# Supplementary material for: Polarized monocyte response to cytokine stimulation
Source: Genome Biol. 2005 Jan 21;6(2):R15. doi: 10.1186/gb-2005-6-2-r15 (PMC551535; doi:10.1186/gb-2005-6-2-r15)
Supplement: Additional data file 1 — A spread sheet containing microarray raw data (intensity ratios of test versus reference samples) subsequently subjected to cluster analysis [file gb-2005-6-2-r15-s1.txt]

UNIQID	NAME	GWEIGHT	Hs-CCDTM17.5k-1-P5-S11 LPS IL-1 alpha 4 hours	Hs-CCDTM17.5k-1p5-S12 LPS IFN alpha 2	Hs-CCDTM17.5k-1p5-S13 LPS IL-3 4 hours	Hs-CCDTM17.5k-1p5-S14 LPS IFNalpha K 4 hours	Hs-CCDTM17.5k-1p5-S15 LPS IL-6 4 hours	Hs-CCDTM17.5k-1p5-S16 LPS IL-8 4 hours	Hs-CCDTM17.5k-1p5-S17 LPS MIP1alpha 4 hours	Hs-CCDTM17.5k-1p5-S19 LPS Tarc 4 hours	Hs-CCDTM17.5k-1p5-S20 LPS IFN beta 4 hours	Hs-CCDTM17.5k-1p5-S31 LPS IFNalpha J1 4 hours	Hs-CCDTM17.5k-1p5-S32 LPS IL-12 4 hours	Hs-CCDTM17.5k-1p5-S33 LPS IFNalpha C 4 hours	Hs-CCDTM17.5k-1p5-S34 LPS IL-13 4 hours	Hs-CCDTM17.5k-1p5-S35 LPS IL-15 4 hours	Hs-CCDTM17.5k-1p5-S36 LPS IL-2 4 hours	Hs-CCDTM17.5k-1p5-S37 LPS IL-10 4 hours	Hs-CCDTM17.5k-1p5-S38 LPS IFNalpha beta2 4 hours	Hs-CCDTM17.5k-1p5-S39 LPS aldara 4 hours	Hs-CCDTM17.5k-1p5-S40 LPS IFN ALPHA 4 hours	Hs-CCDTM17.5k-1p5-s10 LPS TNFbeta 4 hours	Hs-CCDTM17.5k-1p5-s21 LPS flt-3 ligand 4 hours	Hs-CCDTM17.5k-1p5-s22 LPSIFNalpha1 ligand 4 hours	Hs-CCDTM17.5k-1p5-s23 LPS RANTES 4 hours	Hs-CCDTM17.5k-1p5-s24 LPS MIP-4 PARC 4 hours	Hs-CCDTM17.5k-1p5-s25 LPS IFN ALPH H2 4 hours	Hs-CCDTM17.5k-1p5-s27 LPS IFN ALPHA F2 4 hours	Hs-CCDTM17.5k-1p5-s28 LPS VEGF 4 hours	Hs-CCDTM17.5k-1p5-s29 LPS TGFbeta 4 hours	Hs-CCDTM17.5k-1p5-s30 LPS MIP1beta 4 hours	Hs-CCDTM17.5k-1p5-s41 LPS IL-1 BETA 4 hours	Hs-CCDTM17.5k-1p5-s42 LPS IFN ALPHA A 4 hours	Hs-CCDTM17.5k-1p5-s43 LPS IFN ALPHA 4B 4 hours	Hs-CCDTM17.5k-1p5-s44 LPS TNF ALPHA 4 hours	Hs-CCDTM17.5k-1p5-s45 LPS IL-5 4 hours	Hs-CCDTM17.5k-1p5-s46 LPS IFN ALPHA G 4 hours	Hs-CCDTM17.5k-1p5-s47 LPS IL-4 4 hours	Hs-CCDTM17.5k-1p5-s6 LPS GM-CSF 4 hours	Hs-CCDTM17.5k-1p5-s7 LPS BCA-1 4 hours	Hs-CCDTM17.5k-1p5-s8 LPS IFNgamma 4 hours	Hs-CCDTM17.5k-1p5-s9 LPS IFNalpha WA 4 hours	Hs-CCDTM17.5k-1p6-S2 LPS TGF alpha4hours	Hs-CCDTN17.5k-1p5-s5 LPS CD40L 4 hours
EWEIGHT			1	1	1	1	1	1	1	1	1	1	1	1	1	1	1	1	1	1	1	1	1	1	1	1	1	1	1	1	1	1	1	1	1	1	1	1	1	1	1	1	1	1
WID:279934	WID:279934 || IMAGE:1556433 || MAP:4q21 || PA GRO3=GRO gamma=MIP2 beta=macrophage inflammatory protein-2 beta=chemokine	1		0.1831	-0.5774	-0.3525	-0.4978	0.4262		-1.7159	-1.7725	-0.6546	-0.4813	-0.0059	-1.1743	-2.327	-2.3152	-1.387	-2.686	-0.9367	-1.2142	-1.2675	-1.9252	0.3162	1.2811		-1.8712	-2.1642	-0.0645	-0.201	-0.4732	-2.6147	-2.5334	-1.0746	-0.9571	-0.4228	-1.1034	-0.8098	-3.4654	-0.7868	-1.0643	-0.611	-0.9154	-1.9472
WID:190200	WID:190200 || IMAGE:1556433 || MAP:4q21 || PA GRO3=GRO gamma=MIP2 beta=macrophage inflammatory protein-2 beta=chemokine	1	1.7131	-1.4261		-0.3225	0.3179	0.8757	0.2057	-0.6613	-0.6618	0.726		1.4648		-0.1259	-0.8586	0.7458	-0.5806	-0.5294	-0.6829	0.2127	-0.5085			0.9343	-1.1284	0.1275		0.0908	1.9761	0.2916	1.9642	1.3431	0.8055	1.0514			-0.9541	1.0535	-0.7437	0.8849	1.0731	-1.2892
WID:277107	WID:277107 || IMAGE:289936 || MAP:4q28-q32 || UG5 solute carrier family 7, (cationic amino acid transporter, y+ system) member 11	1	1.0753	0.2517	-0.6662	-0.0131	-0.8757	1.1035	-0.724	-0.8816	-1.6119	-0.7546	0.2036	0.6555	-1.2923	-2.0061	-1.8058	-1.0619	-2.8594	-0.0222	-0.2526	-0.5275	-1.0324	1.023	1.8761	1.4759	-1.7049	-1.6807	0.7994	0.5604	-1.5448	-1.6848	-2.2666	-1.2462	0.699	-1.6607	0.3124	0.4634	-2.1358	-0.4631	-0.8584	-0.2168	0.1665	-1.011
WID:282639	WID:282639 || P44978 || IPA matrix metalloproteinase 19	1	0.5794	-0.2002	-0.2393	-0.6462	-1.4939	0.452	-0.3458	-1.2684	-0.8629	0.0214	1.3314	0.4142	0.3187	-0.1245	-1.2115	-0.7008	-0.4294	-0.9251	-0.4919	-0.7497	-0.8668	1.1746	1.2608	1.2398	-1.0535	-0.6112	1.4668	-0.0162	0.3689	-1.45	-0.1271	-0.0734	-0.6813	0.0861	-0.9968	-0.5807	-2.2032	0.1366	-1.0028	0.5555	0.3972	-1.3827
WID:282279	WID:282279 || IMAGE:2543464 || MAP:14q32.1 || UG3 serine (or cysteine) proteinase inhibitor, clade A (alpha-1 antiproteinase, antitrypsin), member 3	1		-0.1887	0.0952	-0.0311	-0.0958	0.2457	-0.0517		-0.0454	-0.3509	-0.2082	-0.2175	-0.0401	-0.2058	-0.2948	-0.1252	-0.0853	-0.3039	-0.1841	-0.1113	0.0558				-0.1867	-0.208		0.1401	-0.1413	-0.3105	-0.0087	-0.1839	-0.3887	-0.3231	-0.0057	-0.37	-0.1597	-0.1097	-0.1549	-0.1029	0.9349	-0.1337
WID:184932	WID:184932 || IMAGE:324437 || MAP:4q21 || PA GRO1=GRO alpha=melanoma growth stimulatory activity (MGSA)=chemokine	1	0.7689	-0.4676	-0.1276	0.2531	-0.5459		-0.4107	-0.8777	-1.4691	-0.2617	0.4599		-0.14	-0.6096		-0.1694	-0.7515	0.3539		-0.8776	-1.3718		0.3285	1.1234	-1.3468	-0.9347	0.7146	0.2517	0.9143	-1.2621	-0.293	0.1919	0.3251	0.4283	0.22	0.6358	-1.7168		0.2556	0.4709	-0.699	-1.2296
WID:190206	WID:190206 || IMAGE:1589468 || MAP:12p12.3 || UG3 epithelial membrane protein 1	1	1.5962	-0.8992	0.051	-1.246	-0.3566	1.2571	0.0266	-0.0029	-0.6159		0.8729	1.1583	0.7492	-0.5777	-0.1616	0.689	-0.4217	0.4426	0.0736	-0.4114	-0.3962		1.5579	1.7112	-0.4281	0.4626	1.2007	1.1314		-0.063	0.2951	0.391	0.39	0.7276	0.4645	0.9524	-1.1486	0.2757	-0.0712	0.4187	0.6174	-0.6645
WID:282653	WID:282653 || P48212 || IPA interleukin 6 (interferon, beta 2)	1	1.0676	-0.4853	-0.6702	0.1275	-0.6339	0.6124	0.6084	-0.5786	-1.4562	0.3123	0.7446		1.5585	0.7636	0.6558	1.2797	-1.2215	1.2204	0.913	0.8952	-0.3448		1.9796	1.9845	-0.3333	-0.0016	1.8987		2.269	1.9705	0.8631	2.0468	1.992		1.2444		-0.2521	-0.7711		0.9161		-0.1997
WID:282485	WID:282485 || P05977 || MAP:2q31-q32.1 || IPA tissue factor pathway inhibitor (lipoprotein-associated coagulation inhibitor)	1	1.3803	0.4633	-0.312	0.1005	-0.4365	0.9304	1.2215	-0.1185	-0.0943	0.5082	1.9664		1.7538	1.1407	1.3128	1.9998	0.01	1.6	0.2175	-1.2922	0.7194		2.1737		0.8176	2.0868	1.791	1.5271	2.5031	0.7677	1.6688	1.8374		2.154	2.0596	1.8498	-0.2257	-0.7417	1.3624	1.1479		1.0814
WID:279584	WID:279584 || IMAGE:773266 || MAP:20q11.2-q13.1 || UG5 matrix metalloproteinase 9 (gelatinase B, 92kDa gelatinase, 92kDa type IV collagenase)	1	0.477	-0.6454	-0.9225	-0.6152	-1.4139	0.1338	-0.744	-0.6823	-0.8838	-1.782	-1.4588	-0.0665	0.0354	-0.408	-1.9222	-1.5041	-2.2014	-1.5626	-1.4602	-0.4297	-0.7077	1.5215	1.4152	0.0896	-2.2244	-3.6055	-0.0417	-0.7214	-0.5976	-1.6305	-1.33	-0.9702	0.2627	-0.7447	-0.6635	-1.0206	-0.9361	-2.2729	-0.2493	0.8195	1.6601	-1.028
WID:282509	WID:282509 || P10332 || MAP:4q13-q21 || IPA interleukin 8	1	1.4316	0.4481	-0.4639	0.1645	-0.4645	1.0016	0.5326	-0.2552	-0.6665	-0.2055	0.5891		1.0548		0.0845	0.8874	-1.3921	0.8712	0.7569	-1.1488	0.3001	1.6152	1.7548		1.0024	1.2993	1.0187	0.6697	1.2498	0.6853	0.684	0.5909	1.6389	1.2425	1.2379	1.3269	-0.603	-0.7487	0.9799	0.6244	0.1405	0.4459
WID:190658	WID:190658 || IMAGE:1874367 || MAP:2q33-q37 || UG3 chemokine (C-C motif) ligand 20	1	0.2883	0.208	-0.5515	-0.0876	0.1968	0.8447	0.0443	0.8082	-0.298	-0.596	0.9142	1.2718	0.6833	-0.0427	0.1801	0.5037	-0.5614	0.4322	0.3531	-1.1756	0.1314	0.3266	0.8985	1.4689	-0.7373	0.8241	0.3925	1.711	1.7156	0.6068	0.1267	0.4266	1.0549	1.054	0.7632	0.9509	-1.8699	0.2564	0.2691	1.0595	1.0436	-0.2329
WID:279951	WID:279951 || IMAGE:1589468 || MAP:12p12.3 || UG3 epithelial membrane protein 1	1	0.9457	0.2645		-0.0744	-0.1624	1.0914	0.1401	-0.7727	-0.3813	0.6252	2.0969	1.9171	0.4285	0.0439	-0.7387	0.0918	-0.2624	-0.604	-0.154	-0.769	-0.842	1.0345	1.948	2.032	-0.3766	-1.0091	1.288	-0.0043	1.5368	-0.8402	0.2218	1.0523	0.851	0.6514	-1.7767	0.4566	-1.235	0.9883	0.3121	1.0478	0.7379	-1.4516
WID:185794	WID:185794 || IMAGE:357031 || MAP:2q23.3 || UG5 tumor necrosis factor, alpha-induced protein 6	1	0.3564	-1.242	-0.904	-0.8118	-2.3656	0.1756	-1.2328	-0.4417	-1.0818	-0.5642	1.2127	1.2949	1.3447	0.4859	-0.335		-1.0508	0.6584	-0.6943	-1.2801	-0.7831	-0.0419	0.3004		-0.6117		0.1666	-0.5229	1.7218	0.4579	0.8152	0.5285	1.2312	1.4654	-0.0843	1.802	-2.3987	-1.1632	-0.1669	0.3626	-0.8736	0.0039
WID:186430	WID:186430 || IMAGE:726086 || MAP:7q22 || UG5 tissue factor pathway inhibitor 2	1			-0.7732			1.1768	0.4541		-0.0637	0.4521	0.6785	0.9895	0.946	-0.3727	-0.0687	0.8083	-0.7713	0.3588	0.2063	-0.4245	-0.8728	1.8652		0.926	-0.0873	1.4589	0.6759	1.2457	1.8011	0.0845	-0.3123	0.6179	-0.0971	0.9823	0.6123	0.5579	-1.4083	0.5581	0.1483		1.441	0.7709
WID:281602	WID:281602 || IMAGE:2298080 || MAP:2q22.1 || UG3 kynureninase (L-kynurenine hydrolase)	1	-0.0804	-0.7323	0.3518	-0.5908	0.1522	0.8852	-0.0779		0.0217	1.1565	0.7438	0.8906	0.5575	0.7399	0.1795	0.104	-0.4596	0.4394	-0.4392	-1.6185	-0.8117	0.5826	0.9505	1.2008	0.128	-1.1387		0.364	0.7499	0.6061	0.7725	0.8235	0.0915	0.7302	0.7173	0.7112	-1.5979	-0.2882	-0.0552	0.7437	0.449	-0.8464
WID:191094	WID:191094 || IMAGE:2516114 || MAP:1q25 || UG3 neutrophil cytosolic factor 2 (65kDa, chronic granulomatous disease, autosomal 2)	1	-0.0338	-0.4999	-0.627	-0.574	-0.2416	-0.2405	-0.6637	-0.6136	-0.8584	-0.556	-0.2906	-0.1028	-0.4975	-0.3661	-0.5065	-0.235	-0.4263	0.0598	-0.5617	-1.7349	-0.7827	-0.2718	-0.0732		-0.4021	-1.0536	-0.5956	-0.7563	-0.2165	-0.4422	-0.1061	0.0277	-1.3878	-0.3304	-0.1168	-0.485	-1.5141	-0.243	-0.6659	-0.4914	-0.657	-0.4732
WID:274761	WID:274761 || IMAGE:2565059 || MAP:5q32 || UG3 serine protease inhibitor, Kazal type 1	1	1.6186		0.9577			1.6052	1.5468	2.3415	0.9387	2.4239		1.8221	1.7029	0.6525	0.6688	1.4113	0.1942	0.4397	1.587	-0.6867	1.0322		1.5579	2.0995	0.8014	3.1113	1.6329	2.6938	2.9632	0.7279	1.0925	2.1205	2.8057	2.103	2.0253	1.3839	-0.1791	1.3643	0.7809		2.43	0.627
WID:275360	WID:275360 || IMAGE:782460 || MAP:3q12.2-q12.3 || UG3 endothelial and smooth muscle cell-derived neuropilin-like protein	1
WID:282626	WID:282626 || P40007 || IPA interleukin-1 homolog 1	1	2.1133	0.4237	0.7164	0.9172	-0.0239	1.4899	0.621	0.6301	0.268	1.5047	2.1522	1.4204	2.3771	0.387	1.2889	1.2487	0.222	0.874	0.9818	-0.42	0.8343		2.2444	1.7623	0.3655	0.1839	1.9219	2.0701	2.2936	1.759	0.5644	1.5975	1.0874	1.6795	1.684	1.3421	-1.2971	-0.0467	-0.0581	1.849	1.1986	0.5683
WID:184017	WID:184017 || IMAGE:1412481 || MAP:5q32 || UG3 serine protease inhibitor, Kazal type 1	1	0.7991	-0.3356	0.1049	-0.29	-0.3606	1.0485	0.1364	-0.3964	-0.7282	0.9399	1.0213	1.5836	0.7763	0.2313	-1.1057	-0.1212	-1.3748	-0.0407	0.4125	-1.1952	-0.6549	1.6257	0.9604	1.5017	-1.2235	-0.4519	1.6076	1.1009	2.3205	0.0564	-0.4583	1.082	-0.3635	1.0657	0.4794	0.6898	-2.625	-0.0394	-0.2689	0.3933	-0.1191	-0.0896
WID:189756	WID:189756 || IMAGE:1570420 || MAP:17q11.2 || PA I-309=Small inducible cytokine A1=homologous to mouse Tca-3=chemokine	1	0.0638	-0.5421	-0.588	-0.8406	-1.0098	0.1339	-0.7835	-0.4777	-0.4378	0.5797	0.5692	0.9664	0.1055	-0.2117	-0.4559	-0.2252	-0.2193	0.067	0.5843	-0.5042	-0.1131	1.2051	-0.0303	0.7784	-1.1212	-0.7317	1.266	0.338	0.6729	-0.6142	-0.2217	0.5847	0.1221	0.3073	0.4544	0.1239	-1.0665	-1.2672	-0.2438	0.0028	0.4433	-0.8462
WID:190194	WID:190194 || IMAGE:1535554 || MAP:4q13-q21 || UG5 betacellulin	1	0.7893	1.6271	0.4817			1.6016	1.2376		0.303	0.7948	1.5683	1.3627	1.1748	1.1097	0.3764	1.5558	0.0446	1.6159	0.6903	0.9676	-1.0743	2.1848	1.6766	2.6688	0.3225	1.419	1.2181	1.3935	1.8777	1.1613	0.7413	0.5703	1.1778	2.2232	1.3346	1.7274	-0.1604	0.438	0.7977		2.1281	1.1499
WID:184905	WID:184905 || IMAGE:269815 || MAP:7p15-p13 || UG5 inhibin, beta A (activin A, activin AB alpha polypeptide)	1	-4.735	-2.4142	-2.3423	-2.3889	-2.5267	-1.1097	-3.0559	-2.2918	-3.9872	-0.7656	-1.2278	0.3692		-1.7515	-2.4452	-5.113	-1.4644	-0.7612	-1.6886	-2.1682	-3.9909	-0.078	-1.4593	-0.563	-3.0713	-1.6597	-1.9654	-1.0021	-1.1146	-1.4138	0.1577	-0.4648	-0.8799	-0.3945	-2.252	-0.5653	-1.7579		-1.5475	-0.9481	-0.7517	-2.1202
WID:186431	WID:186431 || IMAGE:840788 || MAP:2p11.2 || UG5 thymosin, beta 10	1		-0.3477	-1.8935	-0.3717	-1.0789		-1.1924		-0.548	-0.6622		-0.4967	-0.1223	-1.1313	-0.3911	-1.292	-1.8813	-0.9549	-0.5859	-1.2173	-1.4739		-0.239	0.6567	-0.9125	-1.2615	-1.0306	-1.2217	0.0481	-1.3482	0.2625	-0.0627	-0.6418	-0.2614	-0.4362	0.2083	-2.6193	0.1652	-0.4558		0.747	-0.0611
WID:189839	WID:189839 || IMAGE:324785 || MAP:5q31 || UG5 procollagen-proline, 2-oxoglutarate 4-dioxygenase (proline 4-hydroxylase), alpha polypeptide II	1	-0.0062	-0.2437	0.1074	-0.2779	-0.0261	0.2882	-0.0198		0.002	0.4389	-0.0822	0.8851	0.6636	-0.0008	0.1836	0.2461	-0.1238	0.0271	0.1502	-0.1191	-0.3404	0.3405	0.2182	0.5289	-0.2512	-0.2107		0.5122	0.791	0.2556	0.2518	0.6864	-0.214	0.2802	0.5459	-0.032	-0.5341	-0.1767	-0.3033	0.544	0.6973	0.3605
WID:185241	WID:185241 || IMAGE:345538 || MAP:9q21-q22 || PA cathepsin L	1		0.9276	-0.061	0.3742	-0.0735	1.4148	-1.0442	-0.3587	-2.7867	1.1467	0.2541	2.0909	2.6878	0.2656	-0.8856	-3.3262	1.3399	1.2048	0.3633	0.3447	-2.3596	1.8475	1.0301	0.7812	-2.158	0.047	0.8202	0.6586	0.0593	-0.1779	1.7079	1.2131	1.068		-0.831	0.5476	-0.0994		0.6246	-0.3528	1.1332	-0.452
WID:186475	WID:186475 || IMAGE:485989 || MAP:17q11.2-q12 || PA MCP-3=monocyte chemotactic protein-3=chemokine	1	-0.0634	-0.7228	-1.3414	-0.6251	-0.7641	0.6262	0.1265	-3.2399	-0.1276	0.3855	0.5371	1.031	0.3843	-0.2787	-0.2576	0.1077	-1.3043	0.0645	0.3008	-1.1286	-0.2148	1.3514	0.5182	1.0043	-0.3061	-1.0923	-2.1014	1.302	1.6123	-0.8222	0.1944	0.5494	0.528	0.7564	0.4591	0.2345	-2.0443	0.6941	0.6121	0.4534	0.9813	0.3118
WID:276388	WID:276388 || IMAGE:29077 || MAP:Xp22.33 || UG3 neuroligin	1		-0.026	-0.0328	-0.0015	-0.0294	-0.5398	0.0285	-0.1258	-0.1062	0.2615	-0.0404		-0.13	-1.1269	-0.0426	-0.0526	-0.0972	0.0381	0.1156	-0.3483	-0.0749	-0.2031			0.2383	0.6339		-0.0923	0.833	-0.1382	-0.1769	-0.0908	0.0592	0.1312	0.2158	-0.0187	-0.3653	0.1001	0.066	0.0275	-0.162	0.0034
WID:184663	WID:184663 || IMAGE:70692 || MAP:18q21.3 || UG5 serine (or cysteine) proteinase inhibitor, clade B (ovalbumin), member 2	1	0.5697	0.041	-0.0965	0.1746	-0.4574	0.6246	-1.1529	-1.5147	-1.7079	-0.4963	-0.105	0.6538	-0.4406	-1.4758	-1.1615	-0.196	-2.1266	0.3428	0.613	-0.4379	-1.5926	-0.205	1.0103	0.6996	-1.8507	-1.3044	0.4197	0.1865	-0.2751	-0.8773	-2.4788	-0.1263	0.2154	-0.8185	0.2441	0.4247	-2.7121	0.0651	-1.281	-0.5971	-0.4276	-1.204
WID:184998	WID:184998 || IMAGE:460398 || MAP:17q11-q21 || UG3 chemokine (C-C motif) ligand 3	1	0.3397	-0.5191	-0.6241	-0.9335	-0.8651	0.4676	-0.7048	-1.1775	-1.2742	-0.7786	0.2479	0.6688	0.3788	-0.5622	-0.2067	0.4633	-0.4957	-0.0583	0.0971		-1.0315	0.3202	-0.2042	0.6834	-1.2291	-0.8433	0.4083	0.2318	0.8383	-0.1472	-0.0719	0.2948	0.4363	0.1292	-0.0616	0.3198	-1.3051	-0.6217	-0.944	-0.181	-0.2872	-0.5732
WID:185793	WID:185793 || IMAGE:509731 || MAP:12q14.1-q21.1 || PA CO-029=transmembrane tumor associated antigen=transmembrane 4 superfamily member 3	1	-3.3678	-0.979	-0.5552	-0.802	-1.5858	0.698	-0.4216	-0.176	-1.7661	1.744	0.7406	1.9139		0.331	-1.1358		-1.2049	0.9045	0.4009	-0.7719	-1.5947		0.8073	0.8726	-1.3766	0.0246	0.3926	0.5319	0.7661	-0.2047	1.2539	1.5465	0.5954	1.5928	-0.2098	1.2102	-2.4068		0.28	0.6229	0.2778	-1.3231
WID:185192	WID:185192 || IMAGE:781017 || MAP:10q21.1 || PA EGR-2=early growth response gene-2	1	0.3199	-0.2486	-0.3736	-0.1656	-0.6367	0.6943	-0.8034	-0.9933	-1.6029	-0.3729	-0.1456	0.5978	0.0473	-0.1399	-0.8057	-0.626	-0.6257	-0.2233	-0.4203	-1.4947	-1.4688	-0.1685	0.0914	0.3851	-1.4804	-1.2522	-1.244	-0.3136	-0.4867	-1.2229	-0.2314	0.2276	0.4328	0.3869	-0.0108	0.5849	-2.5967	-0.2156	-0.1968	0.0283	-0.9085	-1.7473
WID:277049	WID:277049 || IMAGE:279963 || MAP:11 || UG3 ESTs, Moderately similar to PC4259 ferritin associated protein - human (fragment) [H.sapiens]	1	0.7445	1.385	0.6201			1.12	0.7701	1.8273	0.4538	1.5019	1.5783	1.6093	1.2252	0.9788	0.7397	0.8805	-0.0701	0.1212	0.5436	-0.5674	0.7231		1.0909	1.6184	0.1988	1.6961	1.2953	1.744	2.0615	0.7937	0.549	1.2541	1.1949	1.5061	1.064	0.8851	-0.8191	0.9917		1.594	1.4195	0.4168
WID:189421	WID:189421 || IMAGE:1469377 || MAP:5q13.3 || UG3 lipoma HMGIC fusion partner-like 2	1	1.3181	0.6283	0.4532	0.6896	0.5619	1.4666	-0.1432	0.4556	-0.0284	1.3741	0.9215	1.8877	1.2235	1.0871	0.0054	0.1677	0.1237	0.572	0.1998	-0.2599	0.0654	1.8394	1.8889	1.547	0.3925	0.0536	0.6289	0.4877	1.1915	-0.009	0.6509	0.9033	0.124	1.0679	0.3496	0.9	-1.6873	0.7108	0.442	1.2179	1.0427	-0.3005
WID:274582	WID:274582 || IMAGE:2447688 || MAP:11q23.3 || UG3 melanoma cell adhesion molecule	1	-0.3729	-0.0382	-0.2223	-0.1098	-0.2589	-0.3813	-0.0928	-0.3413	-0.1642	-0.149	-0.3533	-0.096	-0.3812	-0.4865	-0.3482	-0.4138	-0.5416	-0.4249	-0.5415	-0.2564	-0.22	-0.2266	0.0329		-0.1219	-0.3325	-0.024	-0.451	-0.428	-0.3845	-0.4263	-0.3798	-0.1734	-0.5408	-0.1817	-0.4968	-0.3567	-0.0254	-0.2593	0.0035	-0.4385	-0.0893
WID:185100	WID:185100 || IMAGE:868169 || MAP:8p22 || UG3 lipoprotein lipase	1	0.3107	-1.2506	-0.4837	-0.9363	-1.4065	0.2981	-0.7738	-0.9385	-1.4187	-0.2368	0.6308	1.008	0.5776	0.1813	-0.3129	-0.1792	-0.4241	0.2131	0.6477	-0.7506	-1.1783	0.3086	-0.3351	0.7862	-1.1279	-0.8578	0.3606	0.0979	1.5256	-0.632	0.3566	0.8028	0.1237	0.337		0.908	-2.2469	-0.3931	-0.1888	0.5154	-0.0718	-0.5983
WID:187116	WID:187116 || IMAGE:153355 || MAP:17q11-q21 || PA LD78 beta=almost identical to MIP-1 alpha=chemokine	1	0.6703	-0.2693	-0.831	-0.1542	-0.326	0.4899	-0.4165	-1.2206	-0.6798	-0.1638	-0.2079	0.4298	-0.1544	-0.1888	-0.698	-0.3679	-0.3751	-0.3953	-0.0194	-0.3323	-0.7025	0.9499	0.1832	0.4589	-0.7504	-0.954	0.5331	-0.352	0.3865	-0.8876	0.0987	-0.001	0.3714	-0.0029	-0.0027	0.5284	-1.2608	-0.1237	-0.0536	0.1945	0.0405	-1.5451
WID:277679	WID:277679 || IMAGE:448390 || MAP:14 || UG3 ESTs	1	0.4412	-0.0937	-0.0737	-0.2461	-0.6441	0.7901	-1.2184	-0.0252	-0.0005	0.6599	0.9548	1.21	0.7133	0.8868	0.0193	0.6109	0.2132	0.6351	0.4469	-0.7499	-0.2375	1.0016	0.9199	1.1405	-0.4832	0.1823	1.4387	1.0206	1.3295	0.1611	0.4815	0.7595	0.6488	0.7504	0.7869	0.4645	-1.5072	0.1593	-0.1881	0.551	0.439	-0.1492
WID:278889	WID:278889 || IMAGE:1569876 || UG3 ESTs, Moderately similar to hypothetical protein FLJ20378 [Homo sapiens] [H.sapiens]	1	0.4069		0.2013		-0.0248	1.195	0.0398	0.325	-0.1338	-0.5678	0.5156	-0.0468	0.3556	0.138	-0.1282	0.6566	-0.6299	-0.2487	0.1673	-0.8969	0.7335	1.7658	1.7591		0.3006	-1.0764	0.7906	0.7258	-0.3165	-0.1968	0.0167	0.9579	0.6976	0.0147	0.6518	0.2554	-0.1333	0.7157	0.5787	0.5196	0.796	0.2846
WID:184810	WID:184810 || IMAGE:782760 || MAP:2p21 || PA Cytochrome P450 IB1 (dioxin-inducible)	1	0.2439	-0.4447	-0.1917	-0.8876	-0.476	0.8007	-0.3571	-0.7788	-0.766	-0.1319	0.6198	0.8752	0.5927	-0.3484	-0.1602	0.6191	-0.3169	0.1132	-0.0224	-1.0253	-0.9988	0.5693	0.1521	0.6543	-0.624	-0.6251	-0.3183	-0.1302	0.25	-0.2018	0.2949	0.4229	-0.5728	0.5518	0.4648	0.7518	-2.6254	-0.1806	-0.5279	0.1805	-0.7258	-0.6552
WID:184572	WID:184572 || IMAGE:714106 || MAP:10q24 || UG5 plasminogen activator, urokinase	1	1.3834	0.2382	-0.2309	0.0921	-0.2026	1.3383	-0.3982	-0.2421	-1.26	0.1173	1.0465	1.3259	0.6891	-0.5716	-0.1862	0.0408	-1.0068	0.7964	0.9443	-0.1479	-0.5141	0.609	0.3496	1.0127	-1.5736	-1.6142	1.2529	1.1693	0.914	-0.2289	-0.2952	0.5172	0.6965	-0.2132	0.8259	1.283	-0.598	0.0154	-0.1528	0.34	0.4287	-0.5249
WID:282470	WID:282470 || P04763 || IPA chemokine (C-X-C motif), receptor 4 (fusin)	1	-0.7049	-0.111	-0.1255	0.5904	-0.0391	-0.4213	-0.598	-1.2358	-0.5235	-1.594	-0.2323	-1.3217	-0.6746	-0.0549	-0.4752	-0.7802	-0.1972	-0.2655	-1.5303	-0.8411	-0.3794	-1.089		-0.4986	-0.0218	-0.0631	-1.5215	-0.5195	-0.9897	-0.2234	-0.6466	-0.8189	-1.3457	-0.7088	-1.4054	-0.5513	-0.5472	-0.6308	-1.1584	-0.6337	-0.6848	0.201
WID:187124	WID:187124 || IMAGE:856354 || MAP:1p13.3-p13.1 || UG3 seryl-tRNA synthetase	1	1.3484	-0.6221		-0.7503	0.065	0.8417	0.3151	-0.0929	-0.4338	0.4628	0.7904	1.875	1.2387	0.2141	-0.1643	0.9521	0.1963	0.0751	-0.1026	1.0091	-0.3689	2.2543	0.6782	1.0642	-0.5109	0.724	1.6518	0.5594	2.1918	0.6081	1.7411	1.4314	1.5312	0.9602	0.8742	2.3472	0.137	0.6234	-0.1259	0.9466	0.2921	-0.4607
WID:187703	WID:187703 || IMAGE:50491 || MAP:6q12 || UG5 brain-specific angiogenesis inhibitor 3	1	1.245	-0.3975	-1.093	-0.2949	-0.8031	0.6041	-0.1277	-0.6064	-0.9058	-0.3852	0.4499	0.1714	-0.1011	-0.2286	-0.6141	-0.0874	-1.1877	-0.4085	-0.6108	-1.0228	-0.3593	0.5415	-0.1873	0.3803	-0.5506	-0.2508	-0.098	-0.2507	0.4268	-0.5326	-0.1331	-0.5294	-0.9705	0.1669	-0.3484	-0.2132	-3.0259	0.1658	-0.1338	0.3193	-0.1312	-0.5516
WID:281800	WID:281800 || IMAGE:321266 || MAP:20q11.2-q13.1 || UG5 v-maf musculoaponeurotic fibrosarcoma oncogene homolog B (avian)	1	0.547	0.0806	-0.0772	0.0551	0.0586	0.039	-0.1025	-0.14	0.3037	0.1451	0.187	-0.0803	-0.2189	-0.1852	0.0016	0.1066	-0.364	0.2195	-0.1529	-1.4521	0.5211	0.6635	0.0899	0.1169	-0.118	0.3104	-0.2752	-0.1914	0.3021	-0.0696	0.5017	0.6406	0.3238	0.3719	-0.07	0.5029	-0.8108	0.1529	-0.1569	0.1395	0.3178	-0.5579
WID:187859	WID:187859 || IMAGE:784065 || MAP:1q12 || UG5 phosphodiesterase 4D interacting protein (myomegalin)	1	0.861	0.841	0.836	0.5291	0.1769	1.8403	0.8607	3.0675	0.8102	1.8334	1.5356	2.0585	1.9044	1.1418	0.676	1.582	0.1182	0.6127	1.023	1.3069	1.3472	3.0851	2.5868	2.8051	0.8986	0.6801	2.58	1.6691	2.2709	0.4997	0.8572	1.4168	0.9239	1.7776	1.3312	1.4585	-0.2809	1.3013	0.9477	1.3974	2.6603	1.2611
WID:275242	WID:275242 || IMAGE:144855 || MAP:9 || UG5 ESTs	1	0.3837	0.305	0.1969	1.8879	0.3301	0.8933	0.9001		0.7676	2.0654	1.4975	1.7509	1.7004	1.2287	1.7172	2.208	0.0396	1.5187	1.509	-0.6641	1.1028	2.2318	2.1144	1.8403	0.9068	1.8191	1.2089	2.1153	1.9016	1.1548	2.0335	1.8713	0.6649	1.3118	1.6755	0.8958	-1.637	0.4699	2.4901	0.8917	1.5704	0.6972
WID:280983	WID:280983 || IMAGE:2027560 || MAP:7p22 || UG3 heme-regulated initiation factor 2-alpha kinase	1	1.9129	0.1309	-0.1773	-0.3689	-0.5661	0.664	-0.0602	0.9278	-0.0733	1.3186	0.1658	1.0036	0.8773	0.2015	0.0433	0.2664	-0.3782	0.0192	-0.2299	-1.4284	-0.2322	1.2964	1.2699	1.2247	-0.0655	-1.1435	1.1189	0.2346	1.3277	0.0101	-0.0435	0.9593	-0.7404	0.5829	0.4372	0.0752	-1.3028	0.6854	0.1158	1.1989	1.3325	-0.2394
WID:281845	WID:281845 || IMAGE:2049835 || MAP:9q34 || UG3 ficolin (collagen/fibrinogen domain containing) 1	1	0.2237	0.9598	0.4737	-0.9739	0.4852	-0.1472	0.3535	0.2359	0.4018	-1.3812	-0.417	-1.1699	-0.5364	0.1192	-0.1751	-0.8243	-0.1245	-0.2955	-0.9285	1.5555	-0.1059	-1.1687		0.1618	0.3045		-0.541	-1.2671	-1.1266	-0.1899	-0.6648	-0.7376	-0.5482	-1.0445	-0.7692	-0.5851	1.2727	0.1615	-0.1695	-0.2668	0.0242	0.4594
WID:185429	WID:185429 || IMAGE:511303 || MAP:2q23-q24 || UG5 phospholipase A2 receptor 1, 180kDa	1	-0.2639	-0.3177	-0.1264	-0.1364	-0.1575	0.3774	0.2083	0.0561	0.056	0.1314	0.7366	0.5229	0.9646	0.0331	0.9071	-0.4007	-0.0221	0.4658	0.2208	-0.2808	0.2687	0.2503	0.3336	0.8993	0.2027	0.1954	-0.5505	0.6138	0.5096	0.761	0.3717	0.6086	0.49	0.4977	0.6763	0.6214	-0.127		0.0092	0.7783	-0.3324	0.3796
WID:184184	WID:184184 || IMAGE:205633 || MAP:17q12 || PA MIP-1 beta=SCAY2=G-26=HC21=pAT 744=LAG-1=Act-2=H400=SIS-gamma=chemokine	1	0.6835	0.1015	-0.1118	0.048	-0.1981	0.5741	-0.4501	-0.8612	-1.3499	-0.6011	-0.5692	0.2199	-0.6366	-0.6234	-1.0076	-0.6863	-0.5305	-0.2542	-0.3735	-0.6289	-1.2579	0.2352	0.2137	0.2458	-0.8662	-0.8304	0.2395	-0.9135	-0.3337	-1.3378	-0.4803	-0.3106	-0.2364	-0.2195	-0.3658	-0.0982	-1.6378	0.0638	0.0443	-0.0452	-0.6762	-1.5878
WID:187802	WID:187802 || IMAGE:593183 || MAP:17q11.2 || UG5 ecotropic viral integration site 2B	1	-0.484	-1.5333	-0.0721	-0.941	-1.2123	-0.7769	-0.7531	0.0329	0.2742	-0.4832	-0.5183	-0.6093	-1.0773	-0.6521	-0.8721	-0.9043	-0.8964	-0.7991	-1.2311	-0.9671	-0.2084	-0.3543		-0.8324	0.2034	0.5612	-0.7317	-0.9767	-0.6581	-0.9492	-0.3285	-0.9736	-1.8507	-0.943	-1.2869	-1.3495	-1.2946	-0.7223	-0.7997	-0.9823	-0.2435	-0.4759
WID:184424	WID:184424 || IMAGE:196992 || MAP:10p15-p14 || UG3 aldo-keto reductase family 1, member C1 (dihydrodiol dehydrogenase 1; 20-alpha (3-alpha)-hydroxysteroid dehydrogenase)	1	0.0911	-0.2993	0.0658	-0.9513	-1.5157	1.1329	-0.5171	-0.5717	-0.5699	0.6794	1.0739	1.2411	1.0278	0.5078	-0.4796	-0.2926	-0.6268	0.1275	-0.3743	-0.7904	-0.7021	0.2408	-0.3087	1.3905	-1.2338	-0.5025		0.1729	1.0723	0.0365	0.1612	0.7122	-0.3599	0.729	0.3377	0.5318	-2.124	-0.2222	-0.6352	0.5925	-0.1861	-0.2556
WID:187156	WID:187156 || IMAGE:293925 || MAP:12q13.2 || PA MIR-7=monocyte/macrophage Ig-related receptor=HM43 monocyte inhibitory receptor (overlaps with lysozyme)=LIR-1	1		0.0036	-1.1697	-0.6558	-0.7356	-0.864	-0.3925	0.0893	-0.3448	-0.7904		-0.6129	-1.2158	-0.5777	0.3174	-0.1718		-0.2416	-0.5701	-0.3962	0.4599	0.2909		-0.3583	-0.2097	-0.3575	-1.2195	-0.431	-0.6801	-0.5384	-1.791	-1.053	-0.9924	-1.3	-0.3813	-1.3281	-0.183	-0.5615	0.2843	-0.6756	-0.8172	0.7697
WID:187619	WID:187619 || IMAGE:41648 || MAP:Xq13.1-q28 || PA IL-13 receptor alpha2	1		0.2049	0.3	0.0773	0.3007	0.265	0.4504	0.3786	0.1909	0.5669	0.2331	0.3028	0.2445	0.417	0.3142	0.333	0.2537	0.5345	0.0173	0.5104	-0.1047	0.5458	0.1191	-0.0138	0.249	0.7118	0.633	0.909	0.2179	0.4	0.3015	0.5641	0.6851	0.6641	0.4346	0.3002	-0.0345	0.436	0.6019	0.7889	0.4092	0.3615
WID:190218	WID:190218 || IMAGE:1643566 || MAP:9p13-p12 || UG3 carbonic anhydrase IX	1			0.4446			1.2363	0.3884		0.0728	0.5037	1.011	1.5257	1.0517	0.6037	0.2726	1.3134	0.0497	1.2954	0.6943	0.739	-0.2947		1.3088	1.8476	0.2385	2.0952	0.8783	1.876	1.3071	1.0252	0.5274	1.1215	1.0885	2.2001	1.6321	1.8737	-0.0236	0.4636	0.7572		3.3171	0.6494
WID:275710	WID:275710 || IMAGE:782476 || MAP:2q32.3-q33 || UG5 CED-6 protein	1		0.1248	0.1326	0.1452	0.089	0.1275	0.2273	0.0575	0.0578	0.2645	-0.3258	0.037	0.2158	0.231	0.2969	0.2034	0.218	0.2754	0.7225	0.0224	0.1031	0.2512			0.0479	-0.2072		0.1589	0.1387	0.2336	0.3636	0.051	0.2333	0.2028	0.4428	0.1636	-0.1787	0.2706	0.1554	-0.0305	0.2301	0.4326
WID:279722	WID:279722 || IMAGE:754106 || MAP:22q12.3 || PA TIMP-3=Tissue inhibitor of metalloproteinase 3	1	-0.2314	-0.5161	-0.5658	-0.4625	-0.4896	-0.2177	-0.3979	-0.0435	-0.3413	-0.1815	-0.2539	-0.0115	-0.0814	-0.2349	-0.4149	-0.1864	-0.6016	-0.445	-0.3053	-0.6741	-0.402	-0.228	0.0599	0.0559	-0.319	-0.5365	-0.32	0.0858	-1.0389	-0.2654	-0.2587	-0.2306	-0.2654	-0.0384	-0.0969	-0.3677	-0.6958	-0.8387	-0.4397	-0.2256		-0.2877
WID:282655	WID:282655 || P46216 || IPA colony stimulating factor 1 (macrophage)	1	1.5648	0.2983	0.1277	0.6193	0.0576	1.303	0.2879	0.2073	-0.4209	-0.0184	-0.0817	0.6444	0.551	-0.397	-0.5029	-0.4137	-0.7924	-0.3561	-0.3583	0.8593	0.6038	3.1354	2.8622	2.2597	-0.5439	-0.435	1.0295	0.7191	1.84	-0.407	-0.4824	0.2808	0.0664	1.2137	0.9818	0.6588	0.7045	0.3071	0.659	1.7414	2.3855	0.107
WID:184069	WID:184069 || IMAGE:378461 || MAP:4q21-q25 || UG3 secreted phosphoprotein 1 (osteopontin, bone sialoprotein I, early T-lymphocyte activation 1)	1		-1.623	-1.5739	-1.7456	-1.342	0.2192	-1.8763	-1.92	-2.3076	0.5788	-0.2276	0.3701		-1.2083	-1.5267		-2.3037	-0.399	-0.5226	-1.746	-2.5035	-0.2148	-1.5573	0.1038	-2.4329	-1.4993	-1.9936	-0.1953	-0.5323	-0.3619		-0.344	-1.0812	0.6114	-1.3356	0.3915	-3.3378		-0.0002		-1.6462	-1.2162
WID:274678	WID:274678 || IMAGE:2495781 || MAP:2 || UG3 ESTs, Weakly similar to ubiquitously transcribed tetratricopeptide repeat gene, Y chromosome; Ubiquitously transcribed TPR gene on Y chromosome [Homo sapiens] [H.sapiens]	1	1.3557	0.6571	0.3554	1.6262	0.078	1.609	1.8011	2.5489	1.5854	2.6906	2.3379	3.1748	2.7637	1.7618	1.6037	2.2752	0.6502	1.3633	1.1425	-0.3514	1.4435	1.6995	3.5319	1.9661	0.6927	2.1246	2.3283	2.9594	0.9727	1.9096	1.3401	2.3682	1.651	2.9145	2.4803	1.8358	-0.9991	0.9136	0.9942	1.1221	1.4911	1.272
WID:279988	WID:279988 || IMAGE:450533 || MAP:14q32.1 || UG3 serine (or cysteine) proteinase inhibitor, clade A (alpha-1 antiproteinase, antitrypsin), member 3	1
WID:281799	WID:281799 || IMAGE:547945 || MAP:13q33-q34 || UG5 ligase IV, DNA, ATP-dependent	1	0.2987	-0.1474	-0.4487	-0.2052	-0.2057	-0.1649	-0.2859	-0.2521	-0.2271	-0.3296	-0.4357	-0.4694	-0.634	-0.4775	-0.5555	-0.1305	-1.0586	-0.391	-0.6952	-1.6284	0.1696	0.1679	-0.1314	-0.183	-0.3896	-0.1336	-0.3855	-0.5855	-0.1884	-0.5368	0.1274	0.007	-0.0082	-0.002	-0.0907	0.1509	-1.1067	-0.2206	-0.3628	-0.2504	0.154	-0.5264
WID:185510	WID:185510 || IMAGE:271744 || MAP:4q13.3 || UG5 epiregulin	1	-0.1268	-1.412	-0.9662	-1.3196	-0.8092	-0.3613	-1.146	-0.9779	-1.3604	-1.075	0.6577	0.5999	-0.2072	-1.0003	-0.7425	0.1364	-0.9236	-0.461	-0.6968	-1.3476	-0.4138	0.3573	-0.7828	0.249	-1.3302	-0.9404	-0.6227	-0.8049	0.4966	-0.5278	-0.4727	-0.4134	-1.3414	-0.5594	-0.812	0.2093	-2.6131	-0.0468	-0.3509	0.3807	-1.4395	-0.4268
WID:187378	WID:187378 || IMAGE:252515 || MAP:2q22.1 || UG5 kynureninase (L-kynurenine hydrolase)	1	0.2637	-0.0953	-0.378	-0.1884	-0.7271	0.9135	-0.1086	-0.2827	-0.1304	0.0682	0.7629	0.9445	0.7473	0.1665	-0.0385	0.6927	-0.7109	0.3597	-0.3248	-1.1792	-0.3383	0.7036	0.427	-0.0412	-0.2658	-0.1502	0.586	0.1021	0.8235	0.2715	0.4155	0.6488	0.0762	0.7413	0.483	0.1054	-2.0594	-0.5458	0.2746	0.5359	-0.1597	-0.5579
WID:189820	WID:189820 || IMAGE:1505360 || MAP:Xq28 || UG3 melanoma antigen, family A, 2	1
WID:191015	WID:191015 || IMAGE:2449395 || MAP:10p15-p14 || UG3 aldo-keto reductase family 1, member C1 (dihydrodiol dehydrogenase 1; 20-alpha (3-alpha)-hydroxysteroid dehydrogenase)	1		-0.1992	0.365	-0.3226	1.1889	1.4067	-0.2387		-0.2307	1.2889	1.0325	1.0796	1.1351		-0.0333	0.1542	-0.9079	-0.2637	-0.3492	-0.495	-0.7345	0.8859		1.3276	-0.0246	-0.477	1.3518	0.1003	1.3835	0.1505	0.4383	0.9395	0.123	1.1845	0.7319	1.0618	-0.8449	1.8366	0.0667	1.7331	2.0936	0.0382
WID:282522	WID:282522 || P35489 || IPA tumor necrosis factor (TNF superfamily, member 2)	1	0.9054	-0.9428	-0.5167	-1.365	-0.8261	0.2952	-0.0302	0.1309	-0.8331	0.4211	-0.9696	-0.1439	-0.25	-0.9121	-1.1665	-0.9796	-2.0302	-1.1341	-0.6408	-0.6302	-0.7313	1.2282	0.2882	0.411	-0.5159	-0.7144	0.4826	0.1721	0.169	-1.0387	-0.6698	-0.5229	-0.6339	0.019	-0.5154	-0.6645	-1.0427	0.0326	-0.006	0.1247	0.7672	-0.8003
WID:191183	WID:191183 || IMAGE:2437951 || MAP:4q21 || UG3 chemokine (C-X-C motif) ligand 6 (granulocyte chemotactic protein 2)	1		0.0026	-1.3729	-0.1974	-0.288	0.5435	0.055	-1.1732	-0.2592	0.7948	0.0334	0.6908	-0.1624	-0.8267	-1.1843	0.0956	-0.9723	-0.4854	-0.4803	-1.1786	-0.3378		-0.446	0.0046	-0.4171	0.4835	0.9321	0.1547	1.1347	-0.7328	0.3553	0.1533	-0.0177	0.4891	0.1953	0.5858	-2.4058	-0.0439	-0.266	0.2348	0.9387	-0.7339
WID:273769	WID:273769 || IMAGE:626841 || MAP:7q31 || UG5 met proto-oncogene (hepatocyte growth factor receptor)	1	0.8838	0.034	-0.1538	-0.0909	-0.3125	1.1099	0.6648	0.3487	-0.5433	0.8766	1.2047	1.2593	1.4133	0.4507	0.5244	1.3423	0.0759	0.8139	0.9504	-0.3537	0.2927		1.465	1.6651	-0.363	0.115	1.4615	1.3308	1.3898	0.5741	0.7096	1.5552	1.5686	2.3006	1.0798	0.5454	-1.3815	-0.3051	0.4424	0.5395	1.1954	0.4364
WID:282492	WID:282492 || P50045 || MAP:20q11.2-q13.1 || IPA matrix metalloproteinase 9 (gelatinase B, 92kDa gelatinase, 92kDa type IV collagenase)	1	1.2408	0.1059	0.7589	0.1719	0.0173	1.1566	0.0855	0.272	-0.1244	0.7884	0.9441	1.6627	0.1391	0.9888	0.0877	-0.0098	-0.5276	-0.624	-0.4875	0.5994	0.0492	1.9638	1.9656	2.0456	0.8745	-0.157	1.8678	-0.0655	0.7343	0.3832	-0.1623	-0.2433	0.3869	0.5702	-0.1028	1.9897	-0.4882	0.2472	0.4282	1.1385	1.9149	-0.0434
WID:188236	WID:188236 || IMAGE:504527 || MAP:5q34 || PA dual specificity phosphatase 1=MKP-1=CL100	1	0.552	-0.065	-0.4568	0.3337	0.0374	0.2225	-0.0054	0.2753	0.2875	-0.1356	0.1709	-0.2356	-0.2274	-0.1397	-0.2883	-0.0601	-0.3504	-0.1898	-0.6572	-1.0158	0.7062	0.9492	0.2972	0.3103	0.6118	0.7359	-0.1746	0.2909	0.2296	0.2935	-0.1054	-0.1489	-0.929	-0.2824	0.3886	0.2174	-1.179	0.0851	-0.2531	0.1777	0.5858	-0.0255
WID:280112	WID:280112 || IMAGE:146671 || MAP:2q12 || UG5 interleukin 1 receptor, type I	1	1.2677	0.3659	0.1154	0.0849	-0.0674	1.1843	-0.1724	0.2949	-0.2014	1.0696	0.3749	1.5547	0.892	0.4564	-0.3271	0.4127	-0.5236	0.4681	-0.0867	-0.609	-0.0989	2.0852	1.8692	1.2225	-0.002	-0.2142	0.9089	0.5044	0.9704	-0.3116	0.4196	0.7146	-0.1106	0.9883	0.9019	0.8423	-0.8575	-0.1451	0.3511	1.2924	1.5196	-0.0029
WID:191217	WID:191217 || IMAGE:2559526 || MAP:1cen-qter || UG3 heat shock 70kDa protein 6 (HSP70B')	1
WID:184721	WID:184721 || IMAGE:84295 || MAP:2q14.2 || PA IL-1 receptor antagonist	1	-3.5775	-0.6807	-0.7097	-0.9139	-0.092	0.4216	-1.0288	-0.4193	-1.1822	-0.5977	0.3154	0.977	-3.6322	0.1333	-1.3463	-4.4048	-1.0883	0.554	0.2985	-0.3637	-1.0904	0.8065	0.1556	-1.667	-1.6784	-0.97	0.0511	0.4528	-0.2291	-0.6083	0.3589	-0.599	-0.3707	1.1513	0.0594	0.7091	-0.5953		0.1839		0.4648	-1.6665
WID:186425	WID:186425 || IMAGE:840567 || MAP:3q21-q25 || UG5 transmembrane 4 superfamily member 1	1	-1.9181	-0.0819	-0.1874	-0.3817	-0.2084	1.2051	-0.0867	0.087	-1.7756	0.7329	0.7576	1.6458	1.1158	0.3448	-0.6343	-2.8883	-1.4592		0.7008	0.3496	-1.6447	1.6227	0.5766	1.33	-0.8798	-0.0428	1.6651	1.2022	0.7429	0.3902	1.1864	1.6243	0.2061	2.0916	0.1989	1.0183	-0.8643		0.635	1.2993	1.1149	-0.9774
WID:279735	WID:279735 || IMAGE:511303 || MAP:2q23-q24 || UG5 phospholipase A2 receptor 1, 180kDa	1		-0.1469	0.0813	-0.1257	-0.1671	0.4645	-0.0996	1.2747	-0.2091	-0.0145	-0.016	0.1465	-0.0816	-0.1625	0.0145	-0.2416	-0.2525	-0.2468	-0.0422	-0.3679	-0.0396	-0.0417		0.1635	0.1415	-0.1038	0.1267	0.2829	0.09	0.2472	-0.0383	0.0214	-0.6485	0.2516	0.4271	0.1079	-0.3613	-0.3443	-0.0025	-0.054	-0.2226	-0.0483
WID:279823	WID:279823 || IMAGE:1475574 || MAP:1p21-p13 || UG3 colony stimulating factor 1 (macrophage)	1	0.5242	0.0143	-0.2317	-0.3034	-0.5488	0.6468	-0.3582	-0.5522	-0.9196	0.3249	0.298	0.5078	-0.2321	-0.6231	-0.879	-0.5395	-0.9602	-0.2564	0.3751	-0.2668	-0.7834	0.7517	0.8393	0.8107	-1.0142	-1.0145	0.3896	0.5066	-0.5658	-0.4522	-1.1888	-0.1184	0.0152	-0.1343	0.1438	0.4707	-1.8138	0.1749	-0.4501	-0.0839	-0.0762	-0.2502
WID:184265	WID:184265 || IMAGE:813387 || MAP:16q22.1 || UG5 NAD(P)H dehydrogenase, quinone 1	1		-0.4716	-0.5919	-1.1956	-0.7044	0.7856	-0.3782	-0.5028	-1.3164	-0.3448	-0.0374	0.803	-2.9734	-0.5114	-1.3289	-4.3942	-2.4157	0.178	0.0194	-0.4827	-1.9867	1.2851	0.0219	0.2664	-1.6916	-1.115	0.4678	0.1234	-0.2011	-0.8268	-1.5875	-1.229	0.5428		-0.4697	0.6322	-1.4136		1.0626	-2.5688	0.0918	-3.2909
WID:185099	WID:185099 || IMAGE:344589 || MAP:13q14.3 || PA L-plastin=actin-binding protein	1	0.6924	0.3299	0.3183	0.5916	-0.2405	0.7117	0.0896	0.1401	-0.1638	0.2363	0.4985	0.3296	0.2852	0.5543	-0.1665	0.209	-0.4535	-0.3279	-0.8604	-0.6104	0.0328	0.1973	0.506	0.2817	0.3929	0.2673	-0.2608	-0.6703	-0.0489	-0.0528	0.1546	-0.2716	-1.1654	0.0701	-0.2708	0.0426	-1.2626	0.2618	-0.0697	0.1171	0.2853	-0.1765
WID:190221	WID:190221 || IMAGE:450533 || MAP:14q32.1 || UG3 serine (or cysteine) proteinase inhibitor, clade A (alpha-1 antiproteinase, antitrypsin), member 3	1			0.4248	0.4089	0.3556	0.5843	0.5073		0.1867	0.204	0.1273	0.2485	0.3137	0.3648	0.6729	0.2218	0.2954	0.2699	0.2159	0.3268	0.3526	0.9145	0.7274	0.2275	0.4827	0.6083	0.8506	1.0335	0.2708	0.1439	0.1231	0.3785	1.3139	0.3281	0.6284	0.0874	0.4		0.2964	-0.2101	-0.2053	-0.1048
WID:277021	WID:277021 || IMAGE:278556 || MAP:17q24.1 || UG5 sperm associated antigen 9	1	0.559	0.1157	-0.3803	0.4217	0.0875	0.15	-0.0696	0.5182	-0.3388	0.0708	0.4795	0.7247	0.7483	0.5968	0.2581	0.1466	-0.5832	0.336	-0.7123	-1.6607	-0.096		1.1311	0.8576	-0.1635	-0.2879	0.0004	0.24	0.4917	-0.0499	0.0305	0.4249	0.0289	0.8047	0.2244	0.6246	-1.4667	0.3848	0.1056	0.5784	-0.7295	0.0461
WID:280645	WID:280645 || IMAGE:1160531 || MAP:12q13 || UG3 v-erb-b2 erythroblastic leukemia viral oncogene homolog 3 (avian)	1
WID:184714	WID:184714 || IMAGE:774471 || MAP:7q22 || PA laminin, beta 1	1		0.1154	0.0074	-0.1729	0.0743	0.1738	0.0509	0.1716	-0.0898	0.2067		0.0795	0.4463	0.1671	0.3757	0.2387	0.1679	0.3513	0.1331	0.1462	-0.2487	0.2908			0.0555	0.0851	0.7215	0.3935	0.1585	0.5476	0.2831	0.2103	2.0645	0.9044	0.1553	0.3505	-0.1284	0.2364	-0.1253	-0.0103	-0.092	0.1651
WID:185391	WID:185391 || IMAGE:73527 || MAP:1p21-p13 || UG5 colony stimulating factor 1 (macrophage)	1	1.1961	0.3085	-0.3173	0.4698	-0.6496	0.7701	-0.29	-0.7728	-1.9118	-0.89	1.2018	0.4452	0.9821	-0.1508	-0.2658	0.9452	-2.004	0.6436	1.0898	-0.1037	-1.0471	0.2792	1.5902	0.64	-1.765	-0.6243	0.9101	0.9265	0.155	0.8293	-1.3195	0.3988	-0.9027	-0.3283	0.3873	-0.6943	-2.057	-0.9311	-1.8685	0.3621	0.1523	-0.0366
WID:186949	WID:186949 || IMAGE:246722 || MAP:2q33-q35 || PA trinucleotide repeat containing 3=CAGH3	1	0.2129	0.4843	0.4772	0.5702	0.6033	0.821	0.6878	0.4767	0.3861	0.4972	0.6245		1.0595	0.7212	0.7224	-0.0236	0.2372		0.3529		0.5403	1.0261	0.8354	0.6668	0.1516	0.6142	0.906	0.9635	0.6926	0.4578	0.7864	0.5627	0.7258	0.7865	0.6707	0.8346	-0.0119		0.8035	1.5825	0.6834	0.3035
WID:188444	WID:188444 || IMAGE:823779 || MAP:2p13.3 || UG3 pleckstrin	1	0.8492	0.0953	-0.0837	0.4546	-0.3438	0.3375	0.0909	-0.1885	-0.3274	-0.0156	0.2501	0.2641	0.1606	0.3617	0.0774	0.0369	-0.3891	-0.15	-0.5694	-1.2364	-0.1207	-0.1033	0.3948	0.3147	-0.1366	-0.3592	-0.3541	-0.7226	0	-0.135	0.2308	-0.0417	-0.5007	-0.0454	-0.2071	0.1377	-1.358	-0.1142	1.2016	-0.1873	-0.5744	-0.3359
WID:190388	WID:190388 || IMAGE:2009885 || MAP:12pter-q12 || UG3 branched chain aminotransferase 1, cytosolic	1	1.4589	-0.1972	0.7543	0.1478	0.0892	1.2772	0.0473	0.4732	0.0434	1.4062	1.6702	1.7358	1.5433	0.2253	0.0332	0.5143	-0.1846	0.2556	-0.261	-0.6883	0.2494	1.6333	1.1164	1.8561	-0.1212	0.068	1.6482	0.9484	1.7341	0.3639	0.8853	0.9466	-0.7011	0.7184	1.4536	0.351	-2.1689	0.5171	1.1158	0.7455	0.5803	0.1171
WID:276132	WID:276132 || IMAGE:753071 || MAP:12q15 || UG5 pleckstrin homology-like domain, family A, member 1	1	0.1465	-1.0826	0.1316	-0.6803	-0.752	0.714	-0.1962	-0.1746	-0.8121	0.0292	-0.0741	0.4739	0.4141	-0.6376	-0.5848	-0.4003	-1.2365	-0.9872	-1.1053	-1.589	-0.5726	0.5432	1.7306	0.757	-0.3938	-0.898	0.5777	-0.0056	0.3321	-0.1082	-0.1205	-0.0224	-0.449	0.2306	0.6259	0.0496	-2.2613	-0.6512	-0.8149	0.0685	0.4621	-0.4795
WID:280431	WID:280431 || IMAGE:811937 || MAP:6q25.1-q26 || UG5 sorting nexin 9	1		-1.0803	0.2954	-0.548	-0.6887	0.749	-0.9768		-0.519	0.0501	-0.5989	-0.217	-0.1666	-0.8808	-1.0079	-1.0784	-1.8443	-1.6217	-1.9198	-0.6391	-0.82	0.8802	1.6928	1.5651	-0.1378	-2.0307	-0.0577	-1.0754	-0.2355	-1.6801	-0.6726	-0.6013	-1.7119	-0.7494	0.0993	-0.8224	-1.2342	0.344	-0.2916	1.0833	1.2786	-0.3419
WID:184849	WID:184849 || IMAGE:504226 || MAP:1p13 || PA CD53	1	1.5873	0.3454	0.7463	0.8411	0.6812	1.4457	1.0777	0.7935	0.7548	0.2949	0.6411	0.6161	0.6716	0.8372	0.746	1.559	0.734	0.1374	0.6938	0.7137	0.9084	1.3689	0.9457	0.847	0.9532	0.7363	0.9662	0.3513	0.7878	0.6353	0.8102	0.168	0.1077	0.3944	0.2047	0.6282	0.1608		0.5733	0.9042	0.7296	0.1212
WID:185138	WID:185138 || IMAGE:343867 || MAP:6p21.3 || PA allograft-inflammatory factor-1=interferon gamma induced macrophage protein=Iba1=ionized calcium binding adapter molecule 1	1
WID:185551	WID:185551 || IMAGE:1321598 || Unknown	1	0.5089	0.0917	-0.1716	-0.112	-0.5571	-0.0031	-0.4088	-0.7976	-0.049	-0.6301	-0.4839	-0.4722	-0.1354	-0.3047	-0.7022	-0.0358	-0.4282	-0.4768	-0.8496	-0.3003	-0.5749	-0.2983	-0.6097	-0.1818	-0.4764	-0.7286	-0.596	-1.074	-0.49	0.1856	-0.1381	-0.9046	-0.5287	-0.1264	-0.8095	-0.3836	-0.7435	-0.2185	-0.8425	-0.4846	-0.4183	-0.2807
WID:187984	WID:187984 || Empty/Unknown || PA EmptyWell	1	-0.0238	0.1658	0.6148	-0.0853	-1.4421	0.8698	-0.1504	-0.074	0.6968	1.5793	1.4316	2.1686	1.1731	1.3197	-0.2844	-0.2215	-0.112	0.1856	0.8378	-1.2327	-0.1891	1.7889	0.4408	1.5637	-0.9187	-0.2227	1.6372	1.7886	1.9851	0.4295	1.0274	0.8057	-0.063	1.4605	0.9432	1.0693	-1.8136	-0.579	-1.1561	0.3142	0.4519	0.0512
WID:190808	WID:190808 || IMAGE:1839037 || MAP:7q33 || UG3 C-type (calcium dependent, carbohydrate-recognition domain) lectin, superfamily member 5	1	0.9572	0.3702	0.2705	-0.002	-0.2046	1.4219	0.2711	0.086	0.0236	0.9675	1.2217	1.8241	1.6551	0.4132	0.4313	1.3267	0.5525	1.2827	1.4053	-0.2225	0.6218	1.7109	0.6399	1.3609	-0.6145	-0.3682	2.2851	1.777	2.6323	0.9346	0.7134	1.5792	0.9048	0.6948	1.1971	0.7741	-0.3755	0.2782	1.2495	1.3196	0.9236	0.3644
WID:282441	WID:282441 || IMAGE:2577230 || MAP:9q33 || UG3 tenascin C (hexabrachion)	1
WID:185117	WID:185117 || IMAGE:491763 || MAP:2q14 || UG5 interleukin 1, beta	1	-1.531	-1.9672	-1.5172	-1.8796	-2.4117	-0.6395	-1.8394	-1.9395	-2.1849	-0.5735	-0.9944	-0.2704	-0.5061	-1.1369	-2.3153	-1.2798	-2.4987	-1.2358	-2.2206	-1.9806	-2.2188	-1.1529	-0.4941	-0.3335	-1.879	-2.2615	-0.3288	-1.2124	-0.2703	-1.2444	-1.3205	-0.7345	-2.5023	-0.8103	0.0674	-2.4052	-3.5115	-2.4015	-1.9395	-1.0811	-1.215	-1.5366
WID:185183	WID:185183 || IMAGE:307660 || MAP:8q21 || UG5 fatty acid binding protein 4, adipocyte	1		-0.6408	-0.1116	0.6922	0.7539		0.4803	-2.0773	-0.2589	1.3984	0.9102	1.6974	0.8315	-0.4076	0.1483	0.5946	-0.6259	0.3989	0.4077	-1.3025	0.3379		-0.1524	1.3467	-0.254	-0.3764	0.8595	1.66	2.3696	0.4029	0.6774	1.3149	0.3246	0.6253	1.2801	0.6996	-1.186	0.7078	0.139	1.7828	1.4008	1.2289
WID:185863	WID:185863 || IMAGE:51447 || MAP:1q23 || PA CD16=Fcgamma receptor IIIa	1		0.4417	0.4848	0.2418	0.6708	-0.4918	0.3381	0.7854	0.6998	0.3321		-0.9002	-0.502	0.1208	0.4602	-0.3368	0.5138	-0.5189	-1.2348	0.3727	0.7331	-0.9209	0.3499		0.577	0.4834	-0.2273	-0.6655	-0.7919	-0.0226	0.0605	0.0771	-0.0967	-0.4972	-1.0581	-0.7783	1.0281	0.1559	-0.1108	-0.8164	0.1349	0.6268
WID:188266	WID:188266 || IMAGE:2305985 || MAP:11q13.3-q13.5 || UG3 galanin	1	1.4197	0.3981	-0.0141	0.398			0.3358	0.5811	-0.5419	0.8494	1.6904	1.7485	1.2502	0.2652	0.7845	-0.2345	0.7168	0.7606	0.8415	-0.6497	0.473	0.7518	0.3782	1.6278	-0.2867	0.8275	1.9348	2.7914	2.3698	0.7015	0.6117	1.4308	1.6512	1.2771	1.2771	0.9819	0.1718	0.5832	0.658	0.4223	-0.3626	0.8782
WID:191315	WID:191315 || IMAGE:2446581 || MAP:12p13 || UG3 killer cell lectin-like receptor subfamily B, member 1	1		-0.4787	-0.7273	-0.9063	-0.6562	-1.5023	-1.0871	-0.6718	-0.7286	-2.7147	-1.8748	-3.4081	-2.4164	-1.1985	-1.55	-2.1629	-1.418	-1.5611	-2.048	-0.0896	-1.2338				-0.4588	-0.725		-3.348	-3.4472	-1.5586	-1.5155		-2.1623	-3.7679	-2.3449	-2.3342	0.2912	-1.4027	-0.6948	-1.3158	-2.5068	-0.2454
WID:279592	WID:279592 || IMAGE:786259 || MAP:5q31 || UG3 protocadherin gamma subfamily C, 3	1	1.0296	-0.0875		0.0316	0.0305	1.1856	0.2036	0.4879	-0.1769	0.754	0.7053	1.5006	1.3136	0.0055	0.1604	0.4082	-0.0225	-0.0866	-0.0892	-0.5518	0.0256	0.8508	2.8991	0.8374	0.3002	0.1823	1.1981	0.8752	1.1983	0.5964	1.4466	0.9003	0.6424	1.2577	1.3609	1.1326	-0.2583	0.0585	0.3231	0.7361	1.2933	0.3416
WID:281061	WID:281061 || IMAGE:1667001 || MAP:17q11.2-q12 || UG3 colony stimulating factor 3 (granulocyte)	1	0.8367	-0.7055	-1.1027	-0.556	-1.2425	0.4394	-0.2021	-0.3635	-1.5495	0.0013	-0.5218	0.0709	0.2776	-1.1413	-0.7989	-0.3991	-1.669	-0.5022	-0.4509	-0.7686	-1.0308		0.2206	0.5949	-1.1877	-1.4138	0.8966	0.9635	1.1744	0.0842	-0.3253	0.3028	1.0459	1.4257	0.404	0.7196	-0.468	-1.5166	-0.3404	0.0788	-0.1316	-0.6802
WID:282153	WID:282153 || IMAGE:2488862 || MAP:7p11.1 || UG3 FK506 binding protein 9, 63 kDa	1
WID:184025	WID:184025 || IMAGE:1486083 || MAP:2q14 || UG3 interleukin 1, alpha	1	1.2593	-0.2232	0.0854	-0.2072	-0.6605	1.048	-0.1985	0.0017	-0.6001	1.1694	0.9078	1.566	1.2379	0.9198	-1.0398	0.4245	-0.7359	0.3138	0.2608	-0.0216	-0.3707	1.4266	0.9509	1.187	-0.0476	0.3459		-0.0198	1.5817	0.2833	0.4759	0.9081	0.9754	0.9482	0.5254	1.4353	-1.3016	0.1901	0.3528	1.0579	1.4608	-0.127
WID:184090	WID:184090 || IMAGE:1384851 || MAP:11q22.3 || UG3 matrix metalloproteinase 10 (stromelysin 2)	1		0.11	0.5227	0.3367	0.1064	1.3906	0.5407	1.9084	0.0632	1.7341	1.4042	1.2231	1.6119	-0.0795	0.5187	0.4875	0.4634	0.1084	0.8176	-0.1885	0.1138	1.2917	0.4237	1.3332	0.3695	2.0887	1.451	1.6172	2.2454	0.729	1.3291	1.5166	1.0872	1.214	1.5856	1.6845	-0.8731	0.7501	0.3059	0.8169	0.8046	0.5803
WID:185681	WID:185681 || IMAGE:878182 || MAP:12p13.3-p12.3 || UG3 alpha-2-macroglobulin	1	0.1689	-0.2447	0.0556	-0.0298	-0.0454	0.4024	0.3885	0.3002	0.2622	0.4251	0.8432	0.526	0.7604	0.2753	0.8301	-0.2438	0.8015	0.2418	0.5905	0.0671	0.5143	0.7043	0.5015	0.9705	0.0979	0.2253	0.4659	0.5653	0.4837	0.7293	1.069		0.4586	0.8716	0.4727	0.7141	0.1151		0.3447	1.038	-0.1655	0.5447
WID:186870	WID:186870 || IMAGE:843049 || MAP:8q12-q13 || UG5 MCM4 minichromosome maintenance deficient 4 (S. cerevisiae)	1
WID:188531	WID:188531 || IMAGE:704020 || MAP:22q13.1 || UG3 colony stimulating factor 2 receptor, beta, low-affinity (granulocyte-macrophage)	1	0.0581	-0.1955	-0.3868	0.05	-0.2922	0.0142	-0.6045		-0.2112	0.0381	0.2398	0.5311	-0.2497	0.0864	0.0886	0.5074	-0.6366	0.1533	-0.5177	-1.6745	-0.5832	0.0231	-0.4115	-0.3759	-0.4749	-0.4864	-1.0692	-0.0911	-0.2866	-0.0433	0.1537	-0.3179	-0.8248	0.2309	-0.6451	0.0605	-2.0028	-0.5131	0.3975	0.2469	0.0855	-0.2204
WID:277590	WID:277590 || IMAGE:232651 || MAP:20q13.32 || UG5 tubulin, beta 1	1	-0.468	-0.347	0.0554	-0.1372	-0.0675	-0.8265	-0.1042	0.5542	0.3492	-0.6372	-0.3018	-1.1635	-0.3709	1.0417	1.1132	-0.0984	1.4688	-0.3636	-1.0001	-0.2533	0.2693	-0.6532		-1.2407	0.419	0.7909	-1.0112	-1.1417	-0.3751	0.7236	1.5916	0.1553	-1.0767	-0.8374	-0.5874	-0.8707	1.4741	0.2335	-0.0403	-0.3181	-0.4985	0.3068
WID:279534	WID:279534 || IMAGE:700353 || MAP:12q21.33-q23.1 || PA RAIDD=CRADD=death domain containing protein	1	1.5698	-0.0956	-0.2122	0.4776	-0.2479	1.0828	0.1106	-0.0424	-0.1608	-0.0304	0.8195	0.7605	0.9307	-0.3824	0.0384	0.7785	-0.9138	0.7968	0.6545	-0.9772	0.2938	2.1399	1.583	1.2917	0.4686	-0.8748	1.6245	1.7945	1.279	0.5299	-0.415	0.6917	0.1305	0.0487	1.1279	-0.0579	-1.6779	-1.1681	0.1478	1.4169	1.0365	0.1856
WID:184236	WID:184236 || IMAGE:31072 || MAP:5q15-q21 || UG5 proprotein convertase subtilisin/kexin type 1	1	0.2564	0.085	0.2167	0.0515	0.1062	0.1804	0.0605	0.1819	-0.0094		0.1602	0.1127	0.299	0.2932	0.169	0.0755	0.3698	0.2262	0.0489	0.1	0.1948	0.2903	0.1071		0.1194	0.2162	0.587	0.195	0.324	0.4055	0.3226	0.4209	1.5463	0.4342	0.3636	0.338	-0.0008	0.3203	0.1825	0.1433	0.0235	0.2654
WID:184382	WID:184382 || IMAGE:681906 || MAP:1p36.2-p36.1 || UG5 Gardner-Rasheed feline sarcoma viral (v-fgr) oncogene homolog	1	0.4485	0.1151	0.3004	0.2529	-0.0119	0.4429	0.2367	0.2373	-0.0667	-0.55	0.3953	-0.1549	-0.2561	0.1576	-0.1235	0.1956	0.0302	-0.5275	-0.2504	-0.1075	0.1617	0.6603	-0.0255	0.2069	0.0531	-0.3116	0.376	-0.372	-0.1591	-0.073	-0.2072	-0.7095	-0.896	-0.2914	-0.1213	-0.1926	-0.2442	0.1546	-0.312	-0.1172	-0.436	0.2289
WID:185867	WID:185867 || IMAGE:810213 || MAP:2q12 || PA IL-1 receptor type I	1	1.0558	-0.3507	0.1638	-0.1172	-0.2814	0.8674	0.1769	-0.3433	-0.5423	0.5105	0.9744	0.7358	0.6953	0.4187	0.0299	0.4844	-0.1701	0.3913	0.0865	-1.1378	-0.6849	0.7573	-0.3197	1.1345	-0.9124	0.0465	0.6296	0.6933	0.8176	0.1135	-0.0774	0.5873	-0.4959	0.6627	0.7974	0.9488	-1.7678	0.3823	0.2431	0.9237	0.2608	-0.2396
WID:186172	WID:186172 || IMAGE:155583 || MAP:9q33-q34 || PA TRAF1=Epstein-Barr virus-induced protein EBI6	1	1.3105	-0.2235	0.6463	0.0656	-0.5582	1.4346	0.3048	-0.2337	-0.48	0.4681	1.0868	0.8991	1.1415	1.0306	-0.2099	0.4199	-0.1305	0.1077	-0.2527	0.3019		1.3547	0.8813	1.4784	-0.5143	-0.0549	1.8938	0.5878	1.1875	0.8065	0.2594	0.1767	-0.4857	0.3651	0.2709	0.948	-1.1679	0.2116	-0.2911	0.3617	-0.148	-0.1618
WID:189861	WID:189861 || IMAGE:502814 || MAP:7q36.3 || UG5 vasoactive intestinal peptide receptor 2	1	-1.5944	0.0443	-1.269		-1.9534	0.5776	-0.9693	-1.1404	-2.007	-0.9257	-0.7835		-0.7011	-1.4328	-2.0114	-0.3308	-2.385	-1.1268	-1.9157	-2.1134	-1.435	-0.0653	-0.1948	-0.3396	-1.5895	-1.4261	-0.6193	0.2126	-0.7552	-1.2457	-1.0364		-2.1347	-0.8448	-1.1872	-1.1818	-3.1393		-0.8774	-0.9703	-1.274	-0.9892
WID:278132	WID:278132 || IMAGE:162310 || MAP:17p12-p11.2 || UG5 peripheral myelin protein 22	1	1.1464	-0.1789	1.1502	-0.0982	0.5374	0.8618	0.448	0.3865	-0.0974	0.0189	-0.1805	0.4177	0.3857	-0.3938	-0.3462	-0.2201	-0.9284	-0.6467	-0.7366	-0.8366	0.3114	1.4187	1.7191	1.2915	0.4696	-0.5606	0.5855	0.6533	0.2753	-0.202	-0.0837	-0.1246	-1.054	-0.0408	0.4691	0.4634	-0.0857	0.2852	0.4219	0.7656	1.124	-0.1042
WID:279681	WID:279681 || IMAGE:346860 || MAP:6q25.3 || UG5 superoxide dismutase 2, mitochondrial	1	0.9702	0.0153	0.0418	0.7572	0.0296	0.7166	-0.0051	0.0271	-0.8608	-0.81	-0.0338	-0.1015	-0.0081	-0.4166	0.1453	0.514	-1.0496	0.1908	-0.7681	-1.0978	-1.2608	-0.5268	0.9005	0.8229	-1.4708	-1.974	-0.9402	-0.0187	-0.1995	-0.2435	-1.3286	-1.1587	-1.2307	0.1412	0.084	-0.5586	-2.186	0.2011	0.1332	0.2479		0.0677
WID:281663	WID:281663 || IMAGE:2310335 || MAP:1cen-qter || UG3 heat shock 70kDa protein 6 (HSP70B')	1	-0.3982	-0.6116	-0.033	-0.1221	0.3142	-0.6118	-0.1169	0.0377	-0.1854	-0.6628	0.1465	-0.6927	-0.3633	-0.0924	0.2045	0.1672	-0.0535	0.2037	-0.6622	0.1789	-0.1536	-0.7942	-0.913	-0.5863	0.1905	0.4929	-0.2089	-1.0292	-0.6581	0.6	-0.0301	-0.4423	-0.5563	-0.2959	-0.246	0.2933	0.3397	-0.3926	-0.4748	-0.835	-0.8914	0.4451
WID:281909	WID:281909 || IMAGE:2239304 || MAP:3q26.3-q27 || UG3 lysosomal-associated membrane protein 3	1
WID:282307	WID:282307 || IMAGE:2545711 || MAP:12p13 || UG3 enolase 2, (gamma, neuronal)	1	-0.9505	-0.0984	-0.7063	0.0772	-0.1416	-0.1528	-0.0943	-0.6601	-0.2174	-1.2644	-0.228	-1.0796	-0.9541	-0.8852	-0.8627	-0.9739	-0.5321	-1.0412	-1.3323	-0.1161	-0.0878	-0.5834		-0.5171	-0.296	-0.2624	-0.9396	-0.8159	-1.1486	-0.9346	-0.9599	-1.0621	-1.0878	-0.879	-1.1137	-0.7125	-0.0194	-0.1417	-0.416	-0.7238	-0.3795	-0.4827
WID:282556	WID:282556 || P14164 || IPA matrix metalloproteinase 7 (matrilysin, uterine)	1	0.1215	-0.4113	-0.4418	-0.7594	-1.1211	-0.101	-0.2686	-0.7031	-0.6266	-0.2865	-0.4189	-1.1194	1.6121	1.1445	-0.1406	0.0597	0.2632	-0.3336	0.447	-1.0016	-0.3502	1.145	-0.1226	0.722	-0.8646	-0.1716	0.4223	0.637	2.9713	0.2082	0.192	0.1755	-0.2475	-0.2106	0.361	-0.0729	-0.6645	-0.8656	0.5203	0.3129	0.5709	-0.4068
WID:282605	WID:282605 || P22956 || IPA interleukin 1 receptor, type I	1	0.971	-0.3203	-0.4925	-0.0947	-0.3537	0.519	0.4973	0.0934	-0.4383	0.1876	0.2964		1.603	0.4923	0.2577	0.875	-0.7802	0.2735	-0.0727	-0.2485	-0.0302	1.7165	1.7797	2.0205	0.3014	-0.2973	1.203	1.6246	1.6152	0.461	0.608	1.5913	1.1647		1.0225	2.6585	-0.0635	0.1841	1.1912	1.1666	1.8255	0.0097
WID:185296	WID:185296 || IMAGE:814798 || MAP:15q26.3 || UG5 aldehyde dehydrogenase 1 family, member A3	1
WID:185809	WID:185809 || IMAGE:823886 || MAP:17p13 || UG5 myosin, heavy polypeptide 10, non-muscle	1	0.4607	0.0892	-0.0208	0.2153	0.1679	0.3264	0.0813	0.156	0.2778	0.2724	-0.6033	0.1116	0.1255	0.1764	0.7963	0.5148	0.4099	0.305	-0.0595	-0.0702	0.2368	0.5075	0.6908	0.3728	0.6345	0.4532	0.5084	0.2116	0.56	-0.0462	0.0879	0.1845	0.9654	0.7146	0.1889	-0.0583	0.3781			1.3447	0.1823	0.1314
WID:186738	WID:186738 || IMAGE:712341 || MAP:6q27 || UG3 ribonuclease 6 precursor	1	-2.1919	0.5281	-0.4614	-1.514	0.1836	-1.2317	-0.3869	-1.7866	-0.2067	-2.3383	-1.2385	-1.8917	-1.4049	-0.8794	-1.1234	-1.7175	-0.7294	-1.2607	-2.0197	-0.459	-0.7768	-1.4037		-1.0506	-0.5297	-1.7423	-1.829	-1.9812	-1.7546	-0.7506	-1.2843	-1.5015	-2.8007	-1.5901	-1.6457	-1.9518	0.1155	-0.9859	-0.9124	-1.0722	-1.2541	-0.8451
WID:186858	WID:186858 || IMAGE:687875 || MAP:1q21 || UG5 cathepsin S	1	0.2772	0.5169	0.2988	-0.0708	0.2826	0.0129	0.3163	0.4612	0.1448	-0.0956	-0.1548	0.174	0.2575	0.5239	0.03	0.2692	0.329	0.0117	-0.2745	0.1845	0.4034	0.3309	-0.4035	0.6	0.1872	0.2324	-0.094	-0.3688	-0.0955	0.1972	0.1684	-0.2668	-0.4203	-0.1344	0.0671	-0.0929	0.0099	0.011	0.7958	-0.0543	0.4658	0.5146
WID:188015	WID:188015 || IMAGE:951060 || MAP:5q32 || UG3 dihydropyrimidinase-like 3	1	0.0736	-0.5282	-0.4947	-0.1956	-0.3581	0.757	0.0869	-1.6234	-0.0243	1.6319	1.1952	1.7381	1.2278	0.6679	0.2862	0.9068	-0.055	0.4217	0.6243	-0.5189	0.4686	1.8535	1.2263	1.5362	0.2553	0.3648	1.6601	1.1815	1.6279	0.2231	0.6561	1.1218	0.8763	1.125	1.2896	1.2156	-1.0009	0.5572	-0.1762	0.6342	2.1757	0.2448
WID:189095	WID:189095 || IMAGE:730405 || MAP:8q21 || PA ABF-1= musculin=Basic Helix-Loop-Helix Transcription Factor Expressed in Activated B Lymphocytes	1	0.6568	-0.0604	-0.7092	-0.1673	-0.3458	1.0965	0.2138		-0.1557	0.4496	0.6367	0.7203	0.6017	0.0424	-0.175	0.0808	-0.8023	-0.5402	-0.2672	-0.2059	-0.7574	0.8745	0.1274	0.7601		-0.3721	1.1213	-0.1097	0.8957	0.0086	0.1604	0.2232	-0.1178	0.7456	0.5279	-0.061	-1.4287	-0.0697	-0.4971	0.587	1.3572	-0.241
WID:191164	WID:191164 || IMAGE:2212652 || MAP:17q11.2-q12 || UG3 colony stimulating factor 3 (granulocyte)	1	1.0318	-0.6596	0.0928	-0.1868	-0.5749	0.4571	-0.348	-0.4186	-0.314	-0.092	1.7079	1.09	1.1845	0.1411	-0.0087	0.2882	-0.0063	0.4689	0.5177	-0.7553	-0.3205	1.0252	0.389	0.4513	-1.449	-0.3722	1.8595	1.2872	1.6912	0.5895	0.7419	1.0555	0.5592	1.8839	0.894	1.4039	-1.0544	-0.3689	-0.9328	0.5159	1.073	-0.2536
WID:191292	WID:191292 || IMAGE:2409751 || MAP:8 || UG3 extra spindle poles like 1 (S. cerevisiae)	1	0.4595	-0.3841	-0.3197	-0.1295	-0.6707	0.5722	-0.5648	-0.1677	-0.3822	-0.0174	0.7474	-0.0886	0.6799	0.6777	-0.6318	0.3005	-0.6286	-0.4139	0.3189	-0.7096	0.0006	0.58	0.4743	0.9686	-0.4184	0.0062	1.0262	0.3317	0.8758	0.3167	0.195	0.6826	0.373	0.7249	0.4142	0.5949	-1.3063	0.0475	-0.4548	0.4771	0.5718	-0.1545
WID:274538	WID:274538 || IMAGE:2410729 || MAP:22q13.1 || UG3 ras-related C3 botulinum toxin substrate 2 (rho family, small GTP binding protein Rac2)	1	0.0802	-0.1159	-0.273	-0.0881	-0.3456	0.1407	-0.2708	-0.2256	-0.2543	-0.6722	-0.1249	-0.3621	-0.3015	-0.2847	-0.378	-0.1056	-0.5091	-0.4765	-0.4934	-0.5408	-0.2321	-0.0129	-0.0874	-0.1936	-0.289	-0.4775	0.0242	-0.4959	-0.2434	-0.0264	-0.3439	-0.2908	-0.8479	-0.3129	-0.0986	-0.3102	-0.5996	-0.2506	-0.7142	-0.3383	-0.3472	-0.4275
WID:274568	WID:274568 || IMAGE:2439811 || MAP:17q25 || UG3 v-maf musculoaponeurotic fibrosarcoma oncogene homolog G (avian)	1	0.0354	-0.1472	-0.5093	-0.4237	-0.921	0.449	-0.2501	-0.1649	-0.4386	-0.2797	0.0479	0.6646	0.3849	-0.0351	-0.7756	0.2946	-0.7956	0.0222	-0.4052	-0.351	-0.5381	0.4907	0.2633	0.3289	-0.9627	-0.3685	0.2259	0.0588	0.5374	-0.5008	0.0851	0.21	0.8556	1.3495	0.3315	0.5728	-1.3152	-0.6257	-0.0731	0.2645	1.3801	-0.6122
WID:275958	WID:275958 || IMAGE:263047 || MAP:11q14 || UG3 RAB38, member RAS oncogene family	1	0.9148	0.3498	0.2052	0.4485	0.04	0.6803	0.6068	0.6347	0.2505	0.9529	1.124	0.9164	1.3146	0.3206	0.5801	0.9102	0.2151	0.8748	0.6888	-0.5581	0.8933	1.4269	1.5714	1.3984	0.5827	0.2032	1.3603	1.0701	1.447	0.6892	0.7418	1.5688	0.2333	1.7881	1.5818	1.0434	-0.3597	-0.0178	0.5519	1.2741	1.0637	0.4735
WID:282496	WID:282496 || P07338 || MAP:15 || IPA chondroitin sulfate proteoglycan 4 (melanoma-associated)	1	0.1188	-0.4867	0.161	-0.2148	-0.4068	-0.1521	-0.4212	-0.2782	-0.3875	0.1243	1.0308	0.2448	0.3104	0.1544	-0.086	-0.0255	-0.2272	-0.2754	-0.2515	-0.2658	-0.1014	0.7463		1.1448	-0.4905	-0.5805	0.4208	0.388	0.3505	0.2877	-0.359	0.2082	-0.7365	0.2113	0.3898	0.2927	-0.3992	-0.2663	-0.3351	0.0327	0.6472	0.2879
WID:185116	WID:185116 || IMAGE:757440 || MAP:11q23 || UG5 interleukin 10 receptor, alpha	1	-0.0265	-0.7332	-0.7773	-0.2316	-0.5032	-0.5623	-0.4775	-0.6127	-0.4786	-1.0013	-0.531	-0.5073	-0.6127	-0.6785	-0.7154	-0.6906	-1.1124	-0.4963	-1.2754	-0.9763	-0.4013	-0.5988	-0.6783	-0.698	-1.0145	-0.4703	-0.9043	-0.3687	-0.4319	-0.2367	-0.8119	-1.3217	-1.5862	-0.7174	-0.5599	0.0309	-0.5019	-0.898	0.0314	-0.8071	-0.6338	-0.2153
WID:185140	WID:185140 || IMAGE:279970 || MAP:22q11.23 || UG3 adenosine A2a receptor	1	1.7074	-0.3809	0.429	0.1755	-0.2949	1.3263	0.0199	1.2571	-0.2382	0.1987	0.9764	0.9061	0.9698	0.4213	0.1815	0.3173	-0.013	-0.3745	-0.2355	-0.19	-0.3042	0.982	0.5692	1.3284	-0.235	0.5292	1.2192	0.4596	1.0775	0.5947	0.4372	0.3566	0.1265	0.757	0.1721	0.4102	-1.7776	0.4041	-0.2089	0.5859	0.1537	-0.1664
WID:189595	WID:189595 || IMAGE:827168 || MAP:9q31.1 || UG3 ATP-binding cassette, sub-family A (ABC1), member 1	1	0.1237	-0.1794	-0.4616	-0.2709	-0.371	0.4479	0.067	-1.5399	-0.3506	-0.162	0.4432	0.763	0.3167	0.4819	0.2324	0.3274	-0.3889	0.4165	-0.299	-1.9032	-0.5346	0.3416	0.8847	0.5849	-0.476	-0.2991	0.3809	0.2585	0.3048	-0.1774	0.4199	0.6806	0.0422	0.5516	0.2868	0.2405	-1.973	0.2914		0.1013	-0.5533	-0.1838
WID:191499	WID:191499 || IMAGE:42214 || MAP:9q22 || PA syk=protein-tyrosine kinase	1	-0.6591	-0.5414	-0.4878	-0.4027	-0.6861	-0.3814	-0.6679	-0.9766	-0.0166	-0.4529	0.2818	-0.1246	-0.0366	0.4669	-0.1152	-0.1145	-0.5275	-0.8563	-0.5843	-0.7867	-0.7388	-0.5183	-0.5855	-0.3699	-0.4907	-0.8827	-0.8485	-1.2582	-0.8809	-0.1728	-0.1526	-0.0938	-0.8813	-0.0315	-0.6697	-0.5308	-0.9106	-0.7545	-0.9276	-0.6343	-0.4184	-0.8218
WID:273678	WID:273678 || IMAGE:282108 || MAP:9q31-q33 || UG5 A kinase (PRKA) anchor protein 2	1	2.2316	0.1144	-0.2048	0.4974	-0.2489	0.5552	-0.0386	0.117	-0.2088	1.1461	1.211	1.2741	1.1526	-0.2053	0.1677	0.2561	-0.7181	0.1475	-0.6584	-1.3668	-0.1228	1.0517	1.3685	1.3755	0.1156	0.0776	0.7811	1.4315	1.2341	0.3085	0.2937	0.9195	-0.392	1.8309	0.4145	0.2151	-0.8904	-0.2791	0.347	1.3716	2.0436	0.4647
WID:276872	WID:276872 || IMAGE:271115 || MAP:1p22 || UG5 NRAS-related gene	1	0.2196	-0.0902	-0.7587	-0.268	-0.5579	0.8157	-0.2021	0.0072	-0.3801	0.436	0.4033	1.1474	0.6654	0.1653	-0.7439	0.2572	-1.1403	-0.0078	-0.36	-0.8948	-0.315	0.6754	0.8987	0.1167	-0.4589	-0.4097	0.6369	0.8008	0.6579	-0.6618	0.4084	0.34	0.6876	1.1763	0.5889	1.0677	-1.134	-1.1864	-0.4912	0.2111	0.472	-0.707
WID:281952	WID:281952 || IMAGE:377282 || MAP:10q23-q24 || PA Stearoyl-CoA desaturase (delta-9-desaturase)	1	0.5291	-0.2428	-0.179	-0.6347	-1.1167	0.3455	-0.3788	-0.5473	-0.7428	-0.0973	0.9209	0.2141	-0.5003	-0.1311	-1.2578	-1.0227	-1.2719	-1.2283	-1.0806	-0.8921	-0.8117	1.3029	0.3635	0.6313	-1.1887	-1.6122	-0.9937	-0.3928	0.0615	-1.4366	-1.4564	-0.8842	-1.6491	-0.5935	-1.1214	-0.4797	-2.198	-0.3672	-0.7955	-0.1173	0.3382	-0.6192
WID:186356	WID:186356 || IMAGE:810724 || MAP:6p21.3 || UG5 immediate early response 3	1	0.9543	-0.7674	0.855	-1.2328	-0.222	0.2622	-0.3473	-1.0325	-1.5584	-0.536	0.0214	0.7862	-1.2712	-0.7033	-0.7244	-0.0902	-1.103	-0.8297	-1.222	0.0029	-1.9164	0.6583	1.1101	0.11	-1.5515	-0.696	0.2522	-0.1707	0.8153	0.1736	0.7087	0.601	-0.2696	0.0914	0.462	0.7057	-0.3427	0.3465	-0.8259	0.3084	-0.3978	-1.0243
WID:187598	WID:187598 || IMAGE:203732 || MAP:7q11.23 || UG5 fibrinogen-like 2	1	-0.5066	-0.2207	-0.0159	0.2881	-0.0831	-0.7957	-0.2374	0.1445	-0.0738	-0.3908	-0.6194	-1.2638	-0.7149	-0.0162	-0.634	-1.1386	-0.3683	-1.0678	-1.3572	-0.7802	-0.339	-0.9736	-0.8596		-0.1423	-0.7329	-1.5459	-1.1853	-0.824	-0.6057	-0.823	-0.606	-1.1696	-1.5931	-1.3375	-0.8768	0.0597	-0.4495	-0.3315	-0.961	-0.4207	-0.499
WID:189230	WID:189230 || IMAGE:626343 || MAP:3p24.3 || UG5 SH3-domain binding protein 5 (BTK-associated)	1	0.864	0.0198	-0.0075	-0.1381	-0.4811	0.1759	0.0255	-0.4687	-1.129	0.1794	1.2021	0.7605	1.3303	1.0763	0.6527	0.9383	-0.5141	0.2931	-0.0218	0.0906	-0.3465	0.8886	1.1933	1.8534	0.2171	-0.1688	0.4007	0.017	0.8851	0.6405	0.7114	1.0626	0.5413	0.1365	0.5124	0.4609	-0.2559	0.0014	0.0766	0.5543	0.9368	-0.2629
WID:189678	WID:189678 || IMAGE:824933 || MAP:1 || UG5 adenylate kinase 3	1	1.0753	0.0158	-0.4531	-0.2389	-0.3367	0.9206	-0.0625	0.0266	-0.7478	1.2243	0.977	1.2842	1.1261	0.7221	0.2701	1.0853	-0.1172	0.64	0.1781	-0.9259	-0.0364	0.4571	0.9487	1.1201	-0.1243	0.3343	1.2804	0.9079	1.433	0.5601	0.8192	1.4828	0.9138	1.745	1.0172	0.6388	-1.4872	0.3449	0.494	0.6727	1.3872	-0.0754
WID:189819	WID:189819 || IMAGE:1486056 || MAP:7p15 || UG3 deafness, autosomal dominant 5	1	0.1393	-0.1115	-0.0539	0.1885	0.1469	0.6851	0.5049	-2.8924	0.188	1.3517	1.1823	1.3587	1.3241	0.6109	0.7625	1.1458	0.1113	0.1963	0.9908	-0.5964	-0.2014	1.2457	0.9172	1.5299	-0.0083	0.2545	0.7001	0.4938	1.1525	0.5341	0.5822	0.8503	-0.162	1.0128	1.2413	-0.2347	-0.9993	0.4026	0.1375	1.065	1.7033	0.5063
WID:190265	WID:190265 || IMAGE:1670188 || MAP:10q22 || UG3 perforin 1 (pore forming protein)	1
WID:273896	WID:273896 || IMAGE:203183 || MAP:11 || UG5 Homo sapiens mRNA for FLJ00239 protein	1	0.072	-0.0662	0.1636	0.1846	0.5921	-0.2801	0.6823	0.3572	0.6665	-0.3652	0.6111	0.006	0.1408	0.4425	1.2054	1.4947	0.8283	0.4811	0.1312	0.6114	0.5211	-0.2734	-0.3833	0.3711	0.6742	1.3888	0.0807	-0.1283	0.7814	1.6491	0.4854	0.618	-0.737	-0.5462	-0.4305	0.3667	0.7649	-0.1831	-0.0358	-0.1248	0.0574	0.688
WID:274642	WID:274642 || IMAGE:2471879 || MAP:1q31-q32 || UG3 protein tyrosine phosphatase, receptor type, C	1	-0.4672	0.8045	0.5726	-0.5156	-0.6362	-0.1162	-0.3676	0.2896	-0.2594	-0.4145	0.316	-0.1688	-0.2519	0.1639	-0.2203	0.1126	-0.1085	-0.1192	-0.999	-1.0205	0.6778	0.1063	-0.551	-0.0367	0.448	0.0193	-1.0977	-0.6899	-0.4127	-0.5401	-0.1349	-0.6461	-1.1715	-0.4921	-0.9319	-0.4743	-0.9881	0.4078	0.4156	-0.4253	-0.1746	-0.2553
WID:276730	WID:276730 || IMAGE:162077 || MAP:12q15 || UG5 pleckstrin homology-like domain, family A, member 1	1	0.4452	-0.4828	-0.3714	1.3307	-0.0443	0.8652	0.2779	-0.5566	-0.1825	0.9133	0.2251	0.251	0.4052	-0.6317	-0.0982	-0.4781	-1.2163	-0.6496	-0.6358	-1.1507	0.2286	1.1651	0.9706	0.6846	-0.1658	0.8209	0.2549	0.4248	1.2711	-0.6285	-0.3033	-0.0645	-1.2788	-0.0764	0.3768	-0.5892	-1.2295	0.2931	-0.2141	0.5785	1.4975	0.5251
WID:282503	WID:282503 || P08770 || MAP:16q24.1 || IPA interferon consensus sequence binding protein 1	1	0.6976	-0.2062	-0.2475	-0.013	-0.0953	-0.3606	-0.2489	-0.315	-0.2873	-0.1112	0.029	0.0795	-0.0288	-0.0747	-0.4009	-0.5131	-0.4252	-0.0375	-0.9607	-1.1261	-0.3695	-0.2735	-0.1917	0.0626	-0.1943	-0.2948	-0.4308	-0.3353	-0.0797	-0.0056	-0.2533	-0.2645	-1.5695	-0.4928	-0.0755	0.0104	-0.8334	-0.4099	1.1058	-0.2836	-0.0993	-0.34
WID:184033	WID:184033 || IMAGE:278570 || MAP:3p14.1-p12.3 || UG5 microphthalmia-associated transcription factor	1	-0.029	-0.4139	-0.0778	-0.802	-1.3025	-0.2659	-0.2849	-0.4375	-1.4933	0.8781	0.407	0.5721	0.3695		-0.78	0.1244	-1.0157	-0.4334	-1.1853	-1.8482	-0.6181	-0.4332	0.7466	0.3696	-0.3924	-0.0039	0.0105	-0.6038	0.7764	-0.2255	0.0929	0.5351	-0.0587	0.4153	-0.0356	0.0466	-1.7247	-0.665	-0.6686	-0.4337	0.2863	-0.7671
WID:184399	WID:184399 || IMAGE:752631 || MAP:4p16.3 || PA FGFR3=Fibroblast growth factor receptor 3=Translocated and activated in multiple myeloma	1	-0.2491	-0.4521	-0.4036	-0.7219	-0.4133	-0.4607	-0.4914	-0.4815	-0.5038	-0.0769	-0.4292	-0.4889	-0.6526	-0.6132	-0.4824	-0.4296	-0.4991	-0.4129	-0.5234	-0.2192	-0.6143	-0.4411	-0.1	-0.1925	-0.3894	-0.1953	0.2141	-0.0592	-0.2864	-0.3705	-0.4528	-0.2375	0.2649	-0.2339	-0.3486	-0.7065	-0.3468	-0.557	-0.5242	-0.4715	-0.839	-0.2139
WID:184640	WID:184640 || IMAGE:703581 || MAP:10q22.1 || UG5 proteoglycan 1, secretory granule	1	-0.0221	-0.5053	-0.6834	-0.3892	-0.4168	-0.3476	-0.6222	-0.5413	-0.588	-0.7035	-0.5637	-0.2421	-0.5143	-0.5249	-0.6467	-0.6625	-0.9639	-0.4288	-1.1107	-1.5172	-0.6513	-0.236	-0.398	-0.6052	-0.5648	-0.4883	-0.8699	-0.8198	-0.3522	-0.3921	-0.5389	-0.4318	-0.854	-0.6652	-0.5133	-0.5876	-1.8669	-0.4122	-0.3119	-0.3283	-0.6264	-0.631
WID:185670	WID:185670 || IMAGE:489631 || MAP:5q14.3 || UG5 chondroitin sulfate proteoglycan 2 (versican)	1	-0.918	-0.5961	-0.6039	0.0078	-0.6137	-0.5239	-0.6022	0.0107	-0.258	-0.6923	-0.7996	-0.7793	-1.379	-0.4511	-1.0917	-0.189	-1.0108	-0.4295	-1.4405	-1.0075	-0.0759	-0.4276	-0.3868	-0.662	-0.3205	-0.7431	-0.5327	-0.9698	-1.0225	-0.4231	-1.0806	-1.0789	-1.5298	-1.453	-1.428	-1.174	-0.4268	-0.6638	-0.5388	-0.6114	-0.4444	-0.019
WID:186479	WID:186479 || IMAGE:897544 || MAP:1q21.2-q21.3 || UG5 lamin A/C	1	-0.8018	-1.0532	-1.6482	-1.2646	-1.1871	0.3966	-0.1943	-2.8408	-0.4603	0.0298		0.6414	0.5457	0.3358	-0.3643	-0.1438	-0.5799	0.1507	0.6553	-0.7483	-0.3972	0.7703	-0.2384	0.8087	-0.5795	-1.0783	0.9288	0.3583	0.801	-0.0179	-0.4476	-0.1785	-0.4329	0.3334	0.1741	0.3839	-1.7281	-0.1288	-0.1851	-0.0021	-0.1924	-0.0972
WID:187028	WID:187028 || IMAGE:269354 || MAP:2q34 || UG3 neuropilin 2	1		-0.2977	0.7306	-0.3697	0.438	1.5359	-0.3434		-0.3292	0.534	1.518	1.5945	1.832	0.7662	0.898	0.5318	0.273	-0.1261	0.2742	-0.5267	-0.6913		2.0224	1.2183	0.3434	-0.0703	-0.3187	0.6118	0.9268	0.9412	2.2145	1.2669	2.0632	1.8871	2.2831	1.6718	-0.8934	0.3403	0.5559	1.0109	-0.0099	0.1764
WID:187950	WID:187950 || IMAGE:726791 || MAP:12 || UG5 exportin, tRNA (nuclear export receptor for tRNAs)	1	2.322	0.5226	0.6054	0.6376	1.0756	1.9841	1.6065	1.0527	0.5327	1.0833	1.0921	1.2051	1.1051	-0.0593	0.3416	0.5577	-0.0908	0.1181	0.6183	-0.2948	0.9836	1.9054	1.2374	1.0058	0.6538	0.9617	1.0427	1.3198	1.5144	0.2424	0.5829	1.089	0.1864	1.6351	1.4095	0.9567	-1.191	1.3066	0.3765	1.1951	1.2803	0.7982
WID:188606	WID:188606 || IMAGE:307255 || MAP:1p35.3 || UG5 basement membrane-induced gene	1	-0.2492	0.0022	0.0175	0.4454	-0.095	0.194	-0.1699	-0.0085	0.3573	-0.5897	-0.0219	0.2099	-0.1858	0.1036	-0.3687	-0.0308	0.0954	-0.6378	-0.4097	-0.4126	-0.1635	0.1147	-0.5222	0.0097	0.0234	-0.1838	-0.3603	-0.521	-0.2334	-0.1747	0.271	-0.5169	-0.9518	-0.2546	-0.122	-0.172	-0.4986	-0.1754	-0.2789	-0.3177	0.1101	0.0299
WID:189703	WID:189703 || IMAGE:33915 || MAP:17q24.1 || UG5 sperm associated antigen 9	1	0.4856	-0.1856	-0.2965	-0.0924	-0.7285	0.4128	-0.3085	-0.8516	-0.7878	0.11	0.4608	0.6909	0.4152	-0.4116	-0.2452	0.084	-0.6525	0.1725	-0.4225	-1.4457	-0.7543	0.4651	0.5805	0.8257	-0.5973	-0.7031	0.0898	-0.0751	-0.0219	-0.5024	-0.4418	0.2743	-0.1294	0.5387	0.2362	0.5596	-2.4622	0.1346	-0.2744	0.2336	-0.3777	-0.4437
WID:189903	WID:189903 || IMAGE:855563 || MAP:12q13 || UG3 v-erb-b2 erythroblastic leukemia viral oncogene homolog 3 (avian)	1	-0.0609	0.2405	0.2311		-0.2453	-0.4992	0.2083	-0.1254	0.1104	-0.0946	-0.3486	-0.7665	0.2925	-0.1272	0.0758	-0.0981	0.1725	-0.3195	2.2646	1.363	0.1139	-0.0961	0.5514	0.0494	0.0167	-0.1396	-0.0314	-0.5424	-0.2584	-0.0168	-0.0546	-0.3379	-0.1722	-0.5243	0.2146	-0.4931	0.7151	0.2758	-0.2527	0.0648	0.0174	0.2295
WID:190464	WID:190464 || IMAGE:266389 || MAP:17q25.1 || UG3 solute carrier family 16 (monocarboxylic acid transporters), member 6	1	0.9969	-0.2142	0.2567	-0.2655	-0.9586	0.0828	-0.7006	-0.3027	-0.7704	0.8479	1.76	1.49	0.8787	0.2853	0.1121	-0.0125	-0.4101	0.4723	-0.8774	-1.6734	-0.2173	0.4627	1.3917	1.2975	-0.3159	-0.8623	0.5037	0.0752	0.8134	0.0742	0.0151	0.6372	-0.9712	0.7902	-0.2876	0.2443	-1.7794	0.0543	-0.3035	0.6925	0.4657	-0.0419
WID:191276	WID:191276 || IMAGE:2281706 || MAP:5q31-q32 || UG3 IL2-inducible T-cell kinase	1		-0.6881	-1.4642	-0.7409	-0.7668	-1.6533	-1.286	-3.0658	-0.914	-2.48	-1.375	-2.2824	-2.1706	-0.9213	-0.9267	-1.7553	-1.3704	-1.3462	-2.0892	-0.0329	-0.0747	-1.9741			-0.2795	-0.7262		-1.8634	-2.1284	-0.63	-2.9467	-2.7065	-2.6542	-2.7212	-2.8035	-2.5873	-0.6018	-1.8455	-1.0507	-2.3085	-1.7116	0.1339
WID:191298	WID:191298 || IMAGE:2420792 || MAP:14q11.2 || UG3 solute carrier family 7 (cationic amino acid transporter, y+ system), member 7	1	0.3709	-0.4523	0.1672	0.1053	-0.1853	0.1808	-0.0208	0.4535	0.2767	-0.1496	0.9615	0.3854	0.4341	0.8108	0.3608	0.257	0.4062	-0.1286	-0.3549	-0.1236	0.0923	0.3666	-0.311	0.4735	0.4311	-0.0014	0.2282	-0.2288	0.1345	0.6984	0.5443	0.0535	-0.6762	0.1968	0.1635	-0.0242	-0.4646	-0.0346	-0.3648	-0.0906	0.1329	0.0114
WID:274539	WID:274539 || IMAGE:2413337 || MAP:11q23.2-q24.2 || UG3 sortilin-related receptor, L(DLR class) A repeats-containing	1		0.3798	0.3171	0.7786	0.9516	-0.2154	0.448	0.482	0.1305	-0.433	-0.7088	-0.8121	-0.7693	0.2122	0.2147	0.3178	-0.1407	-0.3555	-1.0249	1.0185		-1.1315		-1.016	0.8427	1.3105		-0.9903	-1.883	0.5182	0.248	-0.6465	-0.3306	-0.4655	-0.0312	-0.1638	1.1657	0.4877	-0.0534	-0.457	-0.8795	1.0212
WID:282576	WID:282576 || P19420 || IPA granzyme K (serine protease, granzyme 3; tryptase II)	1
WID:184189	WID:184189 || IMAGE:149910 || MAP:1q23-q25 || PA CD62L=L-selectin=LAM-1=leukocyte adhesion molecule-1	1	-0.5124	-0.5194	0.1813	-0.1599	-1.0021	-0.7596	1.1999	0.4803	1.3635	-0.903	-0.2925	-1.7208	-0.8001	-0.9153	1.8355	1.5268	1.8612	0.5455	-0.092	-0.005	1.2761	-0.73		0.5155	1.3264	1.3736	-1.0297	-0.5341	-0.4368	2.1725	0.6729	0.3799	-0.8408	-0.7032	-1.0201	-0.4495	1.4398	0.545	0.5869	0.0228	-0.0626	1.6987
WID:184852	WID:184852 || IMAGE:193913 || MAP:8q13 || PA lyn=tyrosine kinase	1	0.6518	-0.116	-0.1307	-0.0189	-0.2126	-0.7959	-0.3994	0.0845	-0.2759	0.1656	0.7847	0.6456	0.4154	0.4434	0.1166	0.6673	-0.0525	0.0542	-0.8752	-1.6564	0.1536	-0.0409	0.6355	0.6973	-0.2261	-0.4193	-0.5568	-0.6447	0.2956	-0.2593	0.2747	0.4726	-1.0169	0.3562	0.3121	-0.2902	-1.1606	0.3416	0.3285	0.2127	-0.2236	-0.3188
WID:186389	WID:186389 || IMAGE:813678 || MAP:5p13 || UG5 solute carrier family 1 (glial high affinity glutamate transporter), member 3	1	-2.6088		-1.4844	-2.1029	-2.4643	0.1167	-1.0995	-1.1719	-1.9474	-0.7262	-0.7294	-0.3679	-0.3941	-0.9539	-1.5816	-3.5617	-2.7232	-0.8876	-1.7085	-1.8957	-1.4826	-0.2148	-0.5491	-0.1894	-1.7873	-1.7538	-1.0946	-0.7933	-1.5574	-0.6428	-0.336	-0.2288	-1.8902	-1.1103	-0.4431	-0.4249	-2.9876		-0.7793	-0.8421	-0.9655	-1.1821
WID:187275	WID:187275 || IMAGE:436029 || MAP:1q21 || UG3 S100 calcium binding protein A12 (calgranulin C)	1	-0.0269	-0.4682	0.0856	0.3303	0.2878	-0.1976	-0.2893	-0.0824	-0.1439	-0.4102	-1.2918	-0.6262	-0.8004	-0.6039	-0.4838	0.0137	-0.4421	-0.0206	-0.9881	-0.4267	-0.4351	-0.9105	-0.2384	-1.0527	-0.0999	-0.5882	0.0469	-0.0011	-0.5166	-0.1906	-0.4807	-0.6111	-0.9733	-1.2092	-0.8831	-0.5304	0.4756	-0.6332	-0.5	-0.501	-0.1727	-0.0249
WID:187991	WID:187991 || IMAGE:704517 || MAP:21q22.3 || PA CD18=Integrin beta 2=leukocyte adhesion protein (LFA-1/Mac-1/p150 95 family) beta subunit	1	-0.2301	-0.4706	-0.4851	-0.0943	-0.4262	0.4476	-0.4492	-0.392	-0.4425	-0.5752	-0.189	-0.5409	-0.6608	-0.4078	-0.8395	-0.4496	-0.6204	-0.4428	-0.6381	-0.6532	-0.7	-0.4788	-0.2741	-0.0374	-0.1291	-0.3453	0.1047	-0.2679	-0.1505	-0.2816	-0.1653	-0.737	-0.1434	-0.243	-0.424	0.203	-0.9481	-0.772	-1.0578	-0.7477	-0.6579	-0.6207
WID:188058	WID:188058 || IMAGE:786263 || MAP:Xq26.1 || UG3 glypican 4	1	1.1693	1.3698	0.2423	-1.4464	0.7051	0.9293	0.1453	0.8457	0.0159	2.6075	1.4488	1.9275	0.8236		0.2744	0.6734	-0.0787	-0.2989	0.8052	-0.5947	0.4358	1.1953	0.6361	1.51	0.35	-0.0924	1.2822	1.7039		0.391	0.6557	1.54	0.5471	0.715	0.8583	0.4755	-0.7907	0.424	0.1196	1.5275	-0.0324	0.3408
WID:188313	WID:188313 || IMAGE:2408378 || MAP:9q22.2 || UG3 cathepsin L2	1	2.0701	0.4335	0.4689	0.1612	0.3035	1.8753	0.5856	0.5416	-0.6729	2.1736	0.3412		1.5273	0.6633	-0.2287	0.3484	-0.6849	0.5065	1.0302	0.3986	-0.2573	2.4799	1.3384	1.8794	0.4093	0.169	1.3967	0.6626	1.1461	0.145	1.3211	1.7927	0.5748	2.0729	0.1335	1.3375	-0.5035		1.0674	0.6718	1.0192	-0.3162
WID:188525	WID:188525 || IMAGE:667883 || MAP:12q15 || UG3 pleckstrin homology-like domain, family A, member 1	1	0.6595	-0.2305	-0.4513	-0.5431	-0.553	0.2295	-1.0547	-0.7206	-1.5514	-0.5477	-0.7538	-0.3638	-0.3407	-1.0078	-1.7774	-0.9563	-2.0667	-0.753	-1.1835	-1.3303	-1.1109	0.2426	-0.0547	-0.1853	-1.2596	-0.5699	-0.8539	-0.6333	-0.3238	-0.9116	-0.3177	-0.9016	-0.7988	-1.3518	-1.4111	-0.5089	-1.4836		-0.6205	-0.8461	-0.3608	-1.2256
WID:191511	WID:191511 || IMAGE:44180 || MAP:12p13.3-p12.3 || PA Alpha-2-macroglobulin	1		0.0244	0.0985	0.1408	0.2164	0.3953	0.1726	0.1566	0.2497	0.1052	0.4861	0.1814	0.821	0.5293	0.9128	0.6378	0.1229	0.464	0.3349	0.1096	-0.1	0.7384		0.7146	0.0425	0.1538	0.5093	0.759	0.4962	0.9163	0.5244	0.7944	0.7386	1.2481	0.6966	0.5247	-0.3527	0.2865	0.5813	0.4352	0.0385	0.1765
WID:275773	WID:275773 || IMAGE:343731 || MAP:19p13.13-p13.11 || UG5 Kruppel-like factor 2 (lung)	1		-1.4887	-0.4521		-0.4574	-0.8997	-0.4879		-0.5481	-0.6529	-0.2487	-1.349	-0.6509	-0.5436	-0.6477	-0.9589	-0.1739	-0.1948	-1.3303	0.0483	-1.3184	-1.2121		-0.9722	-0.708	-0.081	-0.3335	-1.3155	-1.2467	-0.5076	-0.2425	-1.5162	-1.5965	-0.7676	-1.0675	-0.0537	-0.6756	-0.8271	-0.6829	-0.5605	-1.3252	0.0159
WID:275980	WID:275980 || IMAGE:626343 || MAP:3p24.3 || UG5 SH3-domain binding protein 5 (BTK-associated)	1	0.8757	0.4794	0.2464	-0.0703	-1.0366	0.3715	-0.5922	-0.1715	-0.6732	0.087	0.2884	0.7032	0.3984	1.2716	-0.5423	-0.7743	-0.3227	-0.4176	-0.6939	-1.0054	-0.6226	0.4624	1.4254	0.9584	-0.9436	-1.5509	-0.2265	-0.7254	-0.5488	-1.3091	0.1696	-0.0141	0.1233	0.4905	0.3613	-0.1828	-1.2047	0.3918	0.0533	0.3998	0.1392	-0.7525
WID:276019	WID:276019 || IMAGE:502546 || MAP:12q14 || UG5 oxysterol binding protein-like 8	1	0.8267	-0.2879	-0.1228	-0.1926	-0.0673	-0.3143	-0.4552	0.0201	-0.8944	-0.319	0.0392	0.311	-0.2105	-0.0703	-0.3469	-0.2405	-0.7059	-0.346	-0.862	-2.3421	-0.3354	-0.1402	0.5845	0.4818	-0.4735	-0.7601	-0.2552	-0.708	-0.1278	-1.2938	-0.097	0.0564	-1.3092	-0.0913	-0.6168	-0.026	-2.2598	0.2789	0.437		-0.7809	-0.9706
WID:276522	WID:276522 || IMAGE:133386 || MAP:12q23.3 || UG5 hypothetical protein DKFZp434K0427	1		0.4618	2.4807			0.5658	0.3422		-0.1386	1.1387	0.5746	1.1759	0.6345	0.6169	0.4821	0.6732	-0.4469	-0.3491	0.1258	-1.2034	0.0914		1.7207	1.4808	0.4442	1.7349	0.1143	1.1797	0.7855	-0.1664	0.612	0.841	-0.5489	0.5663	1.389	0.036	-0.79	0.496	-0.1811		1.6855	0.5645
WID:277542	WID:277542 || IMAGE:855563 || MAP:12q13 || UG3 v-erb-b2 erythroblastic leukemia viral oncogene homolog 3 (avian)	1		0.6323	0.6098	0.3057	0.3522	-0.0151	0.5954	0.3699	0.5537	0.7933	0.3836	-0.066	0.7132	0.807	0.6625	0.3672	0.5521	0.3364	1.9873	1.3154	0.62	0.0085			0.4658	0.4134	0.1746	0.2048	0.2254	0.4614	0.4716	0.2206	0.0896	-0.231	0.6756	0.3999	0.8658	0.6583	0.5284	0.3937	0.5207	0.6489
WID:279434	WID:279434 || IMAGE:1635066 || MAP:12q15 || UG3 pleckstrin homology-like domain, family A, member 1	1	2.3516	0.7186	0.3793	0.8933	-0.0496	1.7298	1.3363	0.4947	0.1451	0.3664	0.3522	0.4116	1.2038	-0.1109	0.1711	0.1814	-0.6547	-0.3131	0.3007	-0.2266	0.3867	2.1323	1.8479	2.2416	0.4061	0.4129	1.4559	1.6372	1.3246	0.1463	-0.0037	0.4921	1.2768	2.0874	0.4974	2.2198	-0.278	-0.0484	2.7708	1.6086	2.2042	0.5043
WID:281696	WID:281696 || IMAGE:2315207 || MAP:4q21 || PA CKA-3=GCP-2=granulocyte chemotactic protein-2=chemokine alpha 3	1	0.8739	0.4273	-0.0463	0.1474	-0.3546	1.251	-0.2791	0.0614	-0.1826	0.1706	-0.7004	0.6979	-0.5725	-1.1489	-1.5398	-0.5441	-1.8281	-0.6023	-0.7628	-0.9967	-0.3569	0.2563	0.1953	-0.0688	-0.2523	-0.507	0.558	-0.1801	0.5857	-1.1468	-0.3695	-0.6656	-0.4573	0.8151	-0.3357	-0.3351	-0.9405	-0.6777	-0.1373	0.5846		-0.7764
WID:184700	WID:184700 || IMAGE:48886 || MAP:10p13 || PA mannose receptor, C type 1	1	0.633	-0.4256	0.3907	-0.3896	-0.7252	0.3337	0.0356	0.398	-0.316	1.2567	1.8089	1.4622	1.1178	1.0237	0.2319	0.1115	-0.479	0.3933	0.2731	-1.2066	-0.1336	1.0528	0.301	1.3814	-0.684	-0.353	0.657	0.6349	1.1219	0.7164	0.5699	1.0787	-0.3551	1.1469	0.8373	2.2111	-1.6512	-0.5029	-0.6458	-0.1372	0.6332	0.039
WID:184750	WID:184750 || IMAGE:504544 || MAP:20q11-q12 || PA HCK=hemopoietic cell protein-tyrosine kinase	1	-0.0896	-0.3923	-0.0909	-0.3732	-0.6021	0.2554	-0.1631	0.1806	0.0132	-0.4389	0.4942	0.0518	0.0986	0.2988	-0.2135	0.8826	-0.1993	-0.2401	-0.2878	0.104	0.0785	0.4126	-0.1035	0.2159	-0.3363	-0.218	-0.1091	-0.1545	-0.3345	0.3531	0.0657	-0.4272	-0.6884	-0.0382	0.1751	-0.3138	-0.7272	-0.4762	-0.4492	-0.4291	-0.367	-0.5029
WID:184842	WID:184842 || IMAGE:785975 || MAP:6p25.3-p24.3 || UG5 coagulation factor XIII, A1 polypeptide	1		-1.8787				-0.8944			-0.5245	-1.3706		-1.4734	-1.4439	-1.2899	-1.0088	-1.6161	-0.7889	-1.3087	-2.1865	-0.5549	1.7808	-0.9112			0.2587	-1.3786	-0.7756	-0.3976	-1.6448	-0.1577	-0.9396	-1.4134		-1.3401	-1.5279	-1.7832	-0.1875	-1.0866	-0.8304		-0.857	-0.958
WID:185233	WID:185233 || IMAGE:472008 || MAP:3p21 || PA C-C chemokine receptor 1=CC CK1=HM145=LD78 receptor=G protein coupled receptor	1		0.4911	-0.248	-0.5988	-0.3371	0.0043	-0.5584	-0.2212	-1.3469	-0.2666	-0.5567	0.4298	0.1778	-0.3439	-1.0497	-2.4683	-0.9719	-0.5279	-0.6762	-1.0122	-0.7072	0.4922	0.5543	0.2274	-1.0945	-0.4683	-0.2485	-0.6874	-0.3104	-0.6873	-0.3654	-0.3339	-0.9658	-0.9245	-0.2757	-0.7424	-0.5441		0.2127	-0.455	0.2544	-0.7345
WID:185340	WID:185340 || IMAGE:431803 || MAP:1q32 || UG3 small nuclear ribonucleoprotein polypeptide E	1	-0.6705	-1.0053	-0.2825	-0.8603	-0.5819	-0.3113	-0.484	-0.8485	-0.5578	-0.5488	-0.2616	0.0141	-0.1797	-0.4379	-0.0306	-0.4156	-0.781	-0.1141	-0.9221	-2.3727	-0.8626	-0.982	-1.2601	-0.287	-1.4894	-1.1929	-0.809	-0.7795	0.2298	-0.3493	-0.2585	0.6862	-1.1031	-0.3701	-0.1951	-0.5174	-1.657	-1.3214	-0.5841	-0.0894	-0.2117	-0.6846
WID:185714	WID:185714 || IMAGE:704254 || MAP:10q26.3 || UG3 a disintegrin and metalloproteinase domain 8	1	0.2869	0.0361	0.0127	0.1642	-0.146	0.7914	0.1179	0.0864	-0.0158	-0.5214	0.2408	-0.1873	0.095	0.1558	-0.3314	-0.183	-0.376	-0.7556	-0.5515	-0.0502	-0.1523	0.315	-0.1	0.2958	-0.2167	-0.1877	-0.0254	-0.06	-0.0841	0.275	-0.1922	-0.4127	-0.5417	0.1619	-0.079	0.2008	-0.8056	0.0429	-0.5294	-0.1296	0.1147	-0.2713
WID:185824	WID:185824 || IMAGE:230261 || MAP:7p22-p15 || UG5 v-ral simian leukemia viral oncogene homolog A (ras related)	1	0.5955	-0.4153	-0.3521	-0.5337	-1.3313	0.6882	-0.5212	-0.5319	-0.525	-0.0009	0.7992	0.9147	0.7316	0.2268	0.1062	0.2268	-0.234	0.3453	0.3389	-0.0476	-0.267	1.0818	-0.0059	1.205	-1.1135	-0.4532	0.9834	0.4562	1.1423	-0.1356	0.4185	0.5985	-0.4842	0.2056		0.3566	-1.6687	0.277	0.7115	0.5886	0.165	-0.0986
WID:186071	WID:186071 || IMAGE:24032 || MAP:12q21.33-q23.1 || UG5 CASP2 and RIPK1 domain containing adaptor with death domain	1	-0.3695	-0.386	-0.6228	-0.4835	-0.246	0.3693	0.1238	-0.7764	-0.8547	-0.4231	0.1606	0.4838	-0.0927	0.0885	-0.1113	0.3713	-1.3138	0.1383	0.2872	-0.5145	-0.7909	1.3501	-1.031	0.6069	-0.0281	-0.1275	1.0827	0.4315	1.155	-0.1144	0.0838	0.3222	-0.3519	0.1012	0.3373	-0.1045	-2.1373	0.4656	0.2118	0.8684	-0.0826	-0.1492
WID:186239	WID:186239 || IMAGE:207288 || MAP:7q36 || UG5 insulin induced gene 1	1	0.6892	-0.2746	-0.735	-0.127	-0.9628	-0.5891	-0.8111	-0.3504	-1.0575	-0.0191	0.296	-0.1003	-0.1318	0.1948	-0.4738	-0.2131	-0.8405	-0.6249	-1.2113	-1.3261	-0.5844	-0.3674	0.2379	0.6313	-0.4763	-0.5901	-0.4992	-0.46	0.2126	-0.8942	-0.4878	-0.2329	-0.947	0.0484	-0.4178	-0.1532	-1.7296	0.0577	-0.2317	0.1361	-0.9715	-0.6497
WID:186829	WID:186829 || IMAGE:503617 || MAP:4q21 || PA Mig=Humig=chemokine targeting T cells	1
WID:187237	WID:187237 || IMAGE:470128 || MAP:15q21-q22 || UG3 myosin IE	1	0.8872	0.2823	0.0491	0.0635	-0.4603	0.798	-0.1385	-0.4209	-0.006	0.1922	0.9784	1.0113	0.5905	0.9648	-0.2932	0.2501	-0.3785	0.1847	-0.0374	-0.9422	-0.1425	0.8034	0.6839	0.5056	-0.1207	-0.2077	0.6621	0.3545	0.6727	0.0101	0.3697	0.5224	-0.2316	0.8859	0.7422	0.7891	-0.9707	0.0164	0.4582	0.5061		-0.3664
WID:188308	WID:188308 || IMAGE:2404216 || MAP:14q22 || PA Prostaglandin E receptor 2 (subtype EP2) 53kD	1	0.7489	0.5164	0.1351	0.3788	0.3618	0.389	0.4388	0.3487	-0.1182	0.1929	0.2845	0.1846	0.2552	0.5035	0.1613	0.3044	-0.1678	-0.042	-0.3021	-0.7071	0.6154	0.5973	0.3638	0.4636	0.0798	0.0574	0.0642	0.0674	0.3228	-0.3035	0.1717	0.1355	-0.1554	0.1748	-0.0773	0.0367	-0.3555	0.688	0.1059	0.3932	0.889	-0.1352
WID:189781	WID:189781 || IMAGE:1607229 || MAP:6q22-q23 || UG3 tumor protein D52-like 1	1
WID:191380	WID:191380 || IMAGE:2561954 || MAP:6q23-q24 || UG3 vanin 2	1
WID:274600	WID:274600 || IMAGE:2458975 || MAP:7p15-p13 || UG3 inhibin, beta A (activin A, activin AB alpha polypeptide)	1	-1.3432	-1.931	-1.2924	-2.0715	-2.2183	-1.2529	-1.7612	-1.7676	-2.017	-0.8549	-1.3482	-0.7932	-0.6103	-1.4165	-1.7137	-1.3955	-2.1731	-1.8761	-2.5833	-1.7451	-2.0379	-0.5031	1.027	-0.3204	-1.7008	-2.21	-0.6899	-1.1922	-0.9147	-1.1739	-1.3763	-1.1971	-1.8034	-1.0185	0.3805	-1.4615	-2.1051		-1.6023	-1.2117	-0.6986	-1.3971
WID:277006	WID:277006 || IMAGE:277996 || MAP:3 || UG5 Homo sapiens, similar to RIKEN cDNA 1300018P11 gene, clone MGC:39820 IMAGE:5299499, mRNA, complete cds	1	-1.1088	-0.9576	-0.9022	-0.9487	-0.6965	-1.2522	-0.7557	-0.4402	-0.9575	-1.6982	-1.0336	-1.5232	-1.3355	-1.0732	-0.8858	-0.8935	-0.7954	-0.919	-1.3527	-1.4812	-0.7573	-1.2174	-1.588	-1.3554	-0.7255	-0.8899	-1.8092	-1.5028	-1.7936	-0.9147	-0.9444	-1.0678	-1.9006	-1.6994	-1.0411	-1.4846	-1.1193	-0.9168	-0.866	-1.3159	-1.3697	-0.7825
WID:279700	WID:279700 || IMAGE:307325 || MAP:1p21 || PA EDG-1=endothelial differentiation, sphingolipid G-protein-coupled receptor, 1	1		-1.0726	-0.7782	-0.2203	-0.4598	-1.9911	-0.7871	-1.0742	-0.4558	-1.1539	-0.4347	-2.5657	-1.5535	-0.5557	0.2761	-0.6763	0.608	-0.6471	-1.162	-1.0531	-0.408	-2.7456	-3.1195	-1.4773	-0.1077	0.3849		-1.4855	-1.9285	-0.3076	-0.2858	-1.2379	-1.3771	-1.0412	-1.0389	-1.1293	0.22	0.0461	-0.9287	-1.568	-1.1233	-0.6245
WID:282136	WID:282136 || IMAGE:2471879 || MAP:1q31-q32 || UG3 protein tyrosine phosphatase, receptor type, C	1	0.7074	0.338	0.1238	0.6951	0.519	0.5076	0.3939	1.3302	0.4375	0.4024	0.5453	0.6481	0.3037	0.6671	0.6948	1.13	0.3195	0.5189	-0.0429	-0.2019	0.7484	0.68	0.1628	0.5874	0.9037	0.6539	-0.2171	-0.0049	0.2631	0.3343	0.6496	0.0726	-0.6622	0.2383	0.392	-0.2492	-0.3189	0.6013	1.1682	0.5196	0.6919	0.2791
WID:184010	WID:184010 || IMAGE:1493160 || MAP:4q21 || UG3 chemokine (C-X-C motif) ligand 10	1	-1.2558	1.5987	-0.8581	1.7777	-1.8659		-1.0347	-1.5393	2.6918	1.3878	-1.5383	2.8322	-1.6997	-0.2587	-1.1103	-1.8799	1.1354	-1.3693	1.8698	-0.3563	-0.5939	2.7557			1.4839	0.5294	-0.1436	-1.9645	-2.3543	-1.3653	2.0517	-1.4841	-1.5823	-1.7449	0.4938	-1.3145	-0.324	-0.7822	5.3506	1.4607	-1.4921	-0.4163
WID:184078	WID:184078 || IMAGE:486110 || MAP:3q25.1-q25.2 || PA profilin 2	1		-1.4318	-0.9306			-0.171	-0.7859	0.1422	-0.5166	-1.8139		-1.3925	-0.8799	-0.2959	-0.4161	-1.1062	-0.1266	-0.0236	-0.8742	0.0145	0.1903	-0.1347	0.471	-0.1673	-0.6031	-0.9803	-0.1741	-0.0308	-0.9637	-0.8113	-0.6587	-1.1846	-0.5759	-0.507	-0.7447	-0.2501	-0.1503	-0.0576	-0.1271		-1.231	-0.8115
WID:184328	WID:184328 || IMAGE:740925 || MAP:8p12-p11 || UG5 indoleamine-pyrrole 2,3 dioxygenase	1
WID:184595	WID:184595 || IMAGE:789376 || MAP:12q23-q24.1 || PA Thioredoxin reductase=GRIM-12=mediates cell death effects of the combination of beta interferon and retinoic acid	1	0.7208	0.0626	-0.2495	0.2234	-0.4177	0.6807	-0.272	-0.4848	-1.4225	-0.6779	0.3773	0.83	0.2725	-0.6213	-0.0144	0.4894	-1.5658	0.6565	-0.1468	-0.4628	-0.8393	-0.2056	0.8535	0.3715	-0.84	-0.9888	0.2737	-0.1207	-0.389	-0.0063	-1.0326	0.0748	-0.9858	-0.216	0.0654	-0.7085	-3.4912	0.0538	-1.8923	-0.1403	-0.4649	-0.4141
WID:184781	WID:184781 || IMAGE:789147 || MAP:12p13 || PA ENO2=Enolase 2 (gamma, neuronal)	1	1.8026	1.3374	0.9386	1.9647	1.4835	1.1181	1.2776	1.117	1.5654	0.2015	0.8651	0.6612	0.504	1.2003	1.2575	0.9656	1.3057	0.6993	0.8441	1.3471	1.6911	0.7198	1.0685	0.7299	1.2268	1.3206	1.22	0.8182	0.5347	0.5294	0.8524	0.3013	0.931	0.5828	0.3137	0.1792	1.8445	1.2583	1.2732	0.9169	0.8435	0.7465
WID:185079	WID:185079 || IMAGE:359661 || MAP:Xp11.4-p11.3 || PA monoamine oxidase A	1
WID:185093	WID:185093 || IMAGE:810142 || MAP:6p21.3 || PA MHC Class I=HLA-C4	1	0.5624	0.4542	0.3371	0.8406	-0.0216	1.0615	0.3783	0.4659	0.2313	0.1157	0.5263	0.343	0.2662	0.5294	0.1995	0.1613	0.1963	-0.0363	-0.2944	-0.8921	0.152	0.5295	0.4876	0.6218	0.5788	0.3377	0.393	-0.0286	0.545	0.5153	0.6555	0.1687	0.1309	0.7227	0.4368	0.6679	-0.6467		-0.1422	0.7432	0.1111	0.2839
WID:185410	WID:185410 || IMAGE:488956 || MAP:10p13 || UG5 CUG triplet repeat, RNA binding protein 2	1	-0.0101	-0.0917	-0.4395	-0.0841	-0.1854	-0.5733	-0.4916	-0.123	-0.1393	0.1311	0.1293	0.2729	-0.1903	0.2517	-0.2109	-0.4769	-0.6818	-0.1339	-1.3924	-1.6448	-0.2176	-0.2217	-0.1263	-0.1359	-0.0585	-0.2881	-1.2012	-0.2032	-0.2349	-0.8739	-0.4483	-0.0269	-1.122	0.2161	-0.2659	-0.6007	-1.1298	-0.2506	0.0789	0.0371	0.6627	-0.2184
WID:185597	WID:185597 || IMAGE:161172 || MAP:7p22.1-p21.3 || UG3 mesenchyme homeo box 2 (growth arrest-specific homeo box)	1			0.1797	0.2787	0.1773	0.3131	0.3062	-0.1024	0.1002	0.1527	0.2369	0.3218	0.1708	0.2904	0.5308	0.1625	0.1131	0.3227	0.0604	0.381	0.2348	0.2802	1.2585	0.2238	0.3627	0.5612	0.6726	0.7114	0.5402	0.1431	0.1968	0.1507	1.4325	0.2707	0.2134	0.1926	0.2848		0.102	0.7021	-0.0116	0.0581
WID:185820	WID:185820 || IMAGE:810521 || MAP:11p13 || UG5 LIM domain only 2 (rhombotin-like 1)	1
WID:187508	WID:187508 || IMAGE:120600 || MAP:2p25.3 || UG5 vipirin	1	0.3411	0.6436	-0.2167	1.0268	0.145	0.3778	0.1913	0.2378	3.2458	1.6065	0.4266	3.8058	0.6525	0.4354	0.2677	0.144	0.8737	0.077	2.0703	-0.1163	0.359	3.0342		0.5292	1.5366	0.8658	0.5711	0.1681	0.3224	0.0671	3.792	1.0214	0.1603	0.4427	1.6607	0.0406	0.1222	0.2884	1.2016	1.1363	0.3548	0.0455
WID:187994	WID:187994 || IMAGE:825626 || MAP:5q35.1 || UG5 dedicator of cyto-kinesis 2	1	0.2736	-0.0273	-0.2143	-0.1812	0.3398	0.2091	0.0111	0.3801	-0.1897	-0.9563	-0.1754	-0.5407	-0.4261	-0.0894	-0.419	-0.4712	-0.3862	-0.4891	-1.0852	-0.3006	-0.4583	0.1008	-0.52	0.0071	-0.3885	-0.3517	-0.2435	-0.4941	-0.571	-0.4761	-0.54	-0.9433	-1.5239	-0.744	-0.3885	-0.728	-0.2708	-0.0844	-0.0242	-0.2947	-0.0289	-0.0393
WID:188098	WID:188098 || IMAGE:746168 || MAP:3q13 || UG5 hematopoietic cell-specific Lyn substrate 1	1	0.523	0.1049	-0.0418	0.1153	0.1445	0.4387	-0.1051	-0.3024	-0.5585	-0.5366	-0.4928	-0.5486	-0.7614	-0.4687	-0.4548	-0.0651	-0.3922	-0.3157	-0.7884	-0.5718	-0.3468	0.0672	-0.4126		-0.0312	-0.2899	0.139	-0.0505	-0.4325	-0.2299	-0.2947	-0.7193	-0.9661	-0.387	-0.5603	-0.4465	-0.0769	0.3244	-0.229	-0.2258	0.016	-0.087
WID:188410	WID:188410 || IMAGE:40567 || MAP:12q24.2 || UG5 GCN1 general control of amino-acid synthesis 1-like 1 (yeast)	1	1.4715	0.7011	0.3219	0.5632	-0.2478	1.6873	0.827	0.601	-0.3532	0.1188	0.7524	0.4552	0.9543	0.86	0.1299	1.2427	-0.336	0.3271	-0.163	-0.331	-0.1494	0.7819	0.8322	0.7339	0.5235	0.7091	0.7114	0.9237	1.2764	0.391	0.7168	0.7007	-0.0976	0.7014	0.7127	0.8546	-0.7777	-0.5786	0.7533	0.6451	0.0831	0.6523
WID:189924	WID:189924 || IMAGE:345693 || MAP:16q22.2 || UG5 lysophospholipase 3 (lysosomal phospholipase A2)	1	0.6153	-0.4334	-0.0403	-0.0901	-0.5694	0.9944	-0.3447	-0.1154	-0.3054	0.5856	1.7154	1.595	1.6523	0.8634	0.6346	1.2958	0.3324	0.4097	1.0548	-0.4335	0.286	1.0398	0.7508	1.3354	-0.6704	-0.3844	1.5857	1.2374	1.3031	1.0222	0.3127	1.4494	1.682	0.7146	1.5049	1.2308	-0.9569	-0.8085	-0.4644	0.7107	0.9946	-0.0724
WID:190436	WID:190436 || IMAGE:2032639 || MAP:19q13.4 || PA LIR-6=PIR homologue	1
WID:191443	WID:191443 || IMAGE:22012 || MAP:12q13 || UG5 ADP-ribosylation factor 3	1	0.5704	-0.1888	-0.357	-0.2799	-0.4078	0.464	-0.3855	0.0951	-1.0705	-1.0178	-0.3179	-0.133	-0.4498	-0.0925	-0.3175	-0.3336	-0.8526	-0.0776	-1.0129		-1.0773	-0.2152	0.4497	0.2622	-0.9063	-0.9144	-0.2747	-0.6272	-0.4826	-0.7815	-0.2578	-0.385	-0.6903	-0.1543	-0.5417	-0.0918	-1.5238	-0.016	-0.288	-0.6669	-1.2841	-0.724
WID:191533	WID:191533 || IMAGE:530934 || MAP:12p13 || UG5 glyceraldehyde-3-phosphate dehydrogenase	1	-0.0112	-0.4073	-0.519	-0.5532	-0.2475	-0.1253	-0.2118	-0.627	-0.5416	-0.8324	-0.2168	-0.488	-0.3667	-0.1998	-0.5111	-0.2648	-0.3693	-0.7495	-0.1822	-0.5551	-0.3606	0.3435	-0.4794	-0.0447	-0.8111	-0.7702	-0.244	-0.3974	-0.3249	-0.2394	-0.4942	-0.2977	-1.1046	-0.6178	-0.1894	-0.8067	-0.2899	-0.3805	-0.9476	-0.2456	-0.4174	-0.6078
WID:275007	WID:275007 || IMAGE:242797 || MAP:3q23-q24 || UG3 transcriptional co-activator with PDZ-binding motif (TAZ)	1		-0.2782		-0.1475	-0.1613	-0.1996	-0.0964	-0.3906	-0.2916	-0.2139	-0.1321	-0.1382	-0.4564	-0.4981	-0.3959	-0.3912	-0.439	-0.4803	-0.3753	-0.4437	-0.1481	-0.703			-0.1931	-0.4512		-0.157	0.0327	-0.2928	-0.5329	-0.3743	-0.7121	-0.3308	-0.6086	-0.5419	-0.0214	-0.0916	0.0014	-0.108	0.4272	-0.1588
WID:276018	WID:276018 || IMAGE:591095 || MAP:1q31.1 || UG5 similar to rat nuclear ubiquitous casein kinase 2	1	0.2646	-0.5038	-0.4702	-0.556	-0.1453	-0.413	-0.4262	0.0546	-0.6808	-0.7235	0.1274	0.1149	-0.1377	-0.2145	0.0602	-0.1717	-0.7076	-0.2429	-0.7999	-2.2565	-0.0886	0.3681	0.5365	0.6791	-0.5793	-1.1981	-0.1851	-0.2062	-0.0643	-0.8407	-0.1384	0.0437	-1.1997	-0.0319	0.0061	0.0095	-2.1392	0.3685	0.3806	0.0277	-0.8749	-0.1579
WID:276142	WID:276142 || IMAGE:753213 || MAP:7q35 || UG5 immunity associated protein 4	1	-0.8821	-1.4123	-0.8152	-0.952	-0.8466	-1.7777	-1.2472	-1.7966	-1.3318	-2.7242	-1.5068	-2.5896	-1.9276	-0.7668	-1.1335	-1.9487	-0.707	-1.0046	-1.6861	-0.919	-1.0749	-2.9613		-2.3537	-0.8213	-1.1722		-2.4126	-3.0922	-0.8018	-1.1039	-1.7323	-1.7201	-1.9649	-2.3199	-1.901	-0.2333	-1.0882	-1.4527	-1.793	-1.6958	-0.7393
WID:276500	WID:276500 || IMAGE:243135 || MAP:12 || UG5 ESTs, Weakly similar to hypothetical protein FLJ20378 [Homo sapiens] [H.sapiens]	1	-0.1923	-0.8881	-0.62	-1.2965	-0.8359	0.1283	-0.0471	-0.9035	-1.5021	-0.8947	-0.5794	-0.0981	0.0721	-1.3897	-1.4591	-0.4296	-1.8854	-0.8274	-1.1878	-2.0368	-1.2862	0.1502	0.1408	0.5698	-1.7252	-1.4877		-0.0963	-0.0975	-0.9892	-1.3409	-0.5902	-1.9806	-0.9639	-0.8356	1.4959	-2.0934	-1.1928	-0.8034	-0.548	-0.6912	-0.7628
WID:276726	WID:276726 || IMAGE:161275 || Unknown	1	2.0847	-0.0613	-0.1943	0.1125	-0.3252	1.0192	0.4067	0.1584	-0.1537	0.4283	0.2678	0.0559	0.7085	-0.4868	-0.2651	-0.0583	-0.8091	-0.2736	-0.4471	-0.8969	-0.0507	1.3515	1.0967	1.2961	-0.0281	-0.2703	0.7949	0.6742	1.0804	-0.1614	-0.1849	0.3658	-1.3907	1.2685	0.3219	0.0203	-1.0182	-0.2662	0.2495	1.1271	1.2726	0.3132
WID:279887	WID:279887 || IMAGE:264759 || MAP:2p21 || UG3 cytochrome P450, subfamily I (dioxin-inducible), polypeptide 1 (glaucoma 3, primary infantile)	1	-0.4465	0.3186	0.1392	-0.5897	-0.8831	0.7686	-0.4257	-0.2299	0.5174	0.5207	0.5966	1.4124	0.9847	0.2255	-0.0327	0.3552	-0.1225	0.5395	0.9938	0.5904	0.1448	1.5737	0.3891	1.4747	-0.7965	-1.0703	0.8611	1.0469	1.6083	0.2441	-0.3596	0.8361	0.0042	0.6037	0.5223	-0.1623	-1.0113	0.2798	-0.2613	1.0527	0.5144	0.2135
WID:279957	WID:279957 || IMAGE:1592976 || MAP:3p14.1-p12.3 || UG3 microphthalmia-associated transcription factor	1	0.5822	-0.0359	0.4194	-0.1399	-0.6047	0.1233	0.1182	0.6541	-0.6297	1.0787	0.9821	1.1108	1.1901	0.7289	0.5956	1.1486	0.1387	0.6644	0.1264	-0.8609	0.3121		1.1474	0.9285	-0.0689	0.5832	0.6861	0.4988	1.2732	0.6709	0.5496	1.0635	0.8699	0.9022	1.0213	0.3689	-0.5343	-0.4131	-0.0674	0.0831	1.1485	0.1938
WID:282043	WID:282043 || IMAGE:2338834 || MAP:12q13 || UG3 nuclear receptor subfamily 4, group A, member 1	1
WID:184310	WID:184310 || IMAGE:823696 || MAP:10q25-q26 || PA Interferon-induced 56-KDa protein	1		0.253	-0.2843	0.1366	-0.2732	-1.074	-0.4521	-0.5571	2.6417	0.5952		2.7077	-0.9925	-0.3961	-0.9008	-1.0432	0.4048	-0.5293	2.0822	-0.0963	-0.296	2.2679	-0.3814		0.4895	-0.1696	-0.7574	-0.4529	-1.5229	-0.741	3.3095	0.0887	-0.401	-1.0447	0.8742	-1.7455	-0.2746	-0.2455	-1.4354	0.0994	-0.2149	-0.4193
WID:184351	WID:184351 || IMAGE:23185 || MAP:9q33 || PA hexabrachion (tenascin C, cytotactin)	1	-0.1023	-0.5608	-0.4431	-0.5947	-0.4656	-0.2486	-0.4477	-0.4223	-0.5395	-0.4275	-0.1604	-0.3754	-0.5824	-0.7222	-0.5301	-0.311	-0.6477	-0.4088	-0.9778	-0.5455	-0.6927	-0.3869	-0.1602	-0.2201	-0.3927	-0.4136	-0.1782	-0.1534	-0.3572	-0.4363	-0.5077	-0.3075	0.4002	-0.3503	-0.578	-0.5297	-0.7424	-0.4181		-0.4269	-0.2038	-0.4085
WID:184538	WID:184538 || IMAGE:124127 || MAP:11p15 || UG5 adenosine monophosphate deaminase (isoform E)	1	0.4878	-0.6039	-0.0182	0.489	-0.3808	0.5116	0.0028	-0.4854	-0.5019	0.1031	0.5428	0.7091	0.3762	0.34		0.7292	-0.0054	0.374	0.0051	-0.5885	-0.0908	0.788	0.6047	0.8362	-0.114	0.2472	0.4807	0.4261	0.5404	0.2035	0.1342	0.1222	-0.2272	0.396	0.1124	0.3089	-1.0951	0.1755	-0.0474	0.5079	0.6264	-0.1253
WID:184594	WID:184594 || IMAGE:796000 || MAP:3q22.1 || UG5 RAB7, member RAS oncogene family	1	0.4841	-0.1532	-0.6382	-0.066	-0.5957	0.589	-0.048	-0.4136	-1.4818	-0.7216	0.8165	0.9236	0.6564	0.2172	0.3328	0.7725	-0.5537	0.5104	0.0134	-0.3175	-0.6175	0.6027	0.6821	0.6776	-0.3639	-1.0069	0.1072	0.0796	0.0957	0.4775	0.4397	0.9577	0.1099	-0.3298	0.5052	0.1798	-1.4546	-0.3758	-0.2649	-0.0886	0.2617	-0.7286
WID:184600	WID:184600 || IMAGE:504763 || MAP:20q12 || PA Syndecan-4 = amphiglycan = ryudocan core protein	1	0.8416	-0.2764	-0.5683	-0.1642	-0.4463	-0.0333	-0.6426	-0.6539	-1.7686	-0.5049	0.3941	0.317	0.1089	-0.2802	-0.4377	0.0106	-1.1306	0.5997	-0.4137	-1.0448	-0.3407	0.2143	0.028	0.3062	-1.7255	-1.4924	0.2516	0.5151	-0.1423	-0.205	-1.0676	0.0656	-0.0962	-0.0207	0.0242	0.2108	-0.092	-1.4529	-0.1448	-0.0476	0.3837	-0.3818
WID:184605	WID:184605 || IMAGE:897822 || MAP:9q22 || PA syk=protein-tyrosine kinase	1	0.3704	0.5497	0.3612	0.533	0.0784	0.5612	0.4084	0.3607	0.8586	0.5845	0.9875	0.8929	0.8112	1.3299	0.9062	1.1257	0.4739	0.0447	0.4425	0.3657	0.8592	0.6586	0.4531	0.6965	0.5586	0.4721	0.207	-0.169	0.1747	0.7563	0.9955	0.9063	0.2163	1.0254	0.5201	0.3804	1.1359	0.3054	0.1579	0.3868	0.7748	-0.0929
WID:184629	WID:184629 || IMAGE:827132 || MAP:22q13.1 || PA HSPC022 protein	1	0.5647	0.3245	0.2194	0.5757	0.2961	0.669	0.4187	0.6923	0.5031	-0.0347	0.4235	0.1236	0.2747	0.3094	0.3905	0.3134	-0.1854	-0.1863	-0.0212	0.1981	0.5375	0.8319	0.481	0.4407	0.5687	0.2388	0.4148	-0.1059	0.4431	0.4786	0.4148	0.2032	-0.1831	0.2088	0.1134	0.324	0.3104		-0.0873	0.8985	0.292	0.1953
WID:184982	WID:184982 || IMAGE:80186 || MAP:7q34 || UG5 T cell receptor beta locus	1
WID:185327	WID:185327 || IMAGE:236034 || MAP:11q13 || PA UCP2=UCPH=Mitochondrial uncoupling protein 2	1		-0.551	-0.2908	-0.1092	-0.1946	-0.3719	-0.395	-1.2246	-0.5494	-1.1607	-0.7475	-0.9392	-1.2238	-0.9618	-0.7498	-0.6754	-0.9552	-1.219	-1.3106	-0.6803	-0.8952	-1.3248	-1.1056	-0.7538	-0.6146	-0.7815	-1.0569	-0.6714	-1.1953	-0.7146	-1.0591	-1.4491	-1.884	-1.4783	-1.333	-1.4557	0.1165	-0.9769	-0.7742	-0.784	-1.2931	-0.3865
WID:185655	WID:185655 || IMAGE:452963 || MAP:11 || UG3 ESTs	1	1.1918	0.0371	0.3551	-0.57	-0.926	0.1507	-0.7	0.1671	0.248	1.0593	1.4495	1.2572	0.9624	1.0302	0.4316	0.556	-0.3589	0.3517	-0.9569	-0.8601		0.1537	0.2128	1.5728	-0.3743	0.3527	0.3716	0.1922	1.1872	0.7493	0.5969	0.302	0.4059	1.0333	0.2627	0.7633	-1.6893	0.352	-0.377	0.9706	0.2291	0.023
WID:185748	WID:185748 || IMAGE:756708 || MAP:19q13.2 || UG3 potassium intermediate/small conductance calcium-activated channel, subfamily N, member 4	1	0.1986	-0.7229	-0.4381	-0.4201	-0.9113	0.9575	-0.367	-0.5498	-0.3633	-0.5407	1.108	0.9144	0.6874	0.2141	-0.0883	0.2941	-0.5165	0.0049		-0.497	-0.5191	0.5762	-0.2106	0.7889	-0.8467	-0.5857	0.8799	0.2707	1.3373	0.1939	0.0377	0.4666	0.266	0.4205	0.6133	0.8282	-1.2648	-0.2243	-0.3194	0.5456	-0.7444	-0.0954
WID:185757	WID:185757 || IMAGE:684879 || MAP:Xq22 || PA alpha-galactosidase A	1	-0.0131	-0.488	-0.1618	-0.3028	-0.9737	0.3398	-0.3068	-0.2772	-0.6758	0.3571	0.6325	0.469	0.6782	0.5169	-0.5578	0.3498	-0.6349	-0.1444	-1.0336	-0.5602	-0.4967	0.4439	0.2648	0.5513	-0.1974	-0.4757	0.2443	-0.5477	0.3883	0.1975	-0.0649	0.2063	-0.7934	0.3928	-0.0465	-0.1332	-1.7953	-0.3694	-0.1843	-0.006	-0.2739	-0.5332
WID:185862	WID:185862 || IMAGE:811900 || MAP:12p13 || PA Lymphotoxin-Beta receptor precursor=Tumor necrosis factor receptor 2 related protein=Tumor necrosis factor C receptor	1
WID:186289	WID:186289 || IMAGE:767183 || MAP:3q13 || PA HS1= hematopoietic lineage cell specific protein = homologue of mouse lckbp-1 (lck binding protein)	1	0.7185	0.7033	0.5499	0.3993	0.3931	0.8542	0.5205	0.4957	-0.1216	-0.2434	-0.1162	-0.1739	-0.3023	-0.0543	0.1136	0.3857	0.067	-0.0004	-0.5169	0.1059	0.2418	0.5434	0.3298	0.1843	0.3968	0.0623	0.4262	0.1814	0.0522	0.0914	0.0999	-0.4176	-0.9022	-0.0735	-0.2447	-0.1587	0.3727	0.424	0.1215	0.1282	0.0561	0.1286
WID:187144	WID:187144 || IMAGE:433567 || MAP:2p12-q11 || PA NKG5=natural killer cell and T cell gene	1	-0.5556	-0.3854	-0.1089	-0.2168	-0.0839	-1.0957	-0.3403	0.1367	0.2187	-1.4929		-1.8648	-1.5711	-1.9927	-0.5545	-0.5744	-1.0729	-0.8781	-1.4341	0.546	0.1706	-2.1047		-1.5053	0.3245	-0.2762		-2.0523	-1.0525	-0.5493	-0.6216	-1.7117	-1.3144	-1.9823	-1.7193	-1.7798	0.4314	-1.1358	-0.6578	-1.0743	-0.8708	0.2115
WID:187928	WID:187928 || IMAGE:796513 || MAP:4q28.2-q31.1 || UG5 NADH dehydrogenase (ubiquinone) 1, subcomplex unknown, 1, 6kDa	1	-0.1316	-0.3388	-0.7282	-0.0285	0.2026	-0.0399	-0.1167	-0.4019	-0.3948	-0.7953	-0.965	-0.4817	-0.9429	-0.748	-0.4534	-0.2804	-0.517	-0.6626	-0.637	-1.5203	0.1174	-0.1397	-0.436	-0.374	-0.0774	-0.2078	-1.0959	-0.9299	-0.4815	-0.2847	-0.391	-0.7057	-0.9154	-0.9712	-0.383	-0.5571	-0.3347	-0.0558	-0.0832	-0.195	-0.3663	-0.3373
WID:188003	WID:188003 || IMAGE:773456 || MAP:12q15 || UG5 high mobility group AT-hook 2	1		-0.0376	-0.1633	-0.083	-0.0171	0.1078	0.0118	-0.078	0.0607	0.8031	0.2991	0.134	0.386	-0.001	0.0548	0.2218	-0.2072	0.1754	0.2252	-0.2855	-0.0517	0.0791			-0.0606	-0.0804		0.9802	1.3782	0.2902	0.2089	1.0343	-0.2556	0.9223	0.5972	0.1631	-0.6463	-0.059	0.0566	0.2168	0.0483	0.0336
WID:188910	WID:188910 || IMAGE:306841 || MAP:7q34 || UG3 T cell receptor beta locus	1	-0.384	-0.1897	0.2618	0.2393	-0.0103	-0.7438	-0.2145	0.0382	0.1944	0.1079		-1.877	-1.6147	-0.2464	-0.5398	-1.4615	-0.3823	-1.2561	-2.0721	0.2096	-0.5167	-1.2607			-0.1689	-0.3064	-1.6406	-1.7499	-1.9171	-0.7255	-1.1709	-1.1636	-1.7597	-2.3614	-1.6933	-1.1007	0.7143	-0.7544	-0.4033	-0.8322	-0.7747	-0.0384
WID:189840	WID:189840 || IMAGE:446927 || MAP:6p21.3 || UG3 tumor necrosis factor (TNF superfamily, member 2)	1	1.0878	-0.4036		0.0462	-0.1679	0.8511	0.0917	-0.4077	0.2241	-0.1112	0.5542	0.3569	0.6132	0.1258	-0.836	-0.1605	-0.4892	-0.2561	-0.4074	0.2016	-0.0038	1.2926	0.0441	0.6129	-0.2847	0.005	1.0297	0.2161	0.9792	-0.1351	0.3967	0.4855	0.1405	0.6443	0.1274	0.3543	-1.5878	0.488	0.2612	0.8201	0.7501	-0.1837
WID:190739	WID:190739 || IMAGE:2314294 || MAP:1q23 || UG3 Fc fragment of IgE, high affinity I, receptor for; alpha polypeptide	1
WID:190823	WID:190823 || IMAGE:1947647 || MAP:17q23.1 || UG3 CGI-147 protein	1	-0.2484	-0.7853	-0.7205	-0.9383	-1.0872	-0.2768	-0.3589	-0.4147	-0.1133	0.3689	-0.0005	0.8544	0.5201	-0.394	0.241	0.1792	-0.4981	-0.1424	-0.7353	-1.8026	-0.7551	-0.5399	-0.3114	0.7872	-1.0056	-0.8456	-0.0932	-0.525	0.7566	-0.2731	-0.2544	1.3694	-0.2946	0.3843	0.6893	-0.1748	-1.6116	-0.3485	-0.894	-0.1009	0.9499	-0.479
WID:191174	WID:191174 || IMAGE:2412700 || MAP:6p22.3-p21.32 || UG3 chromosome 6 open reading frame 32	1
WID:273952	WID:273952 || IMAGE:262695 || MAP:9q31-q33 || UG3 A kinase (PRKA) anchor protein 2	1	-1.1046	0.193	-0.9731	-1.011	-1.5116	-0.443	-1.3505	-0.9594	-1.7097	-0.3118	-0.7069	-0.1383	-0.0827	-1.3087	-1.8298	-1.0364	-2.6237	-1.2902	-2.3838	-2.4421	-1.5685	-0.4633	0.1387	-0.2892	-1.3191	-1.6376	-1.0406	-0.7809	-0.7303	-1.43	-1.1792	-0.6508	-2.003	-1.4094	-0.7738	-0.535	-2.6758		-0.8524	-0.4339	-0.0698	-0.6649
WID:274347	WID:274347 || IMAGE:1638893 || MAP:17q25.1 || UG3 solute carrier family 16 (monocarboxylic acid transporters), member 6	1	0.7074	-0.0625	0.6415	-0.2204	-1.4856	0.2639	-0.7787	0.0225	-0.2922	0.8985	1.079	1.0514	0.7064	0.4284	-0.6552	-0.5497	-0.972	-0.0551	-1.0978	-1.4837	-0.2742	0.6872	1.3514	1.0967	-0.8374	-0.9051		-0.1315	0.9466	-0.4927	-0.3807	0.3883	-1.2704	0.4072	0.1389	-0.596	-1.7495	-0.0379	-0.5769	0.4359	0.6831	-0.1022
WID:274598	WID:274598 || IMAGE:2457449 || MAP:15q21.2 || UG3 cyclin B2	1		0.1088	-0.1803	-0.9426	-0.7849	-0.6519	-0.5316		-0.2321	-0.6418	-0.2305	-0.5099	-0.4795	-0.1584	-0.5233	-0.4445	-0.3922	-0.241	-0.8139	-0.4013	-0.3496	-0.9756		-0.5186	-0.5039	-0.7885		-0.5342	-0.5004	-0.3038	-0.4904	-0.4046	-0.4893	-0.3987	-0.6056		-0.4686	-0.255	-0.3497	-1.0085	-0.5073	-0.5865
WID:274758	WID:274758 || IMAGE:2563366 || MAP:4pter-q21 || UG3 phosphoribosylaminoimidazole carboxylase, phosphoribosylaminoimidazole succinocarboxamide synthetase	1	-0.5706	-0.2456	-0.461	-0.6329	-0.6536	-0.6472	-0.3542	-0.6387	-0.6482	-0.5452	-0.2323	-0.332	-0.4746	-0.5184	-0.5099	-0.4017	-0.6837	-0.7186	-0.9537	-1.0843	-0.3343	-0.3618	-0.2596	-0.2188	-0.5303	-0.5351	-0.1489	-0.697	-0.6343	-0.5081	-0.6426	-0.5466	-0.8327	-0.357	-0.2803	-0.1849	-0.7366	-0.2521	-0.52	-0.3172	-0.4774	-0.5099
WID:276282	WID:276282 || IMAGE:786308 || MAP:12pter-p12 || UG5 CD4 antigen (p55)	1	-0.8836	-1.0913	0.8816	-0.0852	-0.2273		-0.7123		-0.7448	-2.5672		-2.0579	-1.5337	-0.9561	-0.959	-1.2372	-0.2082	-0.7113	-1.1132	-0.3153	-0.6307				-1.1285			-1.0843	-2.3051	-0.5228	-1.6981	-1.7394	-1.6991	-2.1212	-1.6575	-1.3058	0.1914	-0.7833	-1.1891	-1.7791	-2.9842	-0.0993
WID:279158	WID:279158 || IMAGE:1536014 || MAP:8q13 || UG3 v-yes-1 Yamaguchi sarcoma viral related oncogene homolog	1	-0.2731	-0.1323	0.3475		-0.1002	0.4511	0.1476	1.1333	0.3542	-0.0384	0.5937	0.296	0.396	0.5174	0.0472	0.7573	0.165	0.3963	0.1152	-0.7468	0.3112	0.852	0.1019	0.1203	0.3262	0.0513	-0.1136	-0.2762	-0.2063	0.2043	0.5217	-0.1415	-0.7201	0.2136	0.1753	0.0968	-1.2075	-0.2597	-0.539	-0.3638	0.1137	-0.3498
WID:282463	WID:282463 || IMAGE:2580289 || MAP:7p15-p12 || UG3 actin, beta	1	0.2262	-0.6009	-0.166	0.0148	-0.1912	-0.3228	-0.1044	0.4468	0.0313	-0.8164	0.032	-0.5352	-0.6684	-0.637	-0.0912	-0.1311	-0.5909	-0.3395	-0.9646	-0.2253	0.1497	0.2071	-0.7733	0.0366	0.1549	0.198	-0.9677	-0.1684	-0.5526	0.4823	-0.3052	-0.3625	-1.5289	-0.8777		-0.694	-0.7585	-0.2932	-0.4043	-0.0179	-0.064	0.1862
WID:184045	WID:184045 || IMAGE:1404995 || MAP:8p22-p21.3 || UG3 solute carrier family 7 (cationic amino acid transporter, y+ system), member 2	1	1.0286	0.3821	0.4007	0.4047	-0.3175	0.4817	0.2188	0.4042	-0.3699	1.2536	1.1078	1.4259	1.1479	1.1003	-0.1687	0.6191	-0.1983	0.497	-0.3224	-0.8319	0.2855	0.6566	1.377	1.0318	0.1525	0.5301	0.7503	-0.0207	1.3555	0.3689	0.3959	0.4756	0.317	1.192	0.4982	0.7926	-0.7834	0.0226	0.1111	0.5642	1.0539	-0.0587
WID:184383	WID:184383 || IMAGE:823859 || MAP:13q11-q12 || UG5 gap junction protein, beta 2, 26kDa (connexin 26)	1	2.2537	0.4274	0.811	0.6265	0.9466	1.1654	0.766	1.122	0.7507	1.7334	2.1851	1.9047	2.1691	1.066	0.9586	1.8931	0.2183	1.2289	1.2988	0.2019	0.8131	2.0083	1.1086	1.3886	-0.1771	0.3839	1.712	1.2139	2.2371	1.3844	1.0909	1.3108	0.7741	1.9932	0.9919	2.3987	-0.9646	0.2625	0.9352	1.5022	1.7458	1.0638
WID:184416	WID:184416 || IMAGE:26418 || MAP:1p21 || UG5 endothelial differentiation, sphingolipid G-protein-coupled receptor, 1	1
WID:185053	WID:185053 || IMAGE:489626 || MAP:12q13.3 || PA Phosphofructokinase, muscle	1
WID:185102	WID:185102 || IMAGE:855910 || MAP:14q21-q22 || UG3 lectin, galactoside-binding, soluble, 3 (galectin 3)	1	0.2945	0.1618	-0.3356	-0.1663	-0.4579	0.1419	-0.2971	-0.8262	-0.4266	-0.2266	0.3155	0.4287	0.5434	-0.5761	-0.2478	0.2705	-0.6782	-0.1432	0.0008	-0.6213	-0.4929	0.2334	0.2162	0.7143	-0.4377	-0.632	-0.3013	0.1345	0.1431	0.1554	-0.1161	0.4072	-0.49	0.2244	0.3608	-0.0765	-1.6064	0.046	-0.1978	-0.0784	-0.1786	-0.6509
WID:185110	WID:185110 || IMAGE:869375 || MAP:15q26.1 || PA Isocitrate dehydrogenase 2 (NADP+), mitochondrial	1	0.4604	0.5244	-0.146	0.2444	0.5995	0.4005	-0.3497	-0.9342	-0.8403	-0.6797	-0.1375	0.1398	0.168	-0.0301	-0.2494	0.024	-0.6551	-0.2901	-0.1177	-0.7793	-0.629	-0.1003	0.5904	0.4738	-1.0222	-1.785	-0.9329	-0.1888	-0.2561	-0.2151	-0.5761	0.0535	-0.1873	-0.0798	0.0747	-0.1882	-1.2603	-0.2243	-0.4551	-0.1027	-1.0289	-0.9872
WID:185635	WID:185635 || IMAGE:399456 || MAP:16p11.1 || UG3 syntaxin 4A (placental)	1	0.1824	-1.3254	-0.3007	-0.5175	-0.5707	0.2453	-0.6821	-2.8538	-0.4462	0.0043	0.3768	0.8259	0.4477	-0.2012	0.1361	0.0626	-0.4733	-0.1651	-0.8228	-0.9765	-1.1936	-0.6203	0.0729	0.6343	-1.0918	-0.9391	0.5406	-0.831	0.8781	0.0069	0.1881	0.7257	-0.4477	0.4931	0.4418	0.3073	-0.7888	0.2738	-0.5244	0.8211	0.1605	-0.0482
WID:185881	WID:185881 || IMAGE:188232 || MAP:9q31 || PA GKLF=EZF=KLF4=gut-enriched Kruppel-like zinc finger protein=expressed in vascular endothelial cells	1	0.6886	0.597	0.4666	0.6671	0.5961	0.8593	0.8001	0.6195	0.2166	-0.2104	-0.0492	-0.294	-0.0584	-0.0586	0.5138	0.0997	0.0193	0.0159	-0.0116	-0.172	0.7896	0.6489	0.7288	0.3035	0.516	0.5297	0.0996	0.4201	-0.0323	-0.0195	-0.0722	-0.1164	-0.359	0.0178	-0.2852	-0.1615	0.5102	0.8374	0.8291	0.2957	0.6965	0.5039
WID:185916	WID:185916 || IMAGE:280666 || MAP:9q22-q31 || UG5 sema domain, immunoglobulin domain (Ig), transmembrane domain (TM) and short cytoplasmic domain, (semaphorin) 4D	1	0.7754	0.4517	0.6128	0.5757	0.6488	0.5139	0.5249	0.5356	0.4534	0.1412	0.3468	0.3267	0.2463	0.3742	0.0917	0.2905	0.0109	-0.1623	-0.4296	0.392	0.2444	0.6042	0.6846	0.8005	0.3881	0.5821	0.1629	0.2416	-0.0512	0.0903	0.1446	0.0512	-0.0142	0.1359	0.1068	0.0237	0.6224	0.6572	0.1225	0.3102	1.0743	0.2932
WID:185988	WID:185988 || IMAGE:246304 || MAP:21q21.1 || UG5 BTG family, member 3	1	0.4134	-0.6052	-0.0461	-0.2656	-0.6957	0.5886	0.0974	-0.499	-0.2452	-0.0231	0.3557	0.0403	0.5259	0.1938	-0.412	-0.0382	-0.3552	-0.2541	-0.1903	-0.6038	-0.0535	0.9874	-0.0821	0.563	-0.4071	-0.4593	0.0367	-0.367	0.1872	-0.2753	-0.0279	0.095	-0.6189	0.0762	-0.0415	0.0071	-2.4255	-0.0257	-0.3368	0.1266	-0.1261	-0.4595
WID:186494	WID:186494 || IMAGE:80708 || MAP:22q11.21 || UG5 ubiquitin fusion degradation 1-like	1	-0.1918	0.1599	0.1853	0.3827	-0.1568	0.3201	-0.0673	0.4838	0.326	0.4096	0.6992	0.6214	0.696	0.9726	0.5985	1.0594	0.3527	1.0126	0.2091	-0.4993	0.6724	0.5885	0.8837	1.0623	0.8115	0.5345	0.3943	0.1059	0.5818	0.6711	0.7754	0.6053	-0.0041	0.6688	0.612	0.917	-0.6244	0.3139	-0.4059	0.1764	0.6602	0.0755
WID:186590	WID:186590 || IMAGE:788832 || MAP:19p13.1-13.2 || UG5 prostate differentiation factor	1	1.095	-0.113	-0.074	0.177	-0.1308	0.9027	0.1724	0.3363	-0.4081	0.3785	0.1292	0.1035	0.5495	0.2977	-0.152	0.3008	-0.3774	-0.0428	0.5457	-0.5083	-0.3416	0.1928	0.0497		-0.3877	0.2765	0.6972	1.2465	1.3574	0.7445	0.7971	1.5751	2.0672	1.4952	1.1035	1.6829	-0.3696	-0.6201	1.0739	0.3587	-0.1603	0.2801
WID:187536	WID:187536 || IMAGE:297895 || MAP:6p21.3 || UG3 leukocyte specific transcript 1	1
WID:188845	WID:188845 || IMAGE:281039 || MAP:8q21.13 || UG5 fatty acid binding protein 5 (psoriasis-associated)	1	1.2593	-0.0139	0.3945	0.1021	-0.5528	0.7821	0.1261	0.2085	-0.3562	0.0366	0.6459	0.5958	0.8604	1.1664	-0.3384	0.3085	-0.1868	0.1236	0.5432	-0.307	0.3847	1.5704	0.2416	1.0178	-0.4554	-0.0023	1.2942	-0.0162	0.7303	0.0683	0.3356	0.4042	-0.1073	0.315	0.2072	0.7011	-1.5203	0.3825	0.7542	0.8443	0.7068	0.2218
WID:190466	WID:190466 || IMAGE:377799 || MAP:13q12.3-q13 || UG3 cyclin A1	1	2.0521	0.2257	0.4567	1.4031	0.4787	1.1289	0.2447	1.6289	0.3434	0.5906	1.4608	1.882	1.5188	0.4588	0.7634	1.2751	0.3444	0.6905	1.1338	-0.4232	1.2309	1.2072	1.203	1.4672	0.7382	1.0195	1.157	1.8306	1.7395	0.6638	1.0183	1.1242	1.1261	1.2159	1.9933	1.3106	-0.7055	0.8403	0.4052	1.1241	0.9299	0.7208
WID:191207	WID:191207 || IMAGE:2547034 || MAP:15q22-qter || UG3 neuromedin B	1		0.0186	-0.5154	-0.1666	-0.0191	0.3617	-0.0199	-1.7257	-0.3847	0.4963	0.2663	0.7236	0.2335	-0.0762	-0.3676	0.4356	-0.0448	0.1706	0.1043	-0.2079	0.1434	1.2549	-0.3114	0.9983	-0.5057	0.0413	1.454	1.1936	0.9445	0.2667	0.2554	0.3171	0.1667	0.2237	0.7211	0.0587	-0.9937	0.448	0.1491	0.2873	0.7816	0.4338
WID:191378	WID:191378 || IMAGE:2559292 || MAP:11p14.3 || UG3 Usher syndrome 1C (autosomal recessive, severe)	1	0.217	-0.2704	-0.0707	-0.6126	-0.6119	-0.8234	-0.2354	-0.1101	-0.1383	-0.5546	0.4924	0.0245	0.4525	0.0259	0.108	0.2076	-0.2531	-0.6547	-0.5794	-0.2286	0.0564	0.0945	0.1508	0.5156	-0.8076	-0.9646	-0.5952	-0.7285	-0.1205	-0.42	-0.4558	0.0198	-1.0558	-0.174	-0.0628	0.2259	-0.5951	-0.1302	-0.3728	0.0366	-0.0906	-0.295
WID:274591	WID:274591 || IMAGE:2450237 || MAP:17q25.3 || PA SOCS-3=STAT induced STAT inhibitor-3=CIS3	1	0.7563	-0.3139	-0.269	-0.3899	0.0035	0.2205	-0.3176	-0.2445	-0.7537	-0.8086	-0.1712	-0.1667	-0.7412	-0.5214	-0.9546	-0.3123	-0.7042	-0.1504	-0.5132	-0.7479	-0.6952	0.3795	0.1261	-0.045	-0.9458	-1.664	-0.2758	-0.7256	-0.8016	-0.9579	-0.4073	-0.7254	-1.1642	-0.6806	-0.1757	-0.4442	-0.9857	-0.178	0.2986	0.0912	-0.8891	-0.3252
WID:274601	WID:274601 || IMAGE:2460397 || MAP:2q23.3 || UG3 signal transducing adaptor molecule (SH3 domain and ITAM motif) 2	1		1.5366	-0.0792	-0.3756	-0.0309	0.5409	-0.2706	0.0781	-0.2925	0.5176	0.7529	1.6086	0.8213	0.1906	0.1659	0.2648	0.004	-0.0881	-0.2746	-0.0272	-0.0441	1.0325	1.736	2.1727	0.3792	-0.4669	0.8666	1.3278	1.7805		0.5478	1.2196	0.6795	0.3465	0.6972	0.5188	-0.3435	0.1187	0.2798	1.6294	0.7001	0.1966
WID:275836	WID:275836 || IMAGE:502333 || MAP:20q12 || UG5 nuclear receptor coactivator 3	1	0.6442	0.4519	0.1194	0.3494	-0.3965	-0.0425	-0.3913	0.0179	-0.1777	1.0271	1.5027	1.5649	1.2846	1.6271	0.4666	0.5496	-0.1733	0.1937	-0.5968	-1.1859	-0.1291	0.1828	0.8686	0.9709	0.0494	-0.2722	-0.3414	-0.1661	0.5808	0.1738	0.4076	1.3461	0.0522	1.5731	0.5781	1.0171	-0.8041	0.0595	0.0745	0.4492	1.057	-0.0983
WID:276213	WID:276213 || IMAGE:754303 || MAP:Xp22.33 || UG5 neuroligin	1
WID:276349	WID:276349 || IMAGE:796397 || UG3 ESTs	1	0.8272	-0.5878	-0.1439	0.5835	-0.4917	-0.02	0.2821	-0.0346	-0.4748	0.1001	-0.6933	0.8367	0.0879	0.3123	-0.0574	0.2321	-0.5408	-0.2356	-0.5126	-1.2877	0.2145	0.3345	0.8258		-0.1637	-0.438	0.3168	0.5565	0.8216	-0.1393	0.0621	0.2523	-0.1492	0.561	0.0863	0.6287	-1.5736	-0.1945	0.2697	0.513	0.7685	0.1751
WID:277146	WID:277146 || IMAGE:298779 || MAP:16 || UG5 ESTs	1	-0.3189	-0.3177	-0.3277	-0.2139	-0.4075	-0.21	-0.2012	-0.2108	-0.2728	-0.4257	-0.0427	-0.1317	-0.2721	-0.2707	-0.2838	-0.1975	-0.369	-0.1834	-0.1009	-0.5715	-0.3422			0.0021	-0.2083	-0.2088	-0.0807	-0.4267	-0.3855	-0.3454	-0.2786	-0.3269	-0.5849	-0.2946	-0.3876	-0.0761	-0.4849	-0.4347	-0.7145	-0.3352	-0.0089	-0.2639
WID:279715	WID:279715 || IMAGE:271978 || MAP:6q14-q21 || UG5 5'-nucleotidase, ecto (CD73)	1	0.947	-0.6946	0.0264	-0.364	0.1089	0.3331	0.0864	0.0492	-0.3735	-0.2533	0.0648	-0.2252	-0.0417	-0.7973	-0.71	-0.8731	-0.6172	-1.2469	-1.0596	-1.2783	-0.3946	0.5602	0.4484	0.2548	-0.7644	-0.7178	0.0904	0.0648	0.4723	-0.88	0.1041	0.1965	-0.7175	-0.1193	0.384	-0.0205	-1.5071	0.178	-0.4267	0.2028	0.365	-0.8011
WID:279923	WID:279923 || IMAGE:1492594 || MAP:12q24.11 || UG3 protein predicted by clone 23733	1		0.0266		0.0143	-0.086	-0.3304	-0.0863	-0.4879	-0.1667	-0.2418	-0.4475	-0.3801	-0.2183	-0.0511		0.0371	-0.0503	-0.0096	0.0821	0.0838	0.1024	-0.304		-0.7038	-0.0291	0.0056		-0.1741	-0.1839	-0.3329	-0.1247	-0.0945	-0.0592	-0.2753	0.1479	-0.3297	0.3009	-0.2041	-0.234	-0.2609	-0.2308	-0.3077
WID:280326	WID:280326 || IMAGE:1031175 || MAP:16p11.2 || UG3 integrin, alpha M (complement component receptor 3, alpha; also known as CD11b (p170), macrophage antigen alpha polypeptide)	1	0.3497	0.1123	0.2388	0.3725	-0.0829	0.3973	0.0502	0.0999	0.2647	-0.0522	0.518	-0.0963	0.5105	0.7551	0.0962	-0.1216	0.4107	-0.5171	-0.7038	-0.541	-0.3945	-0.3107	-0.0341	0.2957	-0.1352	0.3737	-0.2804	-0.5086	0.0919	0.2609	0.8312	-0.1483	-0.6057	0.5124	0.0423	0.5146	0.1886	0.8941	0.1082	-0.2197	-0.1388	-0.0729
WID:280461	WID:280461 || IMAGE:788523 || MAP:5q35.2 || UG5 hypothetical protein MGC30022	1	0.7813	-0.1326	0.0482	-0.3791	-0.1163	0.459	0.1223	0.1321	-0.0137	0.6587	0.6603	0.7513	0.4496	0.0361	-0.0676	0.4511	-0.5096	-0.0084	-0.5044	-1.487	0.3107	0.8893	0.9657	0.8777	0.0441	0.2646	0.2005	0.3768	0.7358	-0.4387	-0.1628	0.3413	-0.7751	0.4	0.5561	0.0594	-1.718	0.2395	0.2863	0.5991	0.7316	0.0263
WID:282024	WID:282024 || IMAGE:2323631 || MAP:6q14.1-q15 || UG3 phosphoglucomutase 3	1	0.7676	0.0387	0.2765	0.3617	-0.357	0.6512	0.3084	0.2075	-0.1589	0.9582	1.0233	1.4223	1.5885	1.0826	0.4934	0.9107	0.0496	0.5371	0.1646	-0.8622	0.157	1.2722	1.6628	1.6445		0.1445	1.132	1.0061	1.6296	1.0319	0.8715	1.4123	-0.0402	1.4047	1.365	1.0545	-0.8268	-0.1998	-0.0704	0.6363	1.3112	-0.0291
WID:282179	WID:282179 || IMAGE:2508563 || MAP:6q23.1-q25.3 || UG3 tumor necrosis factor, alpha-induced protein 3	1	0.907	0.1547	-0.2736	0.2399	-0.27	0.0096	-0.2384	-0.3683	-0.3107	0.0942	0.2263	0.2	0.0152	0.3729	-0.2856	0.006	-0.7207	-0.1401	-1.2617	-1.7971	-0.2514	-0.3232	0.3071	0.1175	-0.0376	-0.2441	-0.588	-0.3875	0.0623	-0.1178	-0.07	-0.0202	-0.9095	0.0354	-0.2887	-0.0571	-1.1881	0.0035	0.0285	0.1329	0.1074	-0.4753
WID:282625	WID:282625 || P41442 || IPA granzyme A (granzyme 1, cytotoxic T-lymphocyte-associated serine esterase 3)	1
WID:282629	WID:282629 || P43277 || IPA interleukin-1 homolog 1	1	1.0992	-0.4332	-0.1869	-0.2327	-0.1957	0.0704	-0.2228	0.0007	-0.0422	0.0958	-0.5529	-0.4377	0.7547	-0.1159	-0.1896	-0.3592	-0.4337	-0.6283	-0.5957	0.2042	0.3046	1.0711	0.9963	0.5869	0.5892	-0.8106	-0.4911	-0.0013	-0.073	-0.2494	0.1448	0.1755	1.2723		0.2628		-0.4203	-0.0126	0.5031	0.9257	1.3264	0.241
WID:184165	WID:184165 || IMAGE:205185 || MAP:20p12-cen || UG5 thrombomodulin	1	1.158	0.7285	0.7842	0.7505	0.9071	1.2287	0.8391	0.5778	0.4256	0.0108	0.1191	-0.3462	0.6654	0.0911	0.0622	-0.1008	-0.0331	-0.3702	-0.4138	0.3328	0.4665	0.7463	0.313	0.5562	0.4927	0.6327	0.1324	-0.1625	-0.0003	-0.038	0.1791	-0.0117	-0.0565	0.3086	0.1675	1.1547	0.596	0.892	0.5064	0.5867	0.6416	0.3614
WID:184257	WID:184257 || IMAGE:133273 || MAP:17p12-p11.2 || UG5 peripheral myelin protein 22	1		0.3733	0.4778	-0.0453	0.5686	1.0981	0.7208	0.5501	-0.3119	0.7678	0.7025	1.323	-0.5932	0.3667	0.1058		-0.5396	0.9407	0.363	-0.3855	-0.2316	1.8208	0.9728	1.2212	-0.1522	-0.1093	0.961	1.141	0.8753	0.1289	-0.0655	0.593	-0.314	0.7044	0.0819	1.0552	-0.3269		1.2877	-0.7773	1.6338	-0.9007
WID:184642	WID:184642 || IMAGE:897788 || MAP:1p34 || PA protein tyrosine phosphatase, receptor type, F=LAR=LCA-homologue	1		0.1682	0.1224	0.093	0.1717	-0.0226	0.1308	0.1154	0.04	0.2643	0.1147	-0.052	-0.0881	0.2141	0.123	-0.1257	0.1566	0.0582	0.3262	0.2042	-0.1621	0.0263		-0.0991	0.1176	-0.0253	-0.2155	0.1975	-0.2376	0.064	-0.1007	-0.2361	0.6196	0.2405	-0.0322	-0.8249	0.0793	0.2155	0.0792	0.0979	0.0443	0.0855
WID:184719	WID:184719 || IMAGE:489079 || MAP:22q13.1 || PA IL-2 receptor beta chain	1		-0.1284	-0.0004	-0.4175	-0.1038	-1.2791	0.0766	0.1541	1.4356	0.267		-2.071	-1.4771	-0.3727	-0.1355	-1.8441	2.0597	-1.4054	-2.3004	0.2738	-0.5381	-1.4595	-1.3752	-1.1199	0.9793	0.8774	-2.2218	-2.4661	-0.4593	-1.5564	1.7702	-0.2939	-1.4475	0.6134	-1.2493	-1.486	0.4478	2.6758	0.1746	-1.5438	-1.3184	-0.4362
WID:185002	WID:185002 || IMAGE:878836 || MAP:15q13-q14 || UG3 secretory granule, neuroendocrine protein 1 (7B2 protein)	1	1.0132	-0.2109	-0.2146	0.4596	-0.1589	1.1459	0.1275	0.2112	-0.651	0.1187	1.5067	0.9287	0.7251	0.5638	0.6393		0.1739	0.2595	0.1519	-0.652	-0.3565	-0.1047	-0.1239	0.8768		0.9647	1.2919	1.6715	1.9968	0.3558	0.9316	1.2932		0.9997	0.8429	1.4892	-0.7618	-0.8308	0.641	0.2607		0.4949
WID:185201	WID:185201 || IMAGE:291985 || MAP:5q31-q34 || UG5 solute carrier family 26 (sulfate transporter), member 2	1	0.6608	-0.0363			-0.7411	0.2901	0.0315	-0.3304	-0.042	0.8015	0.5188	1.4159	1.6777	1.3107	0.9804	0.9198	-0.3218	0.2011	-0.4477	-0.7705	0.434	1.3368	1.0543	1.3032	-0.1385	-0.1961	0.4885	0.8271	1.4739	0.2321	-0.0182	1.1444	-0.0459	1.6118	0.1259	0.9393	-1.3242	0.0852	-0.133	0.845	0.5501	0.008
WID:185288	WID:185288 || IMAGE:786680 || MAP:4q28-q32 || UG3 annexin A5	1	0.9072	0.4144	0.3245	0.4401	0.2655	0.5585	-0.5797	-0.8252	-1.4926	-1.1062	-0.3062	-0.5539	-0.255	-0.0891	-0.6118	-0.6099	-0.6264	-0.9855	-0.945	-1.6557	-1.0859	-0.5384	0.1385	-0.183	-1.0077	-1.3792	-0.9098	-1.2851	-1.1007	-1.2815	-0.4193	-0.4332	-1.2936	-0.4087	-0.4894	-0.7944	-1.6343	0.277	-0.4686	-0.2425	-2.0591	-1.2163
WID:185894	WID:185894 || IMAGE:725680 || MAP:20q13.2 || PA transcription factor ERF-1=AP-2 gamma	1	-0.1352	-0.1228	-0.2113	-0.1366	-0.1708	-0.1269	-0.4143	-0.1917	-0.194	-0.1374	0.3605	0.1126	-0.207	0.0113	-0.2902	-0.1914	-0.1846	-0.0259	-0.1475	-0.48	-0.2081	-0.2341	-0.3294		-0.0115	-0.1902	0.3129	0.7127	-0.063	0.0225	-0.1258	-0.0236	0.7806	-0.1837	-0.2058	0.0404	-0.3983		-0.0243	-0.0289	0.0329	-0.0654
WID:186161	WID:186161 || IMAGE:767765 || MAP:8q13-q21 || UG5 GTP binding protein overexpressed in skeletal muscle	1	0.2388	-0.8759	-0.6117	-1.0883	-1.2568	0.4476	-0.1954	-0.7725	-1.1165	-1.0164	0.053	0.515		1.3757	-0.1797	0.4706	-0.4395	-0.1306	0.7769	-0.0588	-0.7845	1.0692	-1.0799	0.1123	-1.1147	-0.6625	0.227	0.726	0.9588	0.2263	0.2281	0.8005		0.6566	0.0626	0.2233	-1.9747	-1.331	0.4787	0.3891	0.3487	-0.5382
WID:186326	WID:186326 || IMAGE:234237 || MAP:Xp21.3 || UG5 Pirin	1	1.0019	0.099	-0.0933	0.359	0.0799	1.081	0.1298	0.2074	-0.3158	0.4322	1.8953	1.74	1.2297	0.4962	0.7602	1.6605	0.8464		0.8394	0.1177	0.4866	0.7775	0.3449	1.624	-0.1708	0.4341	1.5808	0.9099	1.7519	0.9437	0.7795		0.7737	0.9922	1.0683	1.3529	-0.5599	0.9867	0.7395	0.8429	-0.0999	0.5637
WID:186382	WID:186382 || IMAGE:214990 || MAP:9q33 || UG3 gelsolin (amyloidosis, Finnish type)	1	0.9127	0.2018	-0.2004	0.458	0.2515	0.4331	-0.0768	0.327	-0.5419	-0.0129	0.8154	0.3271	0.158	0.3229	0.1265	0.1254	-0.1103	0.1467	-0.2487	-0.2588	-1.0942	0.1323	0.508	0.8159	-1.0724	-0.6435	0.4107	0.3299	0.3405	0.1143	-0.3567	-0.0047	-0.174	0.4912	0.201	0.2341	-0.6397	-0.2579	-0.1823	-0.0166	-0.3759	-0.1546
WID:186432	WID:186432 || IMAGE:724652 || MAP:2p12 || UG5 CD8 antigen, beta polypeptide 1 (p37)	1		0.7666		0.3679	-0.2897	-1.1658	0.013	-0.1982	-0.0521	-1.5687		-1.7412	-2.1711	-0.833	-0.4144	-1.4618	0.1384	-0.6843	-0.9882	0.5972	-0.063	-2.0501		-1.0274	-0.1313	-0.6827		-0.5153	-1.3454	-1.3667	-2.1605	-1.3674	-1.1339	-2.2164	-2.1198	-3.107	1.2875	-0.3127	-0.2434	-1.0153	-0.136	-0.0495
WID:187047	WID:187047 || IMAGE:491460 || MAP:19q13.1-q13.2 || UG5 latent transforming growth factor beta binding protein 4	1	-0.1228	-0.6534	-0.5048	-0.5715	-0.7561	-0.5034	-0.6098	-1.8256	-0.8654	-1.4979	-1.2471	-1.6728	-1.3365	-1.2085	-1.1911	-1.477	-1.1547	-1.3963	-1.9075	-0.9296	-1.1991	-1.8322	-1.6576	-1.03	-0.7286	-1.2765	-1.3143	-1.7757	-1.4519	-0.8228	-1.0623	-1.4185	-1.9314	-1.3835	-1.3467	-1.5963	-0.4864	-0.9215	-0.2354	-1.0408	-1.2137	-0.8246
WID:188217	WID:188217 || IMAGE:489282 || MAP:8q22.2 || PA TGF-beta inducible early protein=TIEG=EGR alpha=early growth response gene alpha=putative zinc finger transcription factor	1	0.7811	0.241	0.2534	0.4103	0.7071	0.4599	0.1911	0.2259	-0.0503	-0.0923	0.2476	0.239	0.1969	-0.0237	0.0569	0.0447	-0.3998	-0.2645	-0.1941	-0.6578	0.1669	0.7382	-0.3928	0.1924	0.2897	-0.0291	-0.9269	-0.2164	-0.1289	-0.4606	0.1148	-0.2013	-0.6011	0.0793	-0.095	0.163	-0.8941	0.4516	0.0875	0.4544	0.5439	-0.1707
WID:188686	WID:188686 || IMAGE:795893 || MAP:19q13.2 || UG5 protein phosphatase 1, regulatory (inhibitor) subunit 15A	1	0.5998	0.084	-0.0825	-0.2031	-0.1983	0.4265	-0.1808	-0.4568	-0.0081	-0.7958	-0.4381	-0.4378	-0.3442	-0.4934	-0.6992	-0.4626	-0.8696	-0.7118	-0.9888	-0.2918	-0.4893	0.1126	-0.2231	-0.3292	-0.5542	-0.7421	-0.2409	-0.264	-0.5216	0.113	-0.378	-0.9964	-0.7957	-0.3867	-0.4125	-0.3596	-0.4948	-0.0113	-0.5002	-0.1877	-0.3175	-0.1814
WID:188905	WID:188905 || IMAGE:781089 || MAP:5q35.1 || UG5 pituitary tumor-transforming 1	1
WID:188944	WID:188944 || IMAGE:85195 || MAP:9q22.1-q22.2 || UG5 growth arrest and DNA-damage-inducible, gamma	1	0.4122	-0.0784	-0.3195	-0.4193	-0.2489	-0.0239	-0.2728	-0.5207	-0.381	-0.5343	-0.4745	-0.5156	-0.4983	-0.2645	-0.4253	-0.1243	-0.7579	-0.3209	-0.8354	-0.9179	-0.4266	0.1271	-0.3112	-0.3516	-0.4307	-0.3429	-0.782	-0.9072	-0.6341	-0.5304	-0.2415	-0.3901	-0.6737	-0.3227	-0.4299	-0.1033	-0.7009	-0.0622	-0.2363	-0.1134	-0.2208	-0.3548
WID:190297	WID:190297 || IMAGE:1761925 || MAP:12q13.1-q13.3 || UG3 cytochrome P450, subfamily XXVIIB (25-hydroxyvitamin D-1-alpha-hydroxylase), polypeptide 1	1	-0.4611	-0.8456	-0.4952	-1.0472	-1.1942	-0.6055	-0.9589	-0.7639	-1.2356	-0.1061	0.48	0.3324	0.2668	-0.1031	-0.5741	-0.1222	-1.3344	-0.4569	-0.9425	-1.816	-1.1002	-0.214	0.3679	0.19	-1.2123	-1.4196	0.0247		0.3079	0.1812	-0.3312	0.4731	-0.6876	0.2781	0.9718	-0.3579	-1.9264	-1.624	-0.7501	-0.81	-1.104	-0.5986
WID:190987	WID:190987 || IMAGE:2399716 || MAP:12q24.1 || UG3 Huntingtin interacting protein E	1	0.7323	-0.4502	0.3829	-0.0607	0.7884	0.5571	-0.0314		-0.0521	0.6058	0.5589	0.9809	0.8278	0.0594	0.3275	0.6039	0.4311	-0.1307	-0.0932	-1.1829	0.3856	1.1869	1.2643	1.2978	0.3843	-0.8661	0.4405	0.3546	0.7171	0.0383	0.7054	0.9588	-0.2858	0.8967	0.8417	0.8699	-1.2354	1.0609	-0.0799	0.8876	1.2282	0.1326
WID:191069	WID:191069 || IMAGE:2497882 || MAP:6p22-p21.3 || UG3 H3 histone family, member K	1		0.6222	0.2422	1.3379	0.803	0.1696	0.527	0.3149	0.7222	0.2778		-0.1511	0.113	0.23	0.9203	0.4733	1.2054	0.3962	0.1828	0.715	1.2852	0.075		-0.3005	1.0298	1.2608	-0.413	-0.091	0.1855	0.0747	0.6222	0.2341	1.4108	0.0962	0.6325	0.9535	1.9629	0.7497	0.8468	0.5292	0.4047	0.1347
WID:191086	WID:191086 || IMAGE:2504698 || MAP:17p13 || UG3 arrestin, beta 2	1	-0.1717	-0.2265	-0.2539	0.3757	-0.1494	0.4919	-0.262	-0.3112	-0.2178	-0.4464	-0.1249	-0.3516	-0.3871	-0.0849	-0.6738	-0.0397	-0.5517	-0.2938	-0.6525	-0.6041	-0.5617	-0.0696	-0.2538	-0.0956	-0.3602	-0.257	0.1086	-0.2452	-0.3132	0.1284	-0.1555	-0.8543	-0.8671	-0.4292	-0.4651	-0.2567	-0.204	0.0436	-0.5879	-0.3614	-0.2085	-0.1569
WID:191531	WID:191531 || IMAGE:40026 || MAP:Xp22.32 or Yp || UG5 solute carrier family 25 (mitochondrial carrier; adenine nucleotide translocator), member 6	1		-0.0129	-0.122	-0.2447	-0.0857	-0.1337	-0.2029	-0.0965	-0.2295	-0.5402	-0.4181	-0.2678	-0.7511	-0.1131	-0.7694	-0.6048	-0.0807	-0.3382	-0.3667	-0.4515	-0.3689	-0.4549		-0.9021	-0.1726	-0.5527	-0.7555	-0.6769	-0.8914	-0.4107	-0.2404	-0.7252	-0.9367	0.1618	-0.5967	-0.4387	-0.4777	0.2376	-0.3046	-0.2115	-0.3471	-0.2352
WID:273670	WID:273670 || IMAGE:345743 || MAP:21 || UG5 ESTs, Weakly similar to A43932 mucin 2 precursor, intestinal - human (fragments) [H.sapiens]	1	1.0955	-0.0573	-0.1448	0.3038	-0.3209	0.149	-0.0281	0.5164	0.1951	1.711	1.0504	1.0021	1.7421	0.8981	0.6445	0.8963	0.1607	0.8863	-0.0415	-1.0481	0.4898	0.7702	1.0329	1.1973	-0.0909	0.2645	0.7616	0.6478	1.2065	0.5268	0.7442	1.1682	-0.0496	1.8965	0.8559	2.204	-0.6688	-0.3303	0.0911	0.3952	0.8003	0.2492
WID:273714	WID:273714 || IMAGE:265045 || MAP:1p31.2 || UG3 G-protein gamma-12 subunit	1	-0.2945	-0.5254	-0.5599	-0.2997	-0.2323	-0.2663	-0.31	-0.3119	-0.3	-0.0477	-0.006	0.1654	-0.1597	-0.392	-0.3898	-0.2912	-0.5057	-0.2299	-0.2819		-0.2832		-0.3947	-0.12	-0.3996	-0.3792	0.0696	0.0063	0.2989	-0.2801	-0.4251	-0.2389	-0.4852	-0.1855	-0.3752	-0.3151	-0.6224	-0.4981	-0.3229	-0.1626	-0.1695	-0.1715
WID:273877	WID:273877 || IMAGE:213917 || MAP:5q35.1 || UG5 dedicator of cyto-kinesis 2	1	0.2614	-0.4746	-0.0823	-0.4129	0.34	0.2699	0.05	0.3458	-0.2563	-0.3686	0.0069	-0.5334	-0.3383	-0.1756	-0.5512	-0.4736	-0.35	-0.4412	-1.0679	-0.3783	-0.4549	0.0853	-0.8774	-0.0067	-0.2882	-0.2149	-0.1213	-0.4426	-0.5834	-0.5221	-0.5551	-1.0246	-1.7709	-0.8339	-0.3785	-0.6523	-0.4176	0.0277	-0.0155	-0.3697	-0.1121	0.0102
WID:274105	WID:274105 || IMAGE:470227 || UG5 ESTs, Weakly similar to S15433 hypothetical protein - mouse [M.musculus]	1		0.2982	0.0914	0.066	0.2363	0.2927	0.1562	-0.0135	0.2326	0.2992	0.0727							0.431	0.4101	-0.1441	-0.0089	-0.1544			0.3357		0.3289	0.2796	-0.0538	0.2398	0.2734	0.068	1.847	0.1917	0.0801	0.2098	-0.0969	0.2122	0.2507	0.2203	0.3377	0.1159
WID:276724	WID:276724 || IMAGE:160672 || MAP:8q21 || UG5 chromosome 8 open reading frame 1	1	0.5527	-0.2608	-0.0887	-0.5814	-0.9653	0.6204	-0.0414	-0.3135	-0.3976	-0.1756	0.1126	0.3925	0.3761	0.4555	-0.2519	-0.3305	-0.5493	0.0126	-0.1021	-0.9754	0.0084	1.0794	0.4648	0.3912	-0.4355	-1.2083	0.1844	-0.032	-0.0835	-1.0143	-0.2884	-0.0296	-1.0307	0.2048	-0.3158	0.0162	-2.0175	-0.0899	0.4237	0.5989	0.4442	-0.3952
WID:278913	WID:278913 || IMAGE:1584505 || MAP:11q14.3 || UG3 angiomotin like 1	1			-0.3758						-0.4878	-0.7257		-0.54	-0.5324	-0.2465	-0.5643	-0.7363	-0.4485	-0.5908	-0.4294	-0.46	-0.0079	0.3948			-0.2009	0.2114	-0.2371	-0.623	-0.6619	-0.3029	-0.325	-0.6217			-0.7424	-0.4076	-0.4991		-0.3451			-0.493
WID:280370	WID:280370 || IMAGE:626874 || MAP:3q26.31 || UG5 hypothetical protein FLJ23399	1	0.6072	1.3727	0.9213	1.0214	0.257	0.466	0.2815	1.9789	1.2978	2.9318	2.7993	2.6818	2.6734	1.9224	1.6936	1.7681	1.2824	1.0884	1.3821	0.202	1.3509	2.0054	2.5608	2.6928	1.4785	1.5424	1.184	1.6382	1.8779	2.0787	1.9489	2.0775	1.4785	2.4702	2.2393	2.0885	0.0122	1.3606	0.5978	1.2931	1.1388	0.8608
WID:282580	WID:282580 || P30563 || IPA CD63 antigen (melanoma 1 antigen)	1	0.8485	-0.2496	-0.4891	-0.1126	-1.1386	0.5752	-0.4866	-0.0956	-0.2804	-0.5785	-0.9115	0.3908	0.0613	-0.2815	-1.0284	-0.7676	-1.3496	-1.0105	-1.1595	-0.2138	-0.1464	1.2316	1.2285	0.8049	-0.8602	-1.1107	0.8772	-0.0011	-0.1517	-1.1312	-0.9438	-0.724	-0.5938	0.059	-0.2844	-0.5529	-0.1486	-0.5581	0.2543	1.0774	1.3682	-0.4043
WID:184168	WID:184168 || IMAGE:770014 || MAP:14q32.33 || PA T cell receptor alpha chain	1	-0.0053	0.1826	0.4512	0.5146	0.3517	-0.6966	0.2883	-0.0499	0.3248	-0.3386	-1.2678	-2.0566	-1.2594	-0.2259	-0.164	-0.4252	0.0704	-1.0185	-2.0152	0.6289	0.0977	-0.9963	-0.055		0.8571	0.1598	-2.0254	-1.8755	-2.571	-0.0725	-0.5172	-1.4012	-0.9994	-0.8144	-0.9224	-1.1949	1.1186	0.6132	-0.4438	-0.8047	-0.1976	0.7425
WID:184282	WID:184282 || IMAGE:470393 || MAP:11q21-q22 || UG5 matrix metalloproteinase 7 (matrilysin, uterine)	1	1.5995	0.4083	0.3929	0.5687	-0.0413	1.1943	0.3998	0.8752	-0.0881	0.9836	1.7916	1.3282	2.1601	1.2287	1.2888	1.5986	0.6091	0.9453	0.8385	-0.2491	0.3822	0.5081		1.3084	0.3832	1.0463	1.4077	1.5213	2.0889	1.474	1.3279	1.4969	1.872	1.8071	1.4481	2.0546	-0.4528	0.08	2.5881	0.6447	0.2004	0.4872
WID:184483	WID:184483 || IMAGE:810899 || PA ckshs1=homolog of Cks1=CDC28 protein kinase 1	1	0.2305	-0.7339	-0.2846	-0.2585	-0.7808	0.3236	-0.7947	-1.0011	-1.5399	-0.7345	-0.4289	-0.4679	-0.7639	-0.2552	-0.7957	-1.3931	-1.094	-0.5718	-0.6565	-1.3679	-1.9675	-0.7327	-0.3995	-0.3652	-1.4213	-1.3495	-0.8472	-0.835	-0.8683	-0.9021	-0.4443	-0.4789	-1.1127	-0.5781	-1.7702	-0.337	-2.0624	-1.1128	-1.1275	-1.1019	-1.8734	-2.1149
WID:184671	WID:184671 || IMAGE:788136 || MAP:1p31 || UG5 phosphodiesterase 4B, cAMP-specific (phosphodiesterase E4 dunce homolog, Drosophila)	1	0.9909	0.2253	0.2823	0.2714	0.0645	0.4601	0.1735	-0.1803	0.1951	-0.0158	0.0395	0.3739	-0.1068	0.3705	0.0792	-0.0625	0.1115	0.3643	-0.6618	-0.5391	-0.1556	0.4843	0.2308	-0.1817	-0.0498	0.017	-0.3003	0.0188	0.4036	0.3307	0.5012	0.1843	-1.0234	0.212	-0.3499	-0.6276	-0.9326	0.3634	0.3551	0.3776	0.4724	0.0131
WID:184939	WID:184939 || IMAGE:782427 || MAP:17q21.32 || UG5 granulin	1	0.0013	-0.3225	0.0455	-0.3305	-0.2589	-0.0532	-0.432	0.4562	-0.3106	-0.7142	-0.3366	-0.5125	-0.5053	-0.3014	-0.7507	-0.2204	-0.5877	-0.5234	-0.743	-0.4471	-0.6796	-0.2765	-0.4477	-0.1526	-0.7799	-0.3885	-0.4032	-0.2996	-0.5578	-0.1097	-0.4462	-0.741	-0.4683	-0.4218	-0.5691	-0.3435	-0.4853	-0.5591	-0.687	-0.6338	-0.8218	-0.6132
WID:184947	WID:184947 || IMAGE:810711 || MAP:10q23-q24 || UG3 stearoyl-CoA desaturase (delta-9-desaturase)	1	-1.0653	-0.8083	-0.9654	-0.2427	-0.3217	-0.1283	-0.5712	-1.0829	-0.489	1.1575	1.0079	1.3284	0.8964	0.2303	0.0487	0.4698	-0.2284	-0.1736	-0.1001	-0.7319	-0.4245		-0.7846	0.2167	-0.8205	-0.861	-0.1832	0.3954	1.6535	-0.0256	0.2077	0.6206	-0.5989	0.6787	-0.3743	-0.2962	-1.9012	-0.2736	-0.6493	0.3504	0.8492	0.1101
WID:185071	WID:185071 || IMAGE:773330 || MAP:7p15 || UG5 glycoprotein (transmembrane) nmb	1	0.5522	-0.4549	-0.3979	-0.2964	-0.8287	1.1337	-0.3649	-0.5935	-0.1867	0.2396	1.5943	1.6607	0.7786	0.7931	0.3505		-0.5688	1.6321		-0.8954	-0.7153	0.6106	-0.9115	0.6742	-0.4302	0.1699	0.3746	0.5615		0.7892	0.8547	1.0208	0.2701	0.8409	0.9454	0.9874	-1.7438	0.1964	0.8498	1.2894	-0.0904	0.4881
WID:185120	WID:185120 || IMAGE:145112 || MAP:19p13.3-p13.2 || PA CD54=ICAM-1	1	1.2424	0.5708	0.9567	0.3924	-0.2427	1.1058	0.8101	0.6052	0.3359	0.0586	1.1216	0.471	0.9244	0.8816	0.6825	1.1853	0.642	0.061	-0.112	0.6264	0.4097	0.9827	0.6539	1.472	-0.2333	-0.0815	0.5989	0.0675	0.5274	0.686	0.363	0.2346	-0.2456	0.1715	0.3132	0.3924	0.0228	0.651	1.8721	0.614	0.7716	0.2463
WID:185253	WID:185253 || IMAGE:325182 || MAP:18q11.2 || PA N-Cadherin=cadherin 2, type 1, N-cadherin (neuronal)	1
WID:185255	WID:185255 || IMAGE:431655 || MAP:19p13-q13.4 || UG3 CD37 antigen	1	-1.0546	-0.2882	0.6515	-0.0483	0.2301	-0.7327	-0.2825	1.8216	-0.492	-1.8683	-1.2231	-1.7267	-1.5736	-1.2093	-1.2214	-0.9683	-0.2652	-1.0696	-1.32	0.3856	-0.4485	-1.2966	-0.279		0.8925	-0.6276		-0.9343	-1.712	-0.6732	-1.5508	-1.6127	-1.5338	-1.764	-0.4977	-1.4287	0.9602	-0.4415	-0.5002	-1.3367		0.4021
WID:185813	WID:185813 || IMAGE:161456 || MAP:11p15.1-p14 || UG5 serum amyloid A2	1	-2.6564	-1.1317	-1.0754	-1.0864	-1.4528	-0.0748	-1.2738	-1.1118	-1.5709	-0.409	-0.4959	0.0394	0.0472	-0.6191	-1.1418	-2.6923	-2.0597	-0.3167	-0.9759	-0.6098	-1.3947	0.6295	-0.2771	-0.0892	-1.5615	-0.6823	0.1647	-0.2816	-0.37	-0.6756	-0.2109	-0.3926	-1.3936	-1.1039	-1.103	-0.3617	-1.5136		-0.4749	-0.1339	-1.0415	-1.4647
WID:186235	WID:186235 || IMAGE:768497 || MAP:17q11.2 || PA PARC=DC-CK1=CC chemokine targeting T cells, not monocytes	1	1.2791	-0.1971	-0.6675	-0.3302	-0.3194	0.7272	0.1647	-0.6193	-0.6263	0.0011	0.1375	0.5663	-0.0022	-0.31	-0.7747	0.2261	-0.5331	-0.2286	0.0668	0.3885	-0.7575	1.3346	-0.6944	0.792	-0.5742	-0.1859		-0.4626	0.9353	-0.0723	-0.0374	0.3429	-0.2745	-0.3563	0.0447	0.2576	-1.0921	-0.1974	0.3534	0.58	-0.3059	-0.4607
WID:186351	WID:186351 || IMAGE:549146 || MAP:11p15 || UG5 tripartite motif-containing 22	1	-0.0963	-0.2436	-0.5697	-0.1107	-0.6828	-1.1068	-0.5667	-0.0957	2.1444	-0.3157	-0.7238	1.3631	-1.1596	-0.9746	-0.878	-1.3085	0.1088	-0.8993	0.5396	-0.0065	-0.6059	1.5982		-0.9769	0.5208	-0.2228	-1.4611	-0.8834	-1.4058	-0.4597	1.5117	-0.4846	-0.9117	-1.2442	-0.0009	-1.2129	0.011	-0.7734	0.9228	-0.5646	-0.9415	-0.3708
WID:186489	WID:186489 || IMAGE:80948 || MAP:4q21 || UG5 immunoglobulin J polypeptide, linker protein for immunoglobulin alpha and mu polypeptides	1
WID:186505	WID:186505 || IMAGE:824531 || MAP:2q11.2 || PA NK/T cell leucine zipper transcription factor	1	0.3671	0.4004	0.5331	0.8608	0.3417	0.5932	0.4176	0.8794	0.5998	0.8366	0.8068	0.9534	0.9264	1.1995	0.8687	1.2649	0.8543	1.0197	0.5854	-0.1531	1.2315	0.9538	1.1427	1.3104	1.1189	1.0984	0.8307	0.3552	0.9456	0.7806	1.0653	0.7872	0.5137	0.8375	0.8835	1.2964	0.4606	0.5056	-0.0223	0.5797	0.9482	0.2323
WID:186514	WID:186514 || IMAGE:785933 || MAP:Xp21.1 || UG5 sushi-repeat-containing protein, X chromosome	1
WID:187100	WID:187100 || IMAGE:502333 || MAP:20q12 || UG5 nuclear receptor coactivator 3	1	0.8414	-0.0308	-0.0157	0.0863	-0.1358	-0.0268	-0.4114	0.3949	-0.0575	0.8733	1.6189	1.3037	1.1043	1.1124	0.6668	0.6312	-0.0447	-0.209	-1.0158	-1.1386	-0.1402	-0.1058	1.2085	0.735	0.5186	0.2231	-0.5214	-0.1821	0.3603	0.2404	1.005	1.2076	0.394	1.3426	0.7594	0.5646	-0.5612	0.3587	0.3147	0.8059	0.5889	-0.1764
WID:187257	WID:187257 || IMAGE:878833 || MAP:4p14 || UG3 ubiquitin carboxyl-terminal esterase L1 (ubiquitin thiolesterase)	1	0.9871	0.0588	0.1586	-0.3191	-0.6555	0.9434	0.0445	-0.7864	-0.4306	-0.3239	0.6922	0.9376	0.9734	1.5111	-0.5592	0.4446	-0.3854	0.0204	0.6284	-0.3842	-0.1912	1.0313	-0.4269	0.8669	-0.5312	-0.4034	1.2935	0.4952	1.3083	0.2727	0.5024	1.0714	0.2955	1.0416	0.4026	0.7368	-1.1627	-0.484	-0.1677	0.7465	0.2065	-0.0915
WID:187534	WID:187534 || IMAGE:148968 || MAP:18q21.1 || PA Smad7=Homologue of Mothers Against Decapentaplegic (MAD)=negative regulator of TGF beta signaling	1	0.3908	-0.0865	-0.3911	-0.0901	-0.2797	0.3483	-0.1497	-0.5	-0.1722	-0.4753	0.0294	-0.1448	-0.0199	-0.0062	-0.5105	-0.4946	-0.7839	-0.5667	-1.0265	-0.9536	-0.4272	0.4435	0.0025	-0.0964	-0.2761	-0.5443	-0.689	0.2719	-0.4114	-0.0422	-0.4509	-0.732	-1.4062	-0.1689	-0.2095	0.0183	-1.532	-0.1442	-0.2714	-0.225	-0.1147	-0.4161
WID:188104	WID:188104 || IMAGE:813174 || MAP:1q31.3 || UG5 regulator of Fas-induced apoptosis	1	0.2526	0.0773	0.3736	0.2427	0.652	-0.2461	0.1814	0.1258	0.1176	-0.5612	-0.4564	-0.9425	-0.5919	-0.533	-0.1055	-0.2398	-0.4058	-0.5435	-0.8347	0.3795	-0.0881	-0.4111	-0.5476	-0.6658	0.351	0.3277	-1.5169	-1.1471	-1.1667	0.1711	-0.2462	-0.4026	-0.523	-0.3518	-0.3293	-0.7368	1.031	-0.229	-0.6777	-0.6472	-0.5732	-0.0068
WID:188430	WID:188430 || IMAGE:825470 || MAP:17q21-q22 || UG3 topoisomerase (DNA) II alpha 170kDa	1
WID:188502	WID:188502 || IMAGE:711680 || PA Ikaros=LyF-1=hIk-1=zinc finger protein, subfamily 1A, 1	1		0.2046	0.3241	0.0377	0.3486	-0.8905	-0.4127	0.3189	0.3908	0.3806	0.1942	0.214	0.011	-0.4105	0.0531	-0.2493	-0.018	-0.1166	-1.0952	-0.328	0.2251	0.0176	0.1492	0.0277	-0.3041	-0.0086	-0.9455	-0.4475	-0.2228	-0.3093	-0.6581	-0.3695	-0.6351	-0.1845	-0.3345	-0.8048	0.1905	0.3867	-0.476	0.1179	0.8265	-0.0296
WID:188827	WID:188827 || IMAGE:298122 || MAP:2q33 || UG5 frizzled homolog 7 (Drosophila)	1	-0.3693	-0.5366	-0.4437	-0.3698	-0.273		-0.4094	-0.2011	-0.3846	-0.1708	-0.506	0.1542	-0.101	-0.1961	-0.6841	-0.0016	-0.5262	-0.0258	-0.4049	-0.2863	-0.5431	-0.1815	-0.4138	-0.2309	-0.3413	-0.1717	0.2953	-0.0592	0.0291	-0.2967	-0.4753	0.1262	0.6905	-0.1752	-0.221	-0.3081	-0.6589	-0.6102		-0.395	-0.2436	-0.4771
WID:188908	WID:188908 || IMAGE:840697 || MAP:7p11.1 || UG5 FK506 binding protein 9, 63 kDa	1
WID:188943	WID:188943 || IMAGE:76308 || MAP:18q12 || UG5 CpG binding protein	1	0.2753	-0.017	-0.3899	-0.227	-0.1609	-0.1333	-0.1889	-0.4926	-0.2063	-0.4914	-0.3962	-0.5088	-0.5098	-0.436	-0.4548	-0.1938	-0.6212	-0.4479	-0.8401	-0.9203	-0.3274	0.1859	-0.2578	-0.3307	-0.557	-0.3076	-0.8143	-0.7899	-0.7002	-0.643	0.151	-0.3072	-0.4261	-0.4143	-0.3563	-0.2859	-0.3681	-0.008	-0.314	-0.1527	-0.1553	-0.3857
WID:189350	WID:189350 || IMAGE:767313 || MAP:15q26 || UG5 nuclear receptor subfamily 2, group F, member 2	1		-0.5612	-0.5999	-0.4839	-0.6026	-0.6777	-0.6947	-0.7278	-0.6262	-0.7452		-0.6975		-0.3068	-0.5143	-0.6018	-0.3735	-0.3488	-0.4062	-0.6048	-0.6011	-0.9747		-0.9298	-0.5232	-0.7469	-0.5768	-0.5506	-0.6756	-0.3715	-0.3897	-0.4637	-0.402	-0.775	-0.9266	-0.6253	-0.7064	-0.3683	-0.7089	-0.7264	-0.8556	-0.3014
WID:189372	WID:189372 || IMAGE:812994 || MAP:9q34.3 || UG3 retinoid X receptor, alpha	1	0.1477	-0.0664	-0.3168	0.1469	-0.9178	-0.6806	-0.7389	0.197	-0.422	0.4914	1.0332	0.3589	0.4375		-0.169	0.1551	-0.2977	-0.3839	-1.3891	-1.6604	0.1588	-0.4615	0.7249	0.8466	-0.2012	-0.0467	-0.5541	-0.4591	0.2381	0.0083	-0.0066	0.2832	-0.3386	0.6101	0.4281	0.2845	-0.9521	-0.2195	-0.4567	0.0241	0.4171	-0.2968
WID:189391	WID:189391 || IMAGE:786308 || MAP:12pter-p12 || UG5 CD4 antigen (p55)	1		-1.2213	-0.8812	-0.6079	-0.6126	-1.3158	-0.7831	-2.6747	-0.7723	-1.6167	-1.844	-2.3114	-1.8226	-1.244	-1.2424	-1.7546	-0.6119	-1.3203	-1.7273	-0.4237	-1.4099	-2.4446		-1.7426	-0.6706	-0.9201		-2.4278	-2.3172	-0.8496	-1.4941	-1.5321	-1.2815	-2.3482	-1.773	-2.2677	0.3383		-0.8994	-1.6987	-2.3314	-0.4918
WID:190452	WID:190452 || IMAGE:2060307 || MAP:1q21.2 || UG3 RAB13, member RAS oncogene family	1	0.3273	-0.3469	-0.2311	-0.336	-0.6745	0.1501	-0.3544	-0.4962	-0.344	-0.0611	-0.0694	0.8572	0.0015	-0.4852	-0.5525	-0.1622	-0.13	0.0149		-0.1925	-0.6171	0.9576	0.1734	0.5938	-0.8302	-0.6809	0.7879	0.4062	1.3992	-0.3483	0.0005	0.22	0.1292	0.1516	0.2748	-0.0333	-0.3501	-0.3008	0.2227	0.5577	0.9615	-0.5021
WID:190765	WID:190765 || IMAGE:1585510 || MAP:3q28-q29 || UG3 antigen p97 (melanoma associated) identified by monoclonal antibodies 133.2 and 96.5	1	-0.4324	-1.1399	-0.8659	-1.1404	-1.3008	0.3916	-0.7442	-1.4492	-0.9531	-0.691	-0.7544	0.2985	0.1779	1.3447	-0.8381	-0.0748	-0.8226	0.0055	0.1092	-0.4622	-0.8436	0.4423	-1.0201	0.2685	-1.4155	-1.3164	0.9385	0.5661	0.351	-0.0316	0.0831	0.7298	-0.3066	0.3434	-0.1344	0.2132	-1.8714	-1.4276	-0.4359	0.2089	0.4653	-0.2979
WID:190870	WID:190870 || IMAGE:198453 || MAP:6p21.3 || PA MHC Class I=HLA-E	1	-0.0531	-0.7324	-0.1341	-0.3298	-0.3659	0.3816	0.1936	-0.3714	0.3681	-0.6694	0.4169	-0.0937	-0.0285	0.1704	-0.2656	0.0645	-0.0174	-0.4424	-0.3969	-0.6487	0.1055	0.7574	-0.2609	0.1877	0.2055	0.0784	0.1602	-0.526	-0.0851	-0.0907	0.1565	-0.5278	-1.0786	-0.3825	0.0614	-0.4091	-0.8842	-0.3669	-0.357	-0.2565	-0.1054	-0.243
WID:190951	WID:190951 || IMAGE:2333826 || MAP:6p24.1 || UG3 MD-1, RP105-associated	1
WID:191472	WID:191472 || IMAGE:34357 || MAP:7p15-p12 || UG5 actin, beta	1	0.2416	-0.7845	-0.681	-0.2095	-0.2811	-0.3535	-0.0443	1.1909	0.5126	-0.3828	0.2585	-0.2667	-0.5813	-0.9395	-0.0018	-0.0348	-0.4554	-0.2324	-0.6096	-0.0836	0.4205	0.7881	-0.5409	0.3647	0.319	0.542	-0.2105	0.2185	0.131	0.5452	-0.1828	-0.1405	-1.1133	-0.7114	-0.2737	-0.6028	-0.6037	-0.382	-0.4859	-0.1855	0.3903	0.4415
WID:273832	WID:273832 || IMAGE:141115 || MAP:22q13.1 || PA GM-CSF/IL-5/IL-3 receptor common beta chain	1	0.0472	-0.1528	-0.2344	0.0306	-0.2453	-0.0218	-0.4233	-0.4685	-0.2636	-0.0817	0.0066	0.4198	-0.1642	0.0802	-0.1871	0.0289	-0.5296	-0.2954	-0.5007	-1.666	-0.4359	-0.004	-0.2727	-0.1491	-0.3491	-0.4462	-0.93	-0.743	-0.0651	-0.5285	0.0647	-0.2955	-0.7198	0.149	-0.781	-0.0715	-1.7014	-0.3109	0.5621	0.1484	0.2333	-0.4552
WID:275264	WID:275264 || IMAGE:284592 || MAP:11q11 || UG5 likely ortholog of mouse embryonic epithelial gene 1	1	0.8641	0.0202	0.2439	-0.005	-0.9684	0.9442	0.1973	-0.0661	-0.1156	-0.0166	0.4567	0.7351	0.8633	1.2144	-0.0523	-0.0458	-0.2283	-0.12	-0.1329	0.2836	0.0573	0.9565	0.779	0.8455	-0.3293	-1.0324	0.9046	0.2105	-0.2542	-0.4532	0.4224	0.288	-0.0303	0.5121	0.2676	0.6146	-0.9522	-0.4075	-0.0332	0.577	1.011	-0.0971
WID:275502	WID:275502 || IMAGE:256720 || Unknown	1	1.9857	0.1769	0.3126	0.9392	0.3038	0.9247	0.2085	0.6838	0.4965	1.9277	1.7983	2.2106	1.3778	0.5925	0.5004	1.2441	0.3633	0.8991	0.8276	-0.2323	-0.0851	0.956	1.3687	1.6463	-0.011	0.3784	1.6563	2.1257	2.5746	0.9917	0.8653	1.2184	1.1441	2.1362	1.0351	1.1393	-0.7224	-0.3972	0.5202	0.9676	1.2568	0.5258
WID:275552	WID:275552 || IMAGE:327276 || UG5 ESTs	1	0.5813	-0.207	0.2492	-0.4405	-0.5158	0.8848	0.7195	0.1037	-0.3079	0.261	-0.1225	0.6633	0.5			0.4569	-1.1612	-0.2997		0.0125	0.2729	1.3933	1.2164	1.202	-0.4381		0.5875	0.3746	0.5541	-0.6214	-0.0574	0.234	-1.0367		-0.1693	-0.0163	-1.375	-0.4111	0.4838	0.5139	0.7907	-0.0859
WID:275625	WID:275625 || IMAGE:134942 || MAP:11q12.2 || UG5 F-box and leucine-rich repeat protein 11	1	-0.1183	-0.7649	-0.699	-0.8623	-0.4251	-0.3952	-0.4276	-0.6864	-0.8508	-0.5239	-0.0487	-0.5494	-0.6259	-0.3158	-0.554	-0.1718	-0.9353	-0.5171	-0.9166	-1.2213	-0.6601	-0.3233	-1.0884		-1.0349	-0.7662	-0.7194	-0.4668	-0.4415	-0.5874	-0.6567	-0.8038	-1.54	-0.7708	-1.0508	-1.1171	-1.5504	-0.5656	-0.3377	-0.2454	-0.1688	-0.143
WID:275800	WID:275800 || IMAGE:212347 || MAP:9 || UG5 Homo sapiens mRNA for OK/KNS-CL.4, complete cds	1		-0.2697		-0.4129	-0.4551	0.0902	-0.1535	0.694	-0.4763	0.7182	0.6255		0.7328	-0.4379	-0.2417	0.3243	-0.5716	-0.4082	-0.1787	-0.7521	-0.0895	0.0325	2.6432	0.425	-0.1004	-0.4163	-0.1307	0.3919	0.9448	0.0836	0.1616	0.4748	-0.2676	0.6469	0.8331	0.9088	-0.7486	-0.032	0.2109	-0.0244	0.2825	0.3774
WID:276765	WID:276765 || IMAGE:167201 || MAP:19p13.3 || UG5 likely ortholog of mouse guanine nucleotide releasing protein x	1	0.2437	0.1642	-0.3412	-0.0865	-0.3927	0.8351	-0.0791	0.0955	-0.2149	1.416	0.8651	1.657	1.1816	0.0746	0.0259	0.842	0.0242	0.1385	0.3375	-0.8435	-0.1895	0.709	1.0991	1.0936	-0.1297	1.4793	1.1754	1.2617	1.4255	0.6382	0.8886	0.8627	2.3191	1.5099	1.0466	1.1262	0.0992	-0.1548	-0.5455	0.1834	0.6085	0.3211
WID:277012	WID:277012 || IMAGE:278572 || MAP:8 || UG5 Homo sapiens mRNA for NSE2 protein	1
WID:277576	WID:277576 || IMAGE:122321 || MAP:2p25 || UG5 thyroid peroxidase	1	1.3268	1.341	1.0838	1.2403	1.0489	0.8709	1.6915	1.7073	1.5153	0.632	1.5739	0.7309	0.1725	1.3896	2.5326	1.9577	1.9777	1.5278	1.2174	0.6924	1.5377	1.1254	1.1362	1.4295	1.2202	1.4204	1.3975	1.0379	0.9667	1.4221	0.6348	0.734	-0.3379	1.2206	0.1159	0.2971	1.4381	2.2149	0.6692	0.92	1.1631	0.6781
WID:279586	WID:279586 || IMAGE:774726 || MAP:10q22-q23 || UG5 peptidylprolyl isomerase F (cyclophilin F)	1	0.6006	-0.0133	0.2728	0.6715	0.278	1.0925	0.1637	0.1577	-0.4682	-0.1009	0.7019	0.3103	0.31	0.576	0.2921	0.4942	-0.2079	-0.1518	-0.2799	0.3383	-0.5166	1.1856	0.3141		-0.5215	-0.3871	0.3285	0.3753	0.2002	0.3169	-0.1063	0.5245	-0.1391	0.6907	0.5839	0.1432	-0.7567	0.4356	-0.6974	0.6061	0.1333	0.4835
WID:280266	WID:280266 || IMAGE:780998 || MAP:17q23.2 || UG5 hypothetical protein FLJ13855	1	0.0409	-0.1194	-0.5753	-0.0136	-0.7428	-0.8889	-0.8071	0.0361	-0.1878	0.6552	0.7027	0.7931	0.1645	-0.3274	-0.2083	0.0959	-0.6992	-0.4494	-1.0345	-1.4123	-0.0707	0.1051	1.1974	0.9395	-0.674	-0.3979	-0.2294	0.1052	0.6271	-0.4185	-0.5642	-0.0247	-0.0599	0.7536	-0.1574	-0.0424	-0.6811	0.1988	-0.2149		1.0447	-0.3669
WID:280999	WID:280999 || IMAGE:1538637 || MAP:9q34.3 || UG3 KIAA0605 gene product	1	0.2327	-0.1546	0.0377	-0.0511	0.0287	-0.2122	-0.0036	0.3938	0.9519	0.5103	0.3449	0.5066	0.1381	0.6478	0.6633	0.6364	0.7161	0.2072	-0.4067	-0.3456	0.2077	0.6197	0.2052	0.2261	0.571	0.8438	-0.6211	-0.2785	0.6002	0.5796	1.3422	0.6992	-0.2964	0.6849	-0.2064	-0.2251	-0.5376	0.7194	0.4646	0.2063	0.4721	-0.3796
WID:281454	WID:281454 || IMAGE:2110301 || MAP:5q34-q35 || UG3 glutamine-fructose-6-phosphate transaminase 2	1	1.0012	0.1411	0.1074	0.2065	-0.007	0.6531	0.2707	0.1251	0.2776	0.5449	0.5602	0.3957	0.7342	0.0638	0.5009	0.6676	0.6415	0.3631	0.3214	-0.2783	0.3909	1.2031	0.968	0.8337	0.1284	-0.415	0.8764	1.2893	1.2118	0.5518	0.1891	0.6177	-0.0744	0.6967	1.2027	0.6889	-0.0889	-0.1597	0.17	0.7297	0.8931	0.3241
WID:183989	WID:183989 || IMAGE:796613 || MAP:2q14-q32 || UG3 collagen, type V, alpha 2	1		0.1986	0.0678	0.1516	0.1425	0.0482	0.2001	0.0836	0.0422	0.1953	0.01	0.3147	-0.0015	0.0997	0.4123	0.1912	0.2918	0.2815	0.0619	0.2076	0.3002	0.2604	0.9841	0.0806	0.1422	0.2294	0.8059	0.6307	0.1801	0.1009	0.1353	0.2163	0.8043	0.1847	-0.1936	0.175	0.1922	0.1428	0.2788	-0.0648	0.1255	0.0287
WID:184219	WID:184219 || IMAGE:229365 || MAP:1q31-q32 || UG5 protein tyrosine phosphatase, receptor type, C	1	0.3334	-0.2616	0.752	0.1502	0.1045	-0.1476	-0.2446	1.654	-0.0084	-0.4564	0.1953	-0.1016	-0.1432	0.0264	-0.1218	-0.0323	-0.2675	-0.1767	-0.7078	-0.4992	-0.1292	0.1907	-0.5121	0.073	0.0036	-0.2		-1.1051	-0.5063	-0.8762	-0.0008	-0.4944	-1.1624	-0.7339	-0.7936	-0.5572	-0.3726	-0.2633	0.5086	-0.1232	-0.4539	-0.0912
WID:184241	WID:184241 || IMAGE:130541 || MAP:17q23 || UG5 platelet/endothelial cell adhesion molecule (CD31 antigen)	1	0.0764	0.1408	0.3981	0.2201	0.1463	-0.2382	0.2614	0.3218	0.3802	0.0086	-0.0482	-0.546	-0.593	-0.6148	0.9469	0.2501	0.8116	-0.4149	-0.8728	0.25	-0.095	-0.9657	-0.3257	-0.1302	0.2437	0.7326	-0.5669	-0.7474	-0.2288	0.5746	0.0174	-0.3882	-0.3069	-0.4202	-0.2084	-0.5459	1.3732	0.265	-0.1308	-0.4163	-0.9937	0.0215
WID:184486	WID:184486 || IMAGE:208001 || MAP:11p13 || PA CD59=LY-6-like protein regulating complement membrane attack	1	-0.0929	-0.3914	-0.0503	-0.1683	-0.5761	0.1106	-0.1423	-0.3089	0.1347	-0.3431	0.0495	-0.0865	-0.122	0.3912	-0.2945	-0.1369	-0.1815	-0.2768	-0.3866	-0.2836	0.0077	0.6631	0.087	0.3725	0.0854	-0.1251	-0.0321	-0.6228	-0.1856	0.1793	0.2399	-0.3685	-1.1001	-0.2624	-0.1321	-0.4286	-0.5837	-0.1902	-0.4772	-0.3779	-0.2599	-0.3382
WID:184694	WID:184694 || IMAGE:260200 || MAP:1q22 || PA Myeloid cell nuclear differentiation antigen	1		-0.513	-0.2584	-0.9294	0.4343	-0.8839	-0.7634	-0.3326	0.3257	-0.884		-1.2266	-1.6455	-0.8644	-1.6379	-1.7545	0.2575	-1.2201	-1.4001	-0.5717	-0.7146	-0.9455		-1.3407	-0.5168	-0.8636		-1.8976	-2.243	-1.358	-0.8456	-2.2851	-0.6177	-2.5806	-1.565	-2.2428	-0.5065	-0.0473	-2.7027	-1.5904	-1.3065	-0.2094
WID:184771	WID:184771 || IMAGE:773236 || MAP:19q13.4 || UG5 formyl peptide receptor 1	1		0.2008	-1.9172	-1.9995		-1.1982	-0.1812		-0.2248	-1.0856	-1.1088	-1.6906	-1.1739	-0.6551	-1.0047	-0.5924	0.2722	-0.7348	-0.8324	0.0313	1.5199	-1.3995			0.1433	1.6466		-0.4342	-1.2724	-0.9096	-1.3308	-1.5549	-1.4413	-1.6303	-1.8297	-1.4821	-0.1631	-2.0419	-0.8523		-1.5114	-1.5159
WID:184964	WID:184964 || IMAGE:491403 || MAP:19p13.2 || UG5 jun D proto-oncogene	1	0.1545	-0.3041	-0.1881	-0.1521	-0.531	0.0599	-0.378	-0.3238	-0.388	-0.3772	-0.0059	0.1196	-0.0846	0.1018	-0.2742	0.4553	-0.514	-0.5421	-0.8331	-0.3879	-0.516	-0.1744	-0.2813	0.1794	-0.5592	-0.6063	-0.2333	-0.7495	-0.1881	-0.2875	0.0143	-0.0205	-0.8041	-0.0433	-0.7832	-0.3649	-0.6902	-0.1064	-0.4429	-0.1224	-0.3388	-0.8472
WID:185026	WID:185026 || IMAGE:461804 || MAP:9q31 || UG3 protein tyrosine phosphatase, non-receptor type 3	1		-0.0238	-0.0745	-0.283	-0.1317	-0.1651	0.1571	-0.1525	0.0416	0.3026	0.1542		-0.261	0.0183	-0.2282	-0.343	-0.2198	-0.2309	-0.186	0.079	-0.3188	-0.0114		-0.0442	0.1381	-0.0298	0.4431	0.3828	-0.1269	-0.0518	-0.1254	0.4821	0.918	-0.1838	-0.2412	-0.4108	-0.3293	-0.211	-0.1756	0.0163	-0.0353	0.0156
WID:185188	WID:185188 || IMAGE:884867 || MAP:14q32.33 || UG3 eukaryotic translation initiation factor 5	1	1.1047	-0.1435	0.7588	0.0404	-0.1864	0.5927	0.1296	0.7841	0.0622	0.6332	1.0614	0.7258	0.8945	0.4908	0.4222	0.6106	0.2512	0.0966	0.4352	-0.501	0.1155	1.3937	0.7281	1.5334	0.0689	0.1487	1.0818	0.4061	0.7244	0.2674	0.5259	0.631	-0.3608	0.4408	-0.4243	0.5098	-1.37	0.4525	0.295	0.5903	0.5375	-0.2669
WID:185422	WID:185422 || IMAGE:248295 || MAP:4q13.3 || PA Cyclin I	1	-0.1777	-0.4319	-0.6313	-0.4707	-0.2818	-0.8213	-0.7653	-0.5416	-0.3402	0.0292	0.0734	0.1242	-0.3202	0.051	-0.4421	-0.8301	-0.817	-0.2032	-1.5924	-1.5612	-0.2789	-0.3801	-0.1139	-0.0407	-0.2467	-0.3852	-1.1324	-0.2111	-0.2991	-1.0597	-0.5849	-0.1547	-1.2801	-0.0041	-0.557	-0.6087	-1.2271	-0.6314	0.0056	-0.1638	0.1851	-0.4305
WID:186185	WID:186185 || IMAGE:145503 || MAP:19p13 || PA p19-INK4D=Cyclin-dependent kinase 4 inhibitor D	1
WID:186232	WID:186232 || IMAGE:37491 || MAP:19p13.3 || UG5 thyroid hormone receptor interactor 10	1	-1.8221	-2.1346	-2.6601	-2.2912	-2.7071		-2.4466	-2.6767	-2.4984	-2.4355	-1.7751	-2.0801	-0.8705	-0.6201	-1.7829	-1.0069	-2.1144	-1.1654	-1.3841	-2.186	-2.6573	-1.7396	-2.4897	-1.6509	-2.772	-1.8304	-1.1262	-1.1338	-0.592	-1.6269	-1.2498	-0.9601	-1.1287	-1.2948		-1.0522	-2.5116	-2.3556	-1.9929	-1.7624	-2.1823	-2.2314
WID:186438	WID:186438 || IMAGE:491066 || MAP:2q23-q24 || PA activin A receptor, type I=Ser/Thr protein kinase receptor R1	1	0.7949	0.2715	0.2548	0.1165	0.1883	1.0086	0.5194	0.2624	-0.1505	0.2102	0.9534	0.6553	0.7311	0.38	0.354	1.0586	0.2209	0.3136	0.7429	-0.2081	0.5819	1.4623	0.751	0.8709	0.3978	0.2107	0.7895	0.5459	0.7463	0.2024	0.5844	0.3816	0.4522	0.6759	0.5768	0.9406	-1.4835	0.7665	0.2062	0.581	0.4661	0.2646
WID:186684	WID:186684 || IMAGE:712049 || MAP:1q32 || PA interleukin 24=MDA-7=melanoma differentiation-associated 7=anti-proliferative	1	1.1657	0.6274	0.4719	0.1343	0.5274	0.796	0.4989	-0.0588	-0.1882	0.1282	0.8342	0.2836	0.4342	0.0303	0.1222	-0.26	-0.1742	-0.0816	-0.1587	-0.7578	0.2735	0.9938	0.3549	0.7106	-0.2266	-0.1569	0.7597	-0.1081	0.1687	-0.2846	0.5946	0.7765	-0.2835	0.7342	0.667	0.1181	-0.369	0.4437	-0.2968	0.6772	1.032	-0.447
WID:186849	WID:186849 || IMAGE:810787 || MAP:19p13.2 || UG5 DnaJ (Hsp40) homolog, subfmaily B, member 1	1	-0.0755	-0.3256	0.7135	-0.003	0.1253	-0.1158	0.5434	0.4749	0.78	0.0157	-0.0517	-1.2348	-0.7236	-1.1499	-0.4971	0.7085	0.4087	-0.7662	-0.7794	0.7521	0.3641	-0.1815	-0.7066	-0.2384	1.174	1.0735	-0.6658	-0.4667	0.265	1.012	-0.3033	0.0832	-0.9237	-0.3763	-1.1148	-0.7302	0.5039	0.2692	-0.0326	-0.5195	-0.5559	0.6616
WID:186987	WID:186987 || IMAGE:810104 || MAP:15q15 || UG5 phospholipase C, beta 2	1		-0.6554	-0.3749	-0.6817	-0.4751	-1.0045	-0.4348	-1.7221	-0.8168	-2.0827	-1.3524	-2.0723	-1.4345	-1.4871	-1.222	-1.0827	-0.7231	-1.3738	-1.5464	-0.1457	-0.8308	-0.9004	-1.2271	-1.7288	-0.601	-0.6059	-1.831	-1.5273	-1.4844	-0.978	-1.3172	-1.6932	-0.8952	-1.738	-1.7137	-1.1054	0.3036		-0.5268	-1.5092	-0.9961	-0.4811
WID:187380	WID:187380 || IMAGE:770394 || MAP:19q13.3 || UG3 Fc fragment of IgG, receptor, transporter, alpha	1
WID:187499	WID:187499 || IMAGE:773286 || MAP:17q25.2 || UG5 solute carrier family 9 (sodium/hydrogen exchanger), isoform 3 regulatory factor 1	1		-0.8302	-0.536	-0.7856	-0.6397	-0.9698	-0.9684	-0.7203	-0.8419	-1.398	-1.3333	-1.7081	-1.5017	-1.2324	-1.1689	-1.5575	-0.9873	-1.4901	-1.7074	-0.5288	-1.2704	-1.5351		-1.6979	-0.7884	-0.3653	-2.1657	-1.155	-1.8663	-1.0805	-1.1094	-2.0384	-1.3977	-1.3235	-1.5936	-1.4239	0.2335	-0.4231	-0.8191	-1.416	-0.286	-0.4112
WID:187692	WID:187692 || IMAGE:148469 || MAP:19q13.1 || PA TYRO protein tyrosine kinase binding protein=DAP12=DNAX activation protein 12=KARAP-b=killer activating receptor associated protein in NK cells	1	-0.1323	-0.05	-0.0372	-0.365	-0.096	0.1083	-0.0251	-0.4845	0.1762	-0.4488	-0.6168	-0.2718	-0.3147	-0.1058	-0.2389	0.2649	-0.0045	-0.3017	-0.2901	0.3524	-0.4013	-0.2317	-0.3613	-0.2873	-0.6083	-0.3463	0.0777	-0.9676	-0.1575	0.1969	-0.0215	-0.2614	-0.6816	-0.1989	-0.1952	-0.4023	0.0413	0.1692	-0.4981	-0.3629	-0.1028	-0.3036
WID:187839	WID:187839 || IMAGE:839882 || MAP:21 || UG3 ESTs, Weakly similar to A43932 mucin 2 precursor, intestinal - human (fragments) [H.sapiens]	1	-0.1862	0.1213	-0.0279	0.076	-0.3744	-0.0327	-0.2605	0.6878	0.1309	1.2679	1.5276	1.453	2.0092	1.3698	0.9597	1.2673	0.5186	0.9671	0.3375	-0.6238	0.3577	0.7933	0.3405	1.0308	0.0147	0.4262	0.5681	0.4516	1.2508	0.4748	0.7906	1.246	0.0909	1.3187	0.7951	2.425	-0.9776	-0.0996	-0.0072	0.6438	1.0468	0.2084
WID:188017	WID:188017 || IMAGE:299709 || MAP:7p12.3 || UG5 heat shock 27kDa protein 1	1	0.7793	0.587	0.6046	1.0439	0.9811	-0.0473	0.8285	0.4675	0.7843	-0.6666		-0.9121	-1.2302	-0.9399	0.8228	0.1642	-0.0271	0.0744	-0.2771	0.5495	0.9736	-0.5845	0.1062	-0.1384	1.1486	1.1764	-1.0194	-0.4643	-0.4799	-0.7419	-0.4917	-1.2377	-0.6709	-0.9831	-1.1676	0.3735	2.5504	0.377	0.5324	-0.0495	0.7438	0.5916
WID:188634	WID:188634 || IMAGE:260619 || MAP:5q33-q34 || UG3 ubiquitin specific protease 12	1	0.6173	-0.1485	-0.0906	-0.011	0.2546	0.5489	0.0422		-0.2835	0.099	0.7563	0.2226	0.6065	0.0551	0.4373	0.3764	-0.0474	0.2041	-0.3933	-1.5034	0.1047	0.8899	0.3585	0.5284	0.0816	-0.9809	-0.2211	0.0828	0.5913	0.0533	0.2671	0.5691	-0.7176	0.4669	0.323	-0.0149	-1.8243	0.126	0.0827	0.6783	0.718	-0.2856
WID:188763	WID:188763 || IMAGE:810515 || MAP:10 || UG5 ESTs	1	0.0075	-0.5841	-0.7253	-0.3598	-0.6217	0.2162	-0.2937	-0.7304	-0.4438	-0.3053	0.3539	0.0653	0.1738	-0.0127	-0.1811	0.0172	-0.5327	-0.0725	-0.641	-1.8556	-0.2143	0.2334	-0.0198	0.3117	-0.1372	-0.4472	-0.4988	-0.5029	-0.1625	-0.6535	-0.1327	-0.0812	-1.5212	-0.0697	-0.1309	0.2317	-2.5592	-0.2377	-0.4808	-0.1738	-0.265	-0.4731
WID:188831	WID:188831 || IMAGE:782730 || MAP:15q21.1-q21.2 || UG3 aldehyde dehydrogenase 1 family, member A2	1		0.2311	0.6632	0.7035	0.7739	0.5085	1.0382	-0.7279	0.5977	1.3971	1.0013	1.7325	1.593	0.4948	0.1296	1.398	0.2477	0.4023	0.9611	-0.3855	0.7296		0.07	1.9827	0.2157	1.5585	1.2389	1.9392			0.8444	1.675	0.5868	1.2057	1.4823		-0.7688	1.056	0.6192	1.422	1.8272	0.457
WID:188941	WID:188941 || IMAGE:77193 || MAP:20q11.2-q13.1 || UG5 v-maf musculoaponeurotic fibrosarcoma oncogene homolog B (avian)	1	1.1289	0.5149	0.4146	0.3215	0.3786	0.3755	0.2992	0.0846	0.5252	-0.0652	0.3187	0.1037	-0.0675	0.0352	0.3445	0.3523	0.1902	0.0241	-0.2494	-0.5638	0.331	0.8937	0.175	0.474	0.0485	0.2291	0.0455	-0.4291	0.1519	0.1168	0.4819	0.0871	-0.085	-0.0536	0.1077	0.2241	-0.189		0.1694	0.649	0.2879	-0.032
WID:188977	WID:188977 || IMAGE:71087 || MAP:22q13.1 || UG5 v-maf musculoaponeurotic fibrosarcoma oncogene homolog F (avian)	1	-0.3496	-0.8989	-0.5235	-0.8234	-1.0473	-0.2405	-0.7578	-1.0996	-1.0918	-0.637	-0.29		-0.0269	-0.5054	-1.6028	-0.4853	-0.9476	-0.9657	-1.0043	-1.0027	-1.1693	-0.7908	0.0636	-0.1716	-1.3373	-0.84	-0.2724	-0.6158	0.1009	-0.4289	-0.6175	-0.3616	-0.1128	-0.1081	0.3648	-0.3165	-1.4427	-1.0683	-0.8183	-0.573	0.0448	-0.7184
WID:189324	WID:189324 || IMAGE:115277 || MAP:14q31-q32.1 || PA TDAG8=putative G protein-coupled receptor induced during activation-induced apoptosis of T cells=G protein-coupled receptor 65	1	0.1901	-0.1692	0.2267	-0.0428	-0.082	-0.4094	0.0359	0.033	-0.1092	-0.4439	0.0907	-0.5809	0.0302	-0.0146	0.223	0.0038	0.1056	-0.6386	-0.4667	-0.5002	0.2215	0.4376	-0.0848	-0.5203	0.1815	0.6081	-0.9179	-1.0017	-0.5224	-0.1805	-0.2109	-0.16	-0.0346	-0.2711	-0.3751	0.0824	-0.2852	0.5614	0.8798	-0.346	-0.007	-0.1569
WID:189755	WID:189755 || IMAGE:1568391 || MAP:Xq24 || UG3 plastin 3 (T isoform)	1	-0.0917	-0.143	-0.154	-0.4688	-0.0892	0.0087	-0.1818	-0.1492	-0.1661	0.1406	-0.1728	0.0985	-0.0197	-0.2936	-0.1598	-0.0932	-0.1715	-0.0194	-0.0265	0.0126	-0.2412	-0.0233	0.0909	0.0652	-0.2391	-0.044	0.0772	0.0502	0.0565	-0.319	-0.1174	0.2217	0.3495	0.1142	-0.0814	-0.1409	-0.3886	-0.0709	-0.1188	-0.1446	-0.3206	-0.1187
WID:189809	WID:189809 || IMAGE:448027 || MAP:9q34.1 || UG3 syntaxin binding protein 1	1	0.6999	-0.0197	-0.0274	-0.1286	-0.3649	0.6587	0.0915	-0.4166	-0.1335	0.4223	0.3047	0.7708	0.5148	0.8623	0.0111	0.5566	-0.3656	0.2082	-0.0642	-1.0011	-0.142	0.5996	0.5514	0.4657	-0.2685	-0.3029	0.6213	0.3558	0.6766	0.2299	-0.0716	0.587	-0.1822	0.7613	0.0939	0.2857	-0.9983	-0.2827	-0.1596	0.2905	0.2473	-0.1766
WID:189915	WID:189915 || IMAGE:858877 || MAP:1p35.3 || UG3 ficolin (collagen/fibrinogen domain containing) 3 (Hakata antigen)	1	0.1532	0.5407	0.3816	0.6398	0.271	0.7301	0.4364	0.9466	0.6915	1.238	1.1036	1.5029	1.137	0.3763	0.3947	0.6678	-0.3056	0.1604	0.6139	-0.3859	1.0955	1.8843	1.4012	1.4428	0.3112	0.7669	0.7989	1.5359	1.7945	0.4025	0.7278	0.9149	0.8087	1.1335	1.209	0.654	-1.1739	0.99	0.7318	1.0151	1.6263	0.7627
WID:189963	WID:189963 || IMAGE:503078 || MAP:1p36.3 || PA matrix metalloproteinase 23B	1	-0.203	-0.4129	-0.3735	-0.5051	-0.068	-0.0265	-0.1044	-0.5211	-0.2867	-0.6208	-0.2071	-0.4907	-0.3378	-0.4713	-0.5775	-0.3934	-0.545	-0.7197	-0.3511	-0.5731	-0.2681	0.4872	-0.2148	0.3306	-0.5865	-0.7972	0.0219	-0.2589	-0.3034	-0.3449	-0.6015	-0.5261	-1.2702	-0.843	-0.4647	-0.8477	-0.4442	-0.1427	-0.8833	-0.211	-0.1537	-0.3932
WID:190264	WID:190264 || IMAGE:1666549 || MAP:1p13.3 || UG3 potassium voltage-gated channel, shaker-related subfamily, member 3	1	0.3303	-0.045	-0.3736	0.0458	0.3484	0.0469	-0.1339	-0.3583	-0.5514	-0.4611	-0.8264	-0.6247	-0.6354	-0.1826	-0.5686	-0.1671	-0.844	-0.6399	-0.855	-0.6732	-0.1802	-0.0142	-0.3765	-0.4208	-0.1035	-0.1636	-0.8023	-0.5548	-0.7743	-0.5781	-0.4473	-0.854	-0.4633	-0.9305	-0.6277	-0.6985	0.171	-0.1928	0.2098	-0.3958	-0.1935	-0.3193
WID:191028	WID:191028 || IMAGE:2461206 || MAP:11p15.5 || UG3 hemoglobin, beta	1
WID:191173	WID:191173 || IMAGE:2411809 || MAP:12q13.13 || UG3 integrin, beta 7	1	0.2647	0.0422	0.1852	0.0106	-0.1121	0.5629	0.2831	0.0674	0.4601	-0.3778	0.8079	-0.0213	0.5685	0.1511	0.3338	0.0423	0.2865	-0.7141	0.2238	0.4005	-0.2873	0.3267	-0.3728	0.6123	-0.4077	-0.2906	0.2975	-0.8071	0.449	0.5806	0.3244	0.5416	-0.4336	0.1312	0.2146	0.014	0.081		-0.5122	-0.3782	-0.0233	-0.437
WID:273520	WID:273520 || IMAGE:199239 || MAP:Xq22.1 || UG5 hypothetical protein MGC40053	1	-2.5901	-3.7521	-3.7533	-4.119	-4.2036	-3.9706	-3.7943	-3.7354	-4.0234	-3.3566	-3.5069	-4.6011		-3.5593	-3.0254	-3.5452	-3.0939	-3.2813	-3.7283	-3.8718	-3.8715	-3.2838	-3.6499	-4.1621	-3.8086	-3.4374	-2.659	-3.061	-3.2781	-3.3052	-3.4548	-2.9307	-2.2199	-3.4073	-3.5327	-3.3211	-3.6998	-3.7625	-3.5019	-3.6616	-3.5048	-4.1591
WID:273536	WID:273536 || IMAGE:142120 || MAP:10q26.13 || UG5 Sac domain-containing inositol phosphatase 2	1
WID:273791	WID:273791 || IMAGE:244347 || MAP:1p36.11 || UG5 small membrane protein 1	1	0.5847	0.2327	0.3362	0.3378	0.1433	0.201	0.1766	0.3133	0.2086	0.2053	0.5808	0.2767	0.3585	0.4364	0.1888	0.6349	0.013	-0.0854	-0.1559	-0.4361	0.2512	0.6195	0.271	0.1522	0.2035	-0.0595	-0.3254	-0.2479	-0.1116	0.2984	0.5031	0.3545	-0.5671	0.4317	0.3741	0.061	-0.6153	0.3397	-0.0424	0.2799	0.1571	-0.1982
WID:273800	WID:273800 || IMAGE:469383 || MAP:8q21 || UG3 chromosome 8 open reading frame 1	1	-0.261	-0.6275	-0.5737	-0.8406	-0.7623	0.5362	0.218	-0.2688	-0.5813	0.4413	0.6213	1.2027	1.0269	0.6528		0.8119	-1.0406	0.6332	0.1817	-1.2928	0.0646	0.8206	0.5066	0.4435	-0.633	-0.8496	0.3875	0.2851	0.7449	-0.4298	0.7098	0.6854	-0.0411	1.2993	0.3119	0.8353	-1.7709	-0.9743	0.2195	0.2507	0.3333	-0.6589
WID:274472	WID:274472 || IMAGE:2314678 || MAP:14q32.12 || UG3 NADH dehydrogenase (ubiquinone) 1 beta subcomplex, 1, 7kDa	1		-1.7721	-1.4989	-1.633	-1.5839	-1.0614	-1.4595	-1.7458	-1.4213	-1.5748	-1.1798	-1.6771	-1.8397	-1.3268	-1.3098	-1.0838	-1.2164	-1.3434	-0.6647	-1.9178	-1.8131	-1.8541	-1.4273		-1.9031	-1.5237	-1.6388	-1.9026	-1.4447	-1.3662	-1.5096	-0.3189	-0.9917	-1.4444	-1.4451	-1.0903	-1.2344	-1.6321	-1.8447	-2.1408	-1.9264	-1.6747
WID:274564	WID:274564 || IMAGE:2437098 || MAP:14q23 || UG3 proteasome (prosome, macropain) subunit, alpha type, 3	1	0.4285	0.0881	0.2374	0.1309	-0.1361	0.7866	0.7243	0.2275	0.1743	0.801	0.4603	0.8903	0.7531	0.3943	0.2333	1.0277	-0.4144	0.279	0.0976	-0.513	0.6057	1.1495	0.7878	0.9738	-0.0135	-0.1098	0.6645	0.8016	1.1296	0.0979	0.9115	0.7403	0.4206	1.2218	0.5094	0.8311	-1.3672	-0.3343	0.5151	0.5242	0.5952	-0.149
WID:274571	WID:274571 || IMAGE:2441080 || MAP:15q25-q26 || UG3 alanyl (membrane) aminopeptidase (aminopeptidase N, aminopeptidase M, microsomal aminopeptidase, CD13, p150)	1	0.4682	-0.1106	0.2585	0.2267	-0.4205	0.8875	-0.0074	-0.2163	0.1568	-0.0109	0.8675	0.5353	0.9795	0.1932	-0.3695	0.2986	-0.0754	-0.5221	-0.5047	0.061	-0.2284	0.4611	0.6477	0.891	-0.5319	-0.2154	0.6698	-0.1387	0.5861	0.0067	0.148	-0.2072	-0.2052	0.4191	0.3501	0.8046	-0.471	-0.1718	-0.4537	0.1357	0.3275	-0.0356
WID:274655	WID:274655 || IMAGE:2488862 || MAP:7p11.1 || UG3 FK506 binding protein 9, 63 kDa	1		0.1069	-0.1086	0.0222	0.1436	-0.123	0.0539	-0.4279	-0.224		-1.0824	-1.0651	-0.5439	-0.7353	-0.3854	-0.5234	-0.0081	-0.4662	-0.4475	0.1949	-0.1658	-0.7972	-0.0956	-0.5977	0.1909	0.0201		-0.7283	-1.2861	-0.5876	-0.1705	-0.6895	-0.4605	-0.7427	-0.4091	-0.33	0.461	0.1336	-0.0192	-0.325	-0.4861	-0.0036
WID:274820	WID:274820 || IMAGE:294496 || MAP:7 || UG5 ESTs	1	3.2549	-0.0469	-0.2602	-0.2897	-0.1937	-0.1455	-0.3171	-0.1335	-0.1963	0.1935		-2.1385	-0.0656	-0.0543	0.2486	-0.2642	0.62	0.5153	-0.2133	0.4923	-0.1105	0.2929	0.7416	0.0673	-0.0951	0.3733		0.2763	0.3564	-0.2627	0.047	0.6792	1.4082	0.0766	0.1822	0.5669	-0.0831	1.0739	-0.0665	0.2276	-0.0511	-0.2565
WID:275026	WID:275026 || IMAGE:260619 || MAP:5q33-q34 || UG3 ubiquitin specific protease 12	1	1.1361	0.4044	0.4582	0.5459	0.2023	0.6772	0.2804	-1.612		0.5332	0.6931	0.8404	0.5867	0.6326	0.6297	0.3564	-0.2423	0.3301	-0.3787	-1.1995	-0.4562	1.0023	0.5532	0.804	-0.2578	0.2123	-0.1179	0.363	0.4665	0.1796	0.3063	0.3291	-0.7578	0.6738	0.7142	0.0863	-1.6724	0.7278	-0.1316	0.6955	1.0571	0.2801
WID:275187	WID:275187 || IMAGE:149742 || MAP:2p13.3 || UG5 UDP-GlcNAc:betaGal beta-1,3-N-acetylglucosaminyltransferase 1	1	0.7503	-0.117	-0.0624	-0.0573	0.1928	-0.0865	-0.017	-0.2719	-0.3433	-0.591	-0.3042	-0.456	-0.5665	-0.5212	-0.4296	-0.3731	-0.8412	-0.3601	-0.8633	-1.5402	-0.217	0.1771	-0.2662	-0.4147	-0.2918	-0.2615	-0.6818	-0.0292	-0.0882	-0.1477	-0.2303	-0.3201	-0.8752	-0.0165	-0.17	-0.1249	-1.5724	0.2386	0.555	0.0431	0.0179	-0.2348
WID:275665	WID:275665 || IMAGE:376475 || MAP:17p13.1 || UG3 tumor necrosis factor (ligand) superfamily, member 13	1
WID:275774	WID:275774 || IMAGE:310832 || MAP:11 || UG3 ESTs, Weakly similar to hypothetical protein FLJ20294 [Homo sapiens] [H.sapiens]	1		0.4921	1.1579		-0.1522	0.0815	0.1573		-0.4667	0.3189	-0.9669	0.4604	-0.1867	-0.4647	-0.1881	0.0258	-1.4334	-0.8466	-1.0994	-1.8302	-0.9195	-0.2303		0.0573	-0.683	0.6578		-0.0811	0.0862	-0.8357	-0.2473	0.8677	-1.5153	-0.3327	0.0929	-1.0199	-1.7029	-0.1758	-0.5905	0.5514	1.2815	0.6276
WID:275981	WID:275981 || IMAGE:240295 || MAP:3q26.31 || UG5 hypothetical protein FLJ23399	1	0.4644	-0.0586	-0.4811	0.3796	-0.3221	0.4889	0.1809	0.7873	0.3822	1.3545	1.2456	1.9555	1.1659	0.8312	0.7862	1.5217	0.141	0.8746	0.3435	-0.8918	0.7809	1.1672	1.5501	1.5376	0.2	1.1962	0.9026	1.4398	1.4907	0.9434	0.9975	1.2064	0.6583	1.252	0.9733	1.2733	-0.9306	-0.3584	0.1395	0.4565	0.4322	0.5935
WID:276114	WID:276114 || IMAGE:131979 || MAP:2 || UG5 Homo sapiens, clone MGC:27442 IMAGE:4701520, mRNA, complete cds	1	0.395	0.1033	-0.5598	-0.174	-0.06	0.3512	0.2717		-0.0065	0.6118	0.273	0.6248	0.3654	-0.0959	-0.29	0.0212	-0.7832	-0.4135	-0.2027	-1.4343	0.0828	0.9406	0.7816	1.0655	-0.4301	0.067	-0.0206	0.5717	0.5663	-0.2788	0.0274	0.5521	0.1202	0.7208	0.8946	0.5686	-1.4896	0.4876	-0.1245	0.3592	0.8639	-0.0096
WID:277376	WID:277376 || IMAGE:486719 || MAP:12q14 || UG5 oxysterol binding protein-like 8	1	0.8841	0.2894	0.4707	0.1749	-0.621	0.8386	0.554	0.2149	0.2516	0.4475	0.7211	0.9577	0.7251	0.5124	0.2906	0.4955	-0.0453	0.0853	0.3631	-1.2011	0.5179	1.5274	0.4742	0.8332	-0.2684	-0.1502	0.1187	0.289	0.4614	0.2225	0.4212	0.4814	-0.4242	0.6045	0.4872	0.8664	-1.5832	0.362	0.0302	0.2804	0.7503	-0.0096
WID:277768	WID:277768 || IMAGE:448085 || MAP:1p36.11 || UG3 chloride intracellular channel 4	1	-2.1383	-0.2318	-1.0074	-2.1115	-2.2934	-0.5256	-0.7576	-1.1151	-1.4033	-1.538	-1.3874	-1.3435	-0.9295	-1.9282	-1.9613	-1.3772	-2.5887	-1.7262	-2.2509	-2.1851	-1.4005	-0.5695	-0.5913	-0.3482	-3.0588	-2.6557	-1.3246	-1.241	-1.3028	-1.5068	-2.3396	-1.4137	-2.9758	-1.7179	-0.7268	-1.273	-2.6332	-2.0586	-1.0646	-1.2268	-0.8571	-0.8582
WID:278694	WID:278694 || IMAGE:1435624 || MAP:5q14.3 || UG3 chondroitin sulfate proteoglycan 2 (versican)	1	-1.1074	-0.9129	0.1014	-0.7054	0.0702	-0.8653	-0.7871	0.1196	0.8696	0.1779	-1.2255	-1.1374	-1.5338	0.7237	0.0744	-0.504	2.1339	-0.707	-1.6064	-0.6195	0.3861	-1.0585	-1.6946	-1.2277	0.3464	0.3605	-2.12	-1.8437	-0.8468	-1.0509	1.0654	-0.4916	-1.5555	-1.2863	-0.8791	-2.0492	1.4242	0.8489	-1.559	-0.5044	-0.7939	0.3849
WID:278929	WID:278929 || IMAGE:1588973 || MAP:1q42.13 || UG3 GRASP protein	1		0.0344	-0.1162	0.0519	-0.0429	-0.0256	0.0934	-0.0776	0.0623	0.0969		0.4943		0.1138	-0.1439	-0.0675	-0.0327	-0.0059	0.3145	0.1885	-0.1584			-0.0783	-0.0357	0.0867	0.3202		-0.1783	0.0857	-0.0293	-0.2551	-0.1296	-0.093	-0.0447	-0.1025			-0.0077	-0.1498	-0.1569	-0.0036
WID:278970	WID:278970 || IMAGE:1607482 || MAP:19q13.12 || UG3 CCAAT/enhancer binding protein (C/EBP), gamma	1	0.2488	-0.3513	0.197	-0.0201	0.7149	0.5799	-0.2805		-0.2615	0.6864	0.3902	0.4882	0.252	0.2794	0.011	0.103	-0.2544	-0.1924	-0.1885	-1.0603	-0.1962	1.1864	0.8146	1.0519	0.3324	-0.9673	0.4628	0.5169	0.5846	-0.0105	0.4073	0.4303	-1.059	0.5492	0.2263	-0.0164	-1.1606	0.354	0.1354	0.8413	0.9124	0.0135
WID:279767	WID:279767 || IMAGE:665508 || MAP:6p21 || UG5 cyclin D3	1		0.0141	0.3143	0.3088	0.6729	-0.1505	0.2401	0.1186	0.2417	0.0341		-0.2853	-0.0118	0.1212	0.6818	0.875	0.4611	0.3653	0.3247	0.5569	0.2159	-0.7285	-0.697	-0.7133	0.1274	1.0637		-0.5508	0.0546	0.7881	0.6425	0.3092	0.482	0.1651	0.3787	0.5316	0.8241	-0.4669	-0.144	-0.6234	-0.5389	0.4715
WID:280011	WID:280011 || IMAGE:754491 || Unknown	1	-0.162	-0.394	-0.311	-0.3889	-0.3292	-0.7299	-0.5683	-0.384	-0.6818	-0.8008	-0.2924	-0.7446	-0.4856	-0.2057	-0.2405	-0.1766	-0.1677	-0.1098	-0.6561	-1.0706	-0.311	-0.5339	-0.6014	-0.5286	-0.2332	-0.0873	-0.811	-0.704	-0.8694	-0.104	-0.1144	-0.4193	-0.8935	-0.6203	-0.0135	-0.25	-0.423	-0.2331	0.0275	-0.7506	-0.815	-0.0899
WID:280330	WID:280330 || IMAGE:141806 || MAP:6q23.1-q25.3 || PA A20=TNF alpha inducible, TRAF1,2 binding inhibitor of NF-kB activation	1	0.5926	-0.0513	-0.4895	-0.1259	-0.3942	-0.0773	-0.3471	-0.7333	-0.7026	-0.5555	-0.1976	-0.2046	-0.2974	-0.0521	-0.5806	-0.3091	-0.9817	-0.2339	-1.413	-1.9868	-0.8304	-0.6152	0.0062	-0.1588	-0.8347	-0.857	-0.7177	-0.6011	-0.3256	-0.4303	-0.3108	-0.251	-1.0038	-0.1923	-0.3511	-0.2395	-1.3197	-0.1648	-0.1545	-0.3304	-1.098	-0.6425
WID:280517	WID:280517 || IMAGE:1434897 || MAP:2q14-q32 || UG3 collagen, type V, alpha 2	1		-0.3564	-0.3596	-0.2757	-0.2934	-0.508	-0.6542	-0.4024	-0.2795	-0.1751	-0.4407	-0.2901	-0.2811	-0.2402	-0.5512	-0.369	-0.2571	-0.1727	-0.0702	-0.5349	-0.4795				-0.3208	-0.5473	-0.1237	-0.347	-0.5357	-0.1525	-0.3067	-0.3342	-0.7692	-0.2682	-0.2392	-0.3498	-0.5913	-0.1599	-0.354	-0.3932	-0.3282	-0.2965
WID:280967	WID:280967 || IMAGE:1535851 || MAP:10q24 || UG3 COX15 homolog, cytochrome c oxidase assembly protein (yeast)	1	-1.2277	-1.2805	-1.1245	-1.6167	-1.3504	-0.7257	-1.2203	-1.3627	-1.388	-1.1382	-0.8694	-0.7886	-1.1578	-1.3827	-1.5626	-1.4299	-2.123	-1.1592	-1.9263	-2.8565	-1.817	-1.6036	-1.4999	-0.7594	-2.1001	-1.8615	-1.5959	-2.0761	-1.9835	-1.5768	-1.8444	-1.0827	-1.1525	-1.2585	-0.9109	-0.8046	-2.0993	-1.7193	-1.815	-1.4078	-1.1579	-1.273
WID:281266	WID:281266 || IMAGE:2028894 || MAP:2q23-q24 || UG3 activin A receptor, type I	1	0.2098	-0.5391	0.3615	-0.1722	0.1581	0.798	-0.0289		-0.414	-0.0313	0.3958	0.2845	0.3882	0.3792	0.068	0.2157	-0.3657	-0.2413	-0.0626	-0.5054	-0.1507	1.1451	0.3504	0.6441	-0.3022	-1.7148	0.4261	0.3148	0.3231	-0.1151	0.4675	0.1524	0.169	0.2837	0.4355	0.8308	-1.5563	0.5106	-0.0953	0.1093	0.2767	0.1136
WID:282037	WID:282037 || IMAGE:2333826 || MAP:6p24.1 || UG3 MD-1, RP105-associated	1
WID:282541	WID:282541 || P33111 || IPA colony stimulating factor 2 receptor, beta, low-affinity (granulocyte-macrophage)	1	0.0011	-0.1431	-0.441	-0.1007	-0.3519	-0.1783	-0.4146	-0.4956	-0.2196	-0.2256	0.1587	0.3728	-0.1744	0.0516	-0.0425	0.4277	-0.4841	-0.0497	-0.5619	-1.5341	-0.3401	-0.0602	-0.3114	-0.2472	-0.3194	-0.4227	-1.1575	-0.1917		-0.0354	0.2912	-0.2159	-0.6737	0.3086	-0.5008	-0.081	-1.7149	-0.3051	0.5678	0.0032	0.3116	-0.2537
WID:282544	WID:282544 || P34423 || IPA putative lymphocyte G0/G1 switch gene	1	0.5069	-0.0147	0.3033	-0.4243	-0.1362	0.7964	0.2764	-0.4985	-0.8323	-1.0739	-0.5553	-0.897	-0.2147	-0.567	-0.7001	-0.7836	-1.1557	-0.4643	-1.0452	0.1374	-0.4919	-0.0414	-0.7695	-0.1061	-0.8125	-0.8508	-0.1936	-1.2132	-0.7496	-0.7442	-0.7659	-0.7375	-1.1093	-1.5051	-0.6592	-0.682	-0.6387	0.3336	0.3491	-0.3063	0.2014	-0.3312
WID:184230	WID:184230 || IMAGE:753923 || MAP:16p11.2 || PA PKC beta =Protein kinase C beta 1	1	-0.3751	-0.3859	-0.2981	-0.6682	-0.4874	-0.5962	-0.5597	-0.5617	-0.3077	-0.7281	-0.327	-0.7186	-0.5447	-0.5767	-0.7044	-0.9667	-0.8553	-1.0625	-1.2728	-0.8597	-0.8659	-0.3424	-1.0851	-0.7737	-0.2094	-0.8175	-1.0861	-1.0532	-0.9093	-0.8836	-0.7594	-1.0174	-1.4068	-0.7069	-1.3162	-1.0893	-1.0273	-0.4676	-0.4738	-0.4163	-0.3739	-0.6041
WID:184372	WID:184372 || IMAGE:361639 || MAP:1p22.1 || UG5 glutamate-cysteine ligase, modifier subunit	1	0.2084	-0.814	-0.4269	-0.4776	-0.4596	-0.3742	-0.5302	0.286	-0.1528	0.4359	0.9141	0.8271	0.6957	0.6642	0.4165	0.6761	0.2894	0.1388	-0.458	-1.7535	0.176	0.8826	0.4194	0.8937	-0.0703	-0.2511	-0.1796	-0.1989	0.4688	0.1947	0.4664	0.8958	-0.2916	1.0042	0.3415	0.7913	-2.1505	-0.2299	0.3264	0.1413	-0.029	-0.4382
WID:184484	WID:184484 || IMAGE:727251 || MAP:12p13.3 || PA CD9	1
WID:184652	WID:184652 || IMAGE:363569 || MAP:5p13.1 || UG5 prostaglandin E receptor 4 (subtype EP4)	1	0.8618	0.2213	0.1353	0.3863	0.2813	0.4782	0.3441	0.0469	-0.2305	-0.4216	-0.0187	-0.3317	-0.1381	-0.0885	-0.1635	-0.6025	-0.429	-0.5141	-0.6993	-0.6268	0.4375	0.4443	0.0095	0.2919	0.1275	0.1088	-0.3715	-0.1632	-0.1241	-0.3636	-0.1253	-0.5527	-0.5335	-0.6522	-0.3592	-0.6108	-0.1313	0.527	0.1689	0.1156	0.3839	-0.0108
WID:184769	WID:184769 || IMAGE:783849 || MAP:14q22.1-q22.2 || UG3 GTP cyclohydrolase 1 (dopa-responsive dystonia)	1
WID:184807	WID:184807 || IMAGE:40017 || UG5 ESTs, Highly similar to CCHU cytochrome c [validated] - human [H.sapiens]	1	-0.0403	-0.253	0.2283	0.0781	-0.1474	0.38	-0.066	-0.078	-0.708	0.1973	-0.144	0.1628	0.3281	0.1475	-0.0618	-0.1545	-0.4187	0.1656	-1.1161	-2.2139	-0.6038	-0.3206	0.0553	0.6002	-0.3029	-0.3081	-0.2511	-0.2345	0.249	-0.4095	0.3444	0.2894	-0.753	0.326	-0.0108	0.3904	-1.7881	0.0562	-0.5752	-0.0554	-0.2671	-0.3633
WID:184931	WID:184931 || IMAGE:281003 || MAP:7p15-p14 || UG3 T cell receptor gamma locus	1		-0.0891	0.0052	-0.1155	-0.1362	-0.0173	-0.1218	-0.0821	-0.0381	-0.006	-0.1739	0.1592	-0.0687	0.3518	-0.0297	-0.0689	-0.3066	0.1207	-0.729	-0.6493	-0.0741	0.0094	-0.2737	-0.1631	0.1508	0.0285	-0.0979	-0.3111	-0.2488	0.4079	0.0724	-0.0423	-0.207	-0.0635	0.0019	-0.0926	-0.0474	0.1034	-0.4546	-0.3756	0.2117	-0.1794
WID:185121	WID:185121 || IMAGE:469969 || MAP:2q31-q32 || UG5 integrin, alpha V (vitronectin receptor, alpha polypeptide, antigen CD51)	1	1.2984	0.291	0.8165	0.276	-0.2418	1.1065	0.6282	0.3331	0.0455	0.1501	0.9327	0.5282	0.884	0.8243	-0.0403	0.948	0.2229	0.0908	-0.1442	0.6417	0.2338	1.1293	0.8175	1.3202	0.0656	-0.0325	0.9456	-0.0847	0.6479	0.5218	0.3374	0.3014	-0.1882	0.2658	0.2252	0.5904	-0.2574	0.6634	1.5829	0.6816	0.8657	0.045
WID:185156	WID:185156 || IMAGE:428412 || MAP:5q11-q12 || PA Granzyme K=pre-granzyme 3=serine protease	1		0.3398		0.022	-0.1339	-1.362	-0.6364	-2.8177	-0.5051	-2.0228		-2.4336	-1.4693	-0.866	-0.7157	-1.231	0.0802	-0.5263	-0.8461	0.5813	0.4566	-1.5887	0.6104		-0.6947	-0.9428		-0.5338	-2.1196	-1.0293	-1.8481	-1.6107	-1.2453	-1.4362	-2.0612	-1.0062	1.165		-0.3325	-1.5316	-1.0078	-0.13
WID:185388	WID:185388 || IMAGE:884480 || MAP:5q14 || PA cytochrome c oxidase subunit VIIc	1	-0.6698	-0.7374	-0.4296	-0.9094	-0.9717	-0.1569	-0.4471	-0.6747	-0.4424	-0.5876	-0.0997	-0.0644	-0.0337	-0.1869	-0.2586	-0.1192	-0.2998	-0.3305	-0.3694	-0.9761	-0.8456	-0.8258	-0.8391	-0.1668	-1.2364	-0.9876	-0.4361	-0.7588	-0.046	0.0807	-0.3524	0.2289	-0.5337	-0.1972	-0.2291	-0.31	-0.7553	-0.992	-0.7973	-0.4984	-0.3196	-0.6613
WID:185674	WID:185674 || IMAGE:506032 || MAP:1q32.1 || UG3 translocase of inner mitochondrial membrane 17 homolog A (yeast)	1	-0.4663	-0.8782	-0.4131	-0.6726	-0.8825	-0.0176	-0.5697	-0.5385	0.2165	-0.2902	-0.1366	0.7409	0.2483	-0.1588	-0.1953	0.1447	-0.2742	0.0491	-0.8404	-1.6589	-1.1143	-0.6127	-0.4371	0.3083	-0.4505	-0.4597	-0.3353	-0.637	0.7857	-0.0878	-0.0309	0.4092	-0.4328	-0.0172	-0.1355	-0.0294	-2.102	-0.8716	-0.9223	-0.1673	-0.4821	-0.5065
WID:186325	WID:186325 || IMAGE:469686 || MAP:1q21.2 || UG5 Ras-like without CAAX 1	1	0.4369	-0.4314	0.0451	-0.3602	-0.4868	0.4313	-0.0525	-0.1977	-0.1664	0.5139	0.6479		0.8029	0.8249	-0.0176	0.5468	-0.1359	0.5621	0.1389	-0.3852	0.0833	1.1339	0.583	1.0797	-0.3601	-0.3468	0.8679	0.1035	1.068	0.1857	0.1783	1.0256	-0.1473	0.87	0.2288	0.9945	-1.5557	-0.0616	-0.2816	0.3808	0.0395	-0.0731
WID:186609	WID:186609 || IMAGE:814546 || MAP:17q25 || UG5 pleckstrin homology, Sec7 and coiled/coil domains 1(cytohesin 1)	1	0.9847	0.4752	0.3869	0.7535	0.2799	1.1151	0.7345	0.7458	0.1654	0.0813	0.6907	0.5169	0.5666	0.7594	0.2832	-0.0207	0.2364	0.5076	-0.0227	-0.3127	0.1788	1.1184	0.779	1.1333	0.4963	0.5133	0.4303	0.3245	0.69	0.2718	0.6328	0.31	-0.3246	0.637	0.56	0.3505	-0.2551		0.2743	0.9627	0.7825	0.4733
WID:186702	WID:186702 || IMAGE:79022 || MAP:19q13.32 || PA FosB=G0S3	1	0.0573	0.4389	0.2605	0.2494	-0.3265	-0.3316	0.1183	-0.2838	0.514	-1.1801	-1.4717	-1.2235	-0.7156	-0.1879	-0.6719	-0.8501	-0.864	-0.7264	-0.7541	0.8805	-0.1472	-0.5421	-0.6875	-0.6962	-0.046	-0.6092	-0.6422	-1.422	-1.0885	-0.6405	-0.8337	-1.064	-1.2473	-0.8785	-0.8106	-1.1029	0.7643	0.0633	-0.3549	0.033	0.859
WID:187049	WID:187049 || IMAGE:490995 || MAP:3q23-q24 || UG3 procollagen-lysine, 2-oxoglutarate 5-dioxygenase (lysine hydroxylase) 2	1
WID:187163	WID:187163 || IMAGE:742132 || MAP:1p36.33 || PA Interferon-induced 17 KD protein	1
WID:187241	WID:187241 || IMAGE:502151 || MAP:17q25 || UG5 solute carrier family 16 (monocarboxylic acid transporters), member 3	1	-0.3543	0.3242	-0.3233	-0.4035	-0.5193	1.7015	-0.4479	-0.4249	-0.3249	0.0606	0.9206	0.7432	1.3823	1.7746	0.2667	0.1211	0.2437	-0.0072	0.0871	-0.2556	-0.365	0.6802		0.8443	0.3317	-0.1361	0.4218	0.4828	0.4338	0.5464	0.8929	0.7582	0.9536	1.3994	0.3332	0.9053	-0.4446	-0.0051	-0.615	0.0279	-0.4461	-0.455
WID:187351	WID:187351 || IMAGE:868630 || MAP:13q14 || UG3 transforming growth factor beta-stimulated protein TSC-22	1	0.4527	-0.3585	-0.057	-0.0877	-0.2779	0.4677	-0.2104	-0.6567	-0.6589	-0.1735	0.2645	0.0881	0.0367	-0.2548	-0.5751	0.0383	-0.6702	-0.007	-0.0041	-0.4103	-0.704		0.0207	-0.069	-0.4279	-0.6294	-0.0743	-0.3842	-0.2287	-0.3283	-0.1609	-0.2401	-0.4302	0.0167	-0.3059	-0.1003	-1.8043	-0.1738	-0.4145	-0.1902	-0.2629	-0.5102
WID:187882	WID:187882 || IMAGE:897641 || MAP:1q43 || UG5 heterogeneous nuclear ribonucleoprotein U (scaffold attachment factor A)	1	-1.2964	-1.033	-0.8409	-0.7609	-1.1816	-1.6538	-1.4215	-1.4247	-0.7317	-1.7242	-1.9745	-2.3398	-1.9603	-1.3177	-1.5654	-1.96	-1.7445	-1.5012	-2.1127	-1.0352	-1.6829	-2.6046		-2.6357	-1.1583	-1.4346	-2.0378	-2.3604	-2.3104	-1.7224	-1.8441	-2.2739	-1.5211	-1.7927	-2.2015	-2.0888	-0.9841	-1.1945	-1.5976	-1.6908	-1.27	-1.2728
WID:188014	WID:188014 || IMAGE:786061 || MAP:5p13 || UG5 disabled homolog 2, mitogen-responsive phosphoprotein (Drosophila)	1	0.6616	0.8685	-0.0232	-0.7392	0.272	0.6022	-0.0581	0.6346	-0.0794	1.464	1.2151	1.7333	0.9885	0.2955	0.4498	1.2733	0.2484	0.2448	0.5358	-1.0923	0.6915	1.1431	1.2031	1.5751	0.4061	-0.0466	0.9228	1.3091	1.2525	0.5871	0.6468	1.1395	0.5838	0.7062	1.1433	0.7778	-0.6471		0.015	0.765	0.7591	0.2607
WID:188198	WID:188198 || IMAGE:2310235 || MAP:20q12-q13 || UG3 v-src sarcoma (Schmidt-Ruppin A-2) viral oncogene homolog (avian)	1	0.533	0.1543	-0.2677	-0.2411	0.1408	1.0783	0.2182	0.3882	-0.0716	0.3567	1.2191	1.3358	0.9792	0.3435	0.754	1.1126	0.115	0.6174	0.6134	-0.2947	-0.1985	0.9822	0.6171	0.879	0.0949	0.3286	1.1271	1.0857	0.4988	0.9229	0.6956	0.9667	0.6866	0.8523	1.0352	0.4707	-0.1828	0.1464	-0.3232	0.3635	0.0476	-0.2458
WID:188216	WID:188216 || IMAGE:486054 || MAP:10q25.2-q26.2 || PA BCL2-associated athanogene 3=BAG3=Bcl-2-binding protein BIS=BAG-family molecular chaperone regulator-3=docking protein CAIR-1	1	0.0004	-0.1175	0.224	-0.0073	-0.0574	-0.2556	-0.1051	0.5499	-0.0243	-0.6017	0.0943	-0.7241	-0.3484	-0.2539	-0.2393	0.1716	-0.0791	-0.2906	-0.989	-0.1033	-0.0079	-0.4075	-0.3092	-0.0166	0.2148	0.0507	-0.7967	-0.7787	-0.4398	-0.0807	-0.3158	-0.2813	-0.8264	-0.1398	-0.1166	-0.3526	-0.029	0.4502	-0.0826	-0.1824	-0.4342	0.822
WID:188547	WID:188547 || IMAGE:358885 || MAP:6 || UG5 ESTs	1	-0.3051	-0.3634	-0.5189	-0.5395	-0.3728	-0.3831	-0.3473	-0.3997	-0.4329	-0.2068		-0.4042	-0.5535	-0.5947	-0.4941	-0.5505	-0.3273	-0.2742	-0.5131	-0.2192	-0.5991	-0.1549	-0.1535	-0.3746	-0.3918	-0.1571	-0.3388	0.0898	-0.5077	-0.5881	-0.547	-0.405	0.8805	-0.5096	-0.4968	-0.446	-0.3132	-0.6441	-0.2734	-0.6029	-0.7266	-0.4795
WID:188820	WID:188820 || IMAGE:502593 || MAP:12p13.3 || UG3 calcium channel, voltage-dependent, L type, alpha 1C subunit	1	0.8081	0.346	0.239	0.4029	0.3792	0.0215	0.4596	0.7273	0.473	0.7095			0.3808				0.6409			0.1543	0.6049	1.1092		0.6117	0.7729	0.7237		0.5459									0.4901	0.62	0.4415	0.2357	0.7183	0.4826
WID:188948	WID:188948 || IMAGE:79045 || MAP:9q31.2 || UG5 CDw92 antigen	1	0.5628	-0.4303	0.0205	-0.1705	-0.3393	0.33	-0.0534	-0.048	0.2058	0.8785	0.4162	1.0397	0.8954	0.8357	0.6831	0.8607	0.2949	0.5962	0.2171	-0.2174	-0.2849	0.3874	0.4091	0.6838	0.211	-0.0111	0.2271	0.1019	0.8145	0.6017	0.8529	0.9434	-0.191	0.7114	0.4107	0.2165	-0.7827	-0.1669	-0.1986	0.4737	0.3818	-0.1071
WID:189166	WID:189166 || IMAGE:277476 || MAP:20p11.21 || UG5 cystatin F (leukocystatin)	1	-1.0109	-0.0726	-0.1711	-1.5672	-0.4949	-1.1046	-0.7405	-0.7282	0.0414	-1.5564	-1.365	-1.3174	-0.9227	-0.1682	-0.9209	-1.0033	-1.0334	-1.0043	-1.306	-0.5829	-0.7789	-0.7399		-1.0782	-0.8343	-1.006	-1.6371	-0.9354	-1.061	-0.7558	-1.0811	-1.6419	-1.2426	-1.2157	-1.5713	-1.2183	-0.2295	-1.2035	-1.0031	-1.0089	-0.2049	-0.4107
WID:189757	WID:189757 || IMAGE:1573108 || MAP:16p11.1 || UG3 branched chain alpha-ketoacid dehydrogenase kinase	1
WID:189778	WID:189778 || IMAGE:1606315 || MAP:19q13.4 || UG3 leukocyte-associated Ig-like receptor 1	1		-0.6228	-0.4588	-1.0815	-0.8237	-1.0219	-0.8889	-0.9996	-0.3678	-1.1967	-1.181	-1.1986	-1.0612	-0.6288	-0.9573	-0.6019	-0.8118	-1.0224	-0.8458	-0.2855	-0.7534	-1.1541		-0.958	-0.4686	-0.8987	-0.9738	-0.8235	-1.396	-0.6734	-0.8928	-1.2769	-1.3627	-1.271	-0.8532	-1.1648	-0.1966	-0.6114	-0.9275	-0.9708	-0.518	-0.8976
WID:189996	WID:189996 || IMAGE:344168 || MAP:10q23 || PA DNA polymerase lambda	1	0.1313	0.1017	0.703	0.3618	0.4127	0.1161	0.8555	0.9026	1.6241	0.8272	0.2747	0.6816	0.6918	0.8874	0.9503	0.7335	1.6668	0.5745	-0.2119	-0.6762	1.1691	0.6021	0.216	0.5713	1.7504	1.668	-0.2589	0.0828	1.2774	1.2804	1.9731	1.0531	-0.4146	1.4733	0.3873	0.4191	-0.027	0.2408	0.4708	1.194	1.1647	0.7249
WID:190317	WID:190317 || IMAGE:1869486 || MAP:Yp11.2 || UG3 protein kinase, Y-linked	1	-0.1652	-0.9598	-0.3544	-1.0996	-1.2167	0.2516	-0.6452	-1.0089	-1.1654	-0.359	-0.301	-0.3349	-0.109	-0.6015	-1.248	-0.8446	-1.5113	-1.3066	-1.4066	-0.7797	-1.1902	-0.0169	-0.1687	0.1246	-1.1621	-1.3662	-0.0086	-1.0875	-0.3988	-0.5326	-0.9479	-0.7605	-1.8412	-0.7893	-0.2832	-1.2697	-2.0115	-0.8356	-0.6586	-0.5936	-0.3075	-0.7897
WID:190721	WID:190721 || IMAGE:2298710 || MAP:17p11.2 || UG3 tripartite motif-containing 16	1	-0.7915	-0.7875	-0.8674	-0.9816	-1.0211	0.1777	-0.6047	-0.8433	-1.1135	-0.8746	-0.8087	0.1734	0.1221	0.7292	-0.6484	0.1415	-0.6525	-0.0598	-0.2584	-0.9179	-0.5623	0.4023	-0.5219	-0.0414	-0.9636	-0.7092		-0.4837	0.0666	-0.3326	0.2402	0.3589	-0.3674	-0.0737	0.3316	-0.0363	-0.7155	-1.202	-0.32	-0.0292	-0.3198	-0.7552
WID:190990	WID:190990 || IMAGE:2400300 || Unknown	1	-0.211	-0.7645	-0.259	-0.4656	-0.9721	0.1764	-0.4588	-1.0384	-0.4418	-0.6096	-0.5006	-0.5356	-0.6456	-0.7653	-0.8755	-0.3352	-0.7763	-0.5792	-1.0257	-0.6443	-0.4317	-0.6553	-1.0282	-0.9673	-0.525	-0.5972	-0.6252	-0.9279	-0.5694	-0.4838	-0.2475	-1.3378	-1.0833	-0.9356	-1.0567	-0.7673	-0.7954	-0.483	-0.9418	-0.9841	-0.6469	-0.2133
WID:191152	WID:191152 || IMAGE:2114986 || MAP:2q24.2 || UG3 sterile alpha motif and leucine zipper containing kinase AZK	1	-0.0276	-0.2441	-0.2838	-0.7864	-0.6614	0.128	-0.3612	-0.6314	-0.3432	0.3898	1.2293	1.5169	1.5363	0.4688	0.1253	0.4523	-0.2522	0.1479	-0.2379	-1.0782	-0.2312	0.3727	-0.3477	0.8073	-1.2469	-1.0137	-0.0066	-0.011	1.2299	0.3952	-0.2668	1.2105	-0.2458	0.1747	0.1949	-0.0735	-1.3715	-1.1306	-0.0386	0.8067	-0.1255	0.0522
WID:191235	WID:191235 || IMAGE:2580561 || MAP:6p21.3 || UG3 major histocompatibility complex, class I, C	1	-0.4597	-0.2589	-0.1464	0.185	-0.7357	0.6057	-0.3539	-0.9751	-0.5459	-1.0522	-0.1845	-0.6075	-0.4639	-0.0469	-0.8456	-0.754	-0.6781	-0.9158	-1.2166	-1.4887	-0.7736	-0.4606	-0.2165	-0.1432	-0.3769	-0.7399	-0.5845	-1.0648	-0.5535	-0.5762	-0.5293	-0.6583	-0.9352	-0.4858	-0.6873	-0.5557	-1.7514	-0.4949	-0.8446	-0.5924	-0.8704	-0.5258
WID:191303	WID:191303 || IMAGE:2436784 || MAP:9p21 || UG3 methylthioadenosine phosphorylase	1		0.0721	-0.0217	-0.6726	-0.746	-0.3773	-0.3996		-0.2851	-0.7346	-0.1847	-0.7691	-0.3749	-0.0659	-0.3537	-0.3399	-0.3177	-0.4273	-0.5718	-0.0856	-0.3022	-0.619		-0.0277	-0.7335	-0.044		-0.6161	-0.5825	-0.5805	-0.6123	-0.5238	-0.2566	-0.517	-0.7057	-0.3555	-0.2916	-0.1203	-0.1844	-0.9334	-0.5335	-0.5181
WID:191375	WID:191375 || IMAGE:2557762 || MAP:17q25.3 || UG3 pyrroline-5-carboxylate reductase 1	1		-0.2535	0.3616	-0.1167	-0.1741	-0.1451	-0.1352	-0.1017	-0.3098	-0.5389		-0.7355	-0.2388	-0.3563	-0.3697	-0.4644	-0.1591	-0.3095	0.0034	0.399	-0.1182	-0.2152	0.4087	0.0369	-0.4804	-0.2485		0.3529	-0.6247	-0.1329	-0.3906	-0.3517	-0.0108	-0.524	-0.2773	-0.2598	0.0485	-0.1777	-0.1647	-0.198	-0.8218	-0.1535
WID:273569	WID:273569 || IMAGE:130773 || MAP:17q21 || UG5 golgi SNAP receptor complex member 2	1
WID:273611	WID:273611 || IMAGE:505433 || MAP:1q32.3 || UG5 KIAA1078 protein	1		0.0246	0.0293	-0.3237	-0.2544	1.1849	-0.0249	0.6537	0.0748	1.1902	1.8783	1.6001	1.4878	0.5638	0.6234	0.9488	-0.1209	0.4071	0.1302	-0.6196	0.1579	0.7914	0.5944	0.9377	0.0338	-0.0989	0.2737	0.8054	0.9371	0.7304	1.083	1.0889	-0.1491	1.5803	1.4037	1.7945	-0.5877	-0.2415	0.0004	0.103	0.174	0.1324
WID:273645	WID:273645 || IMAGE:272706 || MAP:3q12.2 || UG3 alpha2,3-sialyltransferase	1	0.9515	0.5844	-0.2938	0.5541	0.2662	0.9061	0.7751	0.1819	-0.3064	1.2194	0.5486	1.0633	0.6857	0.1317	0.2475	0.9516	-0.1831	0.1514	0.0526	-1.1068	0.7955	0.9845	1.3262		-0.1308	1.323	1.0284	1.4679	1.4612	0.4534	0.2748	0.7744	0.9388	0.8645	0.7289	0.2925	-0.9149	0.3317	0.1033	0.461		0.7286
WID:273688	WID:273688 || IMAGE:78148 || MAP:6q25.3 || UG5 superoxide dismutase 2, mitochondrial	1	-0.1559	-0.9163	-0.736	-0.739	-1.0391	-0.3778	-1.1321	-1.1045	-1.3975	-0.6501	-0.1822	-0.2064	-0.2757	-0.8166	-1.1795	-0.8825	-1.0078	-0.8118	-0.8408	-1.5165	-1.225	-0.6764	-0.1484	-0.0965	-1.6819	-1.2675	-0.6953	-1.2244	-0.2756	-0.8436	-1.3338	-0.9261	-1.5701	-0.3177	-1.7216	-0.378	-2.4729	-0.7414	-0.6551	-0.6291	-0.6939	-1.0793
WID:273788	WID:273788 || IMAGE:742783 || MAP:22q11.21 || UG5 hypothetical protein DKFZp434N035	1	-0.7926	-0.7532	-0.4741	-1.274	-1.0436		-0.33	-0.394	-1.0175	-0.0582	-0.0981	0.3557	0.3805	-0.2209	-0.7307	0.2509	-1.2855	0.0153	-0.6043	-1.8025	-0.6881	0.191	0.3119	0.3227	-1.3019	-1.1973	-0.2341	-0.2673	0.0159	-0.3881	-0.2698	0.2239	-1.3004	-0.0975	-1.1399	0.6536	-2.08		-0.4117	-0.3601	-0.9348	-0.752
WID:273998	WID:273998 || IMAGE:701402 || MAP:17p13.3 || UG5 v-crk sarcoma virus CT10 oncogene homolog (avian)	1	-0.135	-0.0968	0.1029	-0.0793	-0.2796	0.7173	0.1788		0.002	0.5666	0.4761	0.6188	0.6337	0.3729	0.1126	0.4173	-0.5433	-0.2641	-0.2364	-1.1872	-0.2387	0.6859	0.3619	0.8651	0.0533	-0.0809	0.0591	0.2217	0.7104	-0.0078	0.3856	0.3822	-0.0856	0.3676	0.2038	0.18	-1.9314	0.0566	-0.2365	0.3719	0.7876	-0.0861
WID:274013	WID:274013 || IMAGE:814062 || MAP:4q31.23 || UG3 KIAA0922 protein	1	-1.0299	-0.5471	-0.1821	-0.5969	-0.2269	-1.2886	-0.6231	-0.8941	-0.0183	-1.9729	-0.7141	-1.1303	-1.4827	-1.0293	-0.829	-1.4997	-0.6656	-1.0958	-1.4411	-0.9302	-0.808		-1.4311	-1.3532	-0.3065	-0.8808	-1.4225	-1.6408	-1.6947	-0.873	-0.9993	-1.2721	-1.8441	-1.2588	-1.0173	-1.3602	-0.5913	-0.458	-0.994	-0.7203	-0.8564	-0.733
WID:274519	WID:274519 || IMAGE:2400539 || MAP:15q24.3 || UG3 BCL2-related protein A1	1	1.3294	0.0614	0.0683	0.0674	0.0741	0.0655	0.1302	-0.4737	-0.5069	-0.2548	-0.318	0.1254	-0.5152	-0.5989	-0.2812	-0.4236	-0.8129	-0.1577	-1.3633	-1.5282	-0.3747	0.1045	0.0403	0.0856	-0.7212	-1.3033	-0.0096	-0.2548	-0.1519	-0.9227	-0.2668	0.069	-0.8177	-0.0929	-0.1295	-0.8642	-1.025	0.1352	0.7077	0.32	-0.7165	-0.3798
WID:274664	WID:274664 || IMAGE:2490680 || MAP:7p15-p14 || UG3 T cell receptor gamma locus	1	0.1195	-0.2693	-0.1386	0.0496	0.0969	-0.2242	-0.2438	-0.0793	-0.2035	0.0346	-0.1266	0.1462	-0.0207	0.4593	0.1391	0.0621	-0.0618	0.2587	-0.4522	-0.8107	-0.083	-0.1891	-0.1179	-0.0695	0.0908	0.1676	-0.0447	-0.5779	0.03	0.7167	0.4399	0.1142	-0.0305	0.2097	0.2712	0.0319	0.3875	-0.3764	-0.5119	-0.3497	-0.1103	-0.3583
WID:274743	WID:274743 || IMAGE:2562051 || MAP:12p13-p12.3 || UG3 retinoic acid induced 3	1	0.5864	-0.6686	0.1656	-0.3914	-0.1517	0.3354	-0.0226	0.212	-0.2431	0.1737	0.7257	0.2254	0.0717	-0.3223	0.0123	0.0674	-0.2161	-0.4347	-0.5641	-0.8506	-0.1273	0.4978	0.5123	0.8169	-0.6127	-0.1352	0.8006	0.4244	0.3963	0.1982	-0.2411	0.4704	-0.6976	0.581	1.2368	-0.2484	-0.7638	-0.1078	-0.4293	0.046	0.0926	0.0955
WID:274747	WID:274747 || IMAGE:2562279 || MAP:14q32.33 || UG3 immunoglobulin heavy constant mu	1	-0.1667	0.5567	-1.1578	0.3604	0.383	-0.146	0.5334	0.4728	0.0978	-1.3186		-1.1721	-1.0803	-0.3485	-0.2607	-0.5727	-0.207	-0.2948	-0.8828	0.4599	0.3596	-0.6142		-0.9365	0.4053	0.0227	-1.6783	-0.9745	-1.0474	-0.5695	-0.7331	-0.8982	-0.9366	-1.1907	-2.1396	-1.2614	1.2448	0.2335	0.3977	-0.3168	-0.1194	-0.0075
WID:275243	WID:275243 || IMAGE:134712 || MAP:13 || UG5 Homo sapiens, clone MGC:18288 IMAGE:4179238, mRNA, complete cds	1	1.4575	-0.3395	0.0782	-0.3793	-0.5662	-0.1522	-0.7416	0.8165	-0.4456	1.3378	1.1214	1.0352	0.539	-0.0939	-0.079	0.041	-0.7287	-0.4976	-0.5239	-1.5534	-0.7931	1.2045	0.9377	1.1875	-0.3841	-0.2173	0.8745	0.3459	0.8513	-0.2554	-0.0247	0.628	-0.1067	1.0196	-0.1448	-0.2172	-1.151	0.0774	-0.283	0.5051	0.5647	-0.3745
WID:275624	WID:275624 || IMAGE:770697 || UG3 ESTs	1	0.5419	0.125	0.0811	0.0151	-0.0145	0.0812	0.0915	0.1645	-0.1127	-0.1275	0.3013	0.4249	0.5904	0.5239	0.2734	0.2954	-0.0546	-0.2151	-0.665	-1.0299	0.2904	0.6296	0.1265	0.012	0.1097	0.3703	-0.2716	-0.4102	0.0382	-0.1534	0.091	0.2845	-0.804	0.2333	0.2667	0.3643	-0.469	0.4493	-0.0766	0.0901	0.2254	-0.1897
WID:275702	WID:275702 || IMAGE:503602 || MAP:1p36.13 || UG3 hypothetical protein PRO1489	1		-0.5974	-0.614	-0.725	-0.5085	-0.5297	-0.4437	-0.7001	-0.5533	-0.9052	-0.5867	-0.9718	-0.637	-0.5218	-0.6106	-0.4428	-0.5924	-0.4759	-0.3364	-0.4855	-0.6012	-1.0543	-0.6089		-0.4166	-0.5848		-0.7063	-1.2638	-0.5931	-0.4011	-0.6078		-0.8113	-1.0035	-0.4869	-0.5813	-0.7568	-0.3126	-0.8164	-1.2378	-0.6267
WID:275717	WID:275717 || IMAGE:491644 || MAP:4q21.22 || UG5 placenta-specific 8	1		-0.2855	0.1255	-0.3815	0.6896	-0.7942	-0.5942	-0.4696	0.9171	-0.3288	-0.7822	-1.0216	-1.5731	-1.0208	-0.8014	-1.549	0.89	-0.7516	-1.147	-0.2501	-0.2465				-0.3514	-1.1666		-1.7182	-1.9981	-0.8993	-0.7456	-1.5516	-0.9299	-1.2332	-0.6274	-1.8553	-0.3317	1.0782	-2.4705	-0.818	-0.8694	0.0166
WID:275723	WID:275723 || IMAGE:144849 || MAP:16q24.1 || UG5 coactosin-like 1 (Dictyostelium)	1	0.1752	-0.2578	-0.1786	-0.1192	-0.0842	-0.121	0.5256	1.3582	0.6088	-0.1372	0.4562	-0.1553	-0.0214	0.2762	0.6132	0.6386	0.3222	0.3817	0.0443	-0.0771	1.118	1.0373	0.1587	0.6668	0.8168	0.7841	0.6625	0.099	0.2269	0.8701	0.225	0.27	-0.2754	-0.2633	0.7176	0.2889	-0.1265	0.2569	-0.0151	-0.1353	0.4075	0.3664
WID:275948	WID:275948 || IMAGE:251452 || MAP:Xq21.33-q22.2 || UG3 ALEX3 protein	1	-0.5737	-0.9107	-0.5635	-0.9057	-1.0088	-0.713	-0.9489	-0.5211	-1.0227	0.3102	0.7065	0.2421	0.1882	0.1351	-0.6103	-0.2328	-1.0382	-0.52	-1.0862	-1.7935	-0.6301	0.0898	-0.0938	0.1771	-0.7335	-1.2399	-0.5695	-0.5614	0.0954	-0.4012	-0.4825	0.0856	-1.0111	0.2921	-0.2914	-0.2399	-1.8938	-0.9326	-0.956	-0.3324	-0.1643	-0.6544
WID:276304	WID:276304 || IMAGE:786669 || MAP:5 || UG3 ESTs	1	0.1918	-0.0123	0.0663	0.2454	0.1806	-0.0313	0.2251	-0.0929	0.119	0.3227	0.1316	0.2858	-0.1994	0.1764	0.2261	0.1536	0.1162	0.1223	0.2163	0.0243	0.4122	0.023		-0.0952	-0.0121	0.2872	0.517	0.346	0.2573	-0.0553	0.0664	0.0641	-0.2018	0.1303	0.119	0.1935	0.2349	0.5562	0.3019	-0.1011	0.4654	0.0391
WID:276734	WID:276734 || IMAGE:183417 || MAP:19 || UG5 ESTs, Weakly similar to neuronal thread protein [Homo sapiens] [H.sapiens]	1	-0.444	-0.3871	-0.4423	-0.6208	-0.4434	-0.5795	-0.56	-0.0916	-0.3678	-0.2763	0.1888	-0.0095	-0.2591	0.2626	0.1715	0.3185	0.1223	-0.0681	-0.6887	-1.0094	-0.3276	-0.3772	-0.2473	0.1266	0.0594	-0.1737	-0.0617	-0.5073	-0.2856	0.0736	0.2989	0.3346	0.0838	0.2031	0.0139	0.4304	-0.3031	-0.3897	-0.9121	-0.4868	-0.5995	-0.5116
WID:276786	WID:276786 || IMAGE:172517 || MAP:2p25.1 || UG5 hippocalcin-like 1	1	0.3071	-0.6188	-0.6505	-0.3519	-0.444	0.0123	-0.5673	-0.6065	-0.8309	-0.5565	-0.2302	-0.1898	-0.6033	-0.4521	-0.391	-0.3175	-0.7399	-0.2103	-1.0525	-2.2305	-0.2692	-0.4472	-0.0909	-0.1323	-0.6841	-0.993	-0.3541	-0.2569	-0.1828	-0.8298	-0.3295	-0.098	-0.9356	0.1009	-0.4268	-0.3146	-1.0433	-0.1603	-0.2447	-0.1351	-1.0787	-0.5376
WID:276878	WID:276878 || IMAGE:271421 || MAP:8q11 || UG3 nuclear receptor coactivator 6 interacting protein	1	-1.0671	-1.2506	-1.4731	-0.9056	-1.1362	-1.4274	-0.9219	-1.8396	-0.6471	0.1076	0.0783	0.4266	-0.1841	-0.7929	-0.5806	-0.6663	-1.2705	-0.8923	-1.632	-1.9903	-1.2514	-1.3158	-0.7957	-0.2684	-1.6203	-1.4748	-1.5142	-1.4098	0.0316	-0.8288	-0.8428	0.5886	-0.9294	-0.4941	-0.2627	-1.1871	-1.5172	-0.8177	-0.9224	-0.5584	0.9128	-0.5882
WID:276932	WID:276932 || IMAGE:257323 || MAP:15q25.1 || UG5 hypothetical protein from EUROIMAGE 588495	1	0.3605	-0.2961	0.2896	-0.3087	0.1758	0.2367	-0.0791	-0.3149	-0.6145	-0.1765	0.0227	-0.2782	-0.087	-0.5909	-0.2285	-0.0594	-0.6028	-0.533	-0.4525	-1.1634	-0.269	0.3866	-0.0077	0.2659	-0.2421	-0.5201	0.1253	0.1821	0.1814	-0.7964	-0.2344	-0.1213	-0.8936	-0.241	-0.3038	0.2965	-0.8978	-0.0804	-0.0237	0.2758	0.0106	0.0502
WID:277104	WID:277104 || IMAGE:289794 || MAP:12 || UG3 ESTs, Weakly similar to TRHY_HUMAN Trichohyalin [H.sapiens]	1	0.159	-0.1016	-0.0566	-0.0229	-0.5295	1.2687	0.2254	-0.0799	-0.0208	0.2591	-0.0518	-0.0454	0.8594	1.9704	0.0137	0.3369	-0.0675	0.1333	0.5689	-0.5084	0.1738	1.681	0.4158	0.6794	-0.3468	-0.4578	1.0341	1.3059	1.2809	0.3039	0.4164	0.6886	0.0955	0.6515		0.3489	-0.6753	-0.2249	0.1521	0.7167	1.1545	0.2487
WID:278253	WID:278253 || IMAGE:454296 || MAP:12p13 || UG3 C-type (calcium dependent, carbohydrate-recognition domain) lectin, superfamily member 6	1	0.3417	0.3507	0.6019	0.034	0.2392	0.1114	0.3154	0.1723	0.2036	0.2353	0.2194	0.5039	0.5254	0.8658	0.4051	0.6166	0.2165	0.4887	0.3948	-0.6356	0.2465	0.1399	0.0504	0.2541	0.5567	-0.3367	0.0207	0.0972	0.1606	0.3529	0.456	0.354	-0.1872	0.5138	0.2757	1.5362	-0.1773	0.3132	0.096	0.1344	0.3273	0.1365
WID:278917	WID:278917 || IMAGE:1585650 || MAP:19q13.33 || UG3 hypothetical protein FLJ10781	1
WID:278926	WID:278926 || IMAGE:1588700 || MAP:18p11.1 || UG3 Spir-1 protein	1	-0.2068	-0.1626	-0.6713	-0.15	0.2842	0.6149	0.2799	0.3421	-0.0839	0.9111	0.5406	0.8528	0.6695	0.2999	0.0445	1.0643	-0.1868	-0.1516	0.0678	-0.5721	0.2125	1.3642	0.7179	1.2246	0.0901	-0.4347	0.576		1.0101	-0.0908	0.2463	0.3243	0.2046	1.0047	0.7961	0.0699	-0.6205	0.3821	0.2901	1.0963	1.6835	0.6664
WID:278961	WID:278961 || IMAGE:1603583 || MAP:Xq13.3 || UG3 SH3 domain binding glutamic acid-rich protein like	1	0.0028	-0.4592	0.4239	-0.0427	-0.6335	0.083	0.0887	0.0862	1.1998	0.8201	0.6086	0.6192	0.6554	0.8219	0.2867	0.7092	0.8858	0.3864	0.3092	-1.0693	1.7966	1.3434	-0.0542	0.3105	1.8108	2.7557	0.4612	0.1945	0.5954	1.1087	1.5916	0.8607	0.2626	0.5608	0.536	0.9292	-0.891	-0.4005	-0.2732	-0.0551	1.4698	-0.2101
WID:279138	WID:279138 || IMAGE:1534811 || UG3 ESTs	1		-0.5257	-0.4847	-0.5306	-0.467	-0.4751	-0.5084		-0.4321	-0.9177	-0.4462	-0.9449	-0.729	-0.4408	-0.5453	-0.5284	-0.5822	-0.5096	-0.4446	-0.2938	-0.6646		-0.5941	-0.6588	-0.4699	-0.5899		-0.4085	-0.9593	-0.6331	-0.5402	-0.499	-0.3067	-0.6399	-0.9384	-0.4646	-0.3516	-0.7384	-0.4643	-0.7549	-1.0726	-0.7521
WID:279871	WID:279871 || IMAGE:824384 || MAP:19p13-q13.4 || UG3 CD37 antigen	1
WID:279890	WID:279890 || IMAGE:712829 || MAP:11p13 || PA TTG-2=LMO2=Rhombotin-2=translocated in t(11;14)(p13;q11) T cell acute lymphocytic leukemia=cysteine rich protein with LIM motif	1		0.0765	0.1139	0.12	-0.0718	-0.2299	-0.1055	0.0035	0.5913	-0.4524	0.2566	0.0393	0.224	0.4981	0.6484	0.3647	0.7086	0.0743	-0.1339	-0.0971	-0.1073	-0.2061	-0.8416	-0.8586	0.3172	0.4516	-0.8181	-0.5337	-0.6319	0.4685	0.7567	-0.2527	-0.5004	-0.4914	-0.2432	-0.4301	0.3354	0.1831	-0.4512	-0.4504	-0.3808	0.0423
WID:279927	WID:279927 || IMAGE:1536925 || MAP:16p13.3 || UG3 3-phosphoinositide dependent protein kinase-1	1	0.3308	-0.1091		-0.1488	-0.7032	0.0494	-0.3228	0.585	0.1252	0.5542	1.6455	0.6509	0.866	0.2265	-0.109	-0.0645	-0.1795	-0.7987	-0.6896	-0.7872	0.0214	0.6956	1.0906	1.3208	-0.0615	-0.4509	0.1315	-0.3645	0.5593	-0.2276	-0.2562	0.0534	-0.5976	0.4059	-0.1209	-0.1138	-0.7594	0.0712	-0.2246	0.2918	0.4287	-0.1093
WID:280271	WID:280271 || IMAGE:773211 || MAP:2q24.2 || UG5 sterile alpha motif and leucine zipper containing kinase AZK	1	0.309	0.0137	0.2606	-0.2864	-0.703	0.6256	0.0718	-0.1276	-0.0251	-0.2602	-0.1449	0.6256	0.3266	0.0089	-0.3547	-0.2934	-0.5559	-0.5126	-0.7739	-0.7542	-0.1548	0.5321	0.4521	1.4683	-0.7916	-0.9886	0.1139	-0.4047	0.6705	-0.3174	-0.461	-0.1253	-0.4457	-0.2928	-0.0995	-0.3828	-0.5476	-0.4533	0.4016	1.0422	0.8542	-0.1674
WID:280518	WID:280518 || IMAGE:725152 || MAP:11q11 || UG5 likely ortholog of mouse embryonic epithelial gene 1	1	0.9779	0.2247	0.6116	0.6517	0.1162	1.1769	0.5585	1.0417	0.4893	0.1614	0.7543	0.5317	1.0258	0.7616	0.3706	0.8802	0.3594	0.0707	0.1471	0.8899	0.4058	1.1247	1.3167	1.3783	0.5331	-0.0589	0.8221	0.2395	0.5773	0.5994	0.5676	0.2805	0.1909	0.6483	0.5649	0.5912	-0.0961	0.5917	0.3267	0.7084	1.6306	0.5011
WID:280968	WID:280968 || IMAGE:1553280 || MAP:11q13.3 || UG3 RAB6A, member RAS oncogene family	1	-1.5418	-1.6654	-1.6516	-1.6001	-1.594	-1.4786	-1.4249	-1.6189	-1.6292	-1.4585	-1.5422	-1.5375	-1.3677	-1.1514	-1.348	-1.2296	-1.4035	-1.2553	-0.5657	-2.1504	-1.4888	-0.5449	-1.632	-2.2323	-1.635	-1.3646	-1.2394	-1.254	-1.5456	-1.7098	-1.4503	-1.4593		-1.7124	-1.6703	-1.7735	-1.6913	-1.5759	-1.6439	-1.4485	-1.3114	-1.6568
WID:281146	WID:281146 || IMAGE:1877120 || MAP:14q22 || UG3 prostaglandin E receptor 2 (subtype EP2), 53kDa	1	0.3845	0.079	0.0318	-0.1144	-0.054	0.2215	0.3174	-0.125	-0.259	-0.1161	0.1222	-0.2012	-0.0881	0.2195	0.0302	0.1064	-0.2441	-0.1968	-0.7472	-1.0009	0.4748	0.5562	-0.0561	0.3558	0.2515	-0.3993	-0.4363	0.0254	-0.153	-0.1094	-0.2673	-0.2137	-1.271	-0.2293	-0.1739	-0.6201	-0.9032	0.3819	-0.238	0.0099	0.4748	-0.1326
WID:281377	WID:281377 || IMAGE:1881256 || MAP:2p13 || UG3 early growth response 4	1
WID:281535	WID:281535 || IMAGE:2237353 || MAP:11q13.3-q13.5 || UG3 galanin	1		0.0586	0.4979	-0.1366	-0.156	0.8399	0.0798		-0.0908	0.8315	0.1773	0.765	0.2198	-0.0544	0.3372	0.0587	0.0346	0.1101	0.29	-0.7798	-0.1007	1.1363		1.2026	0.2346	-0.2789	1.024	0.6858	1.0365	0.1331	0.2926	0.2233	-0.0742	0.4415	0.2399	0.277	-0.6147	-0.0688	0.1679	0.8815	0.9834	-0.4012
WID:281606	WID:281606 || IMAGE:2298710 || MAP:17p11.2 || UG3 tripartite motif-containing 16	1	-0.555	-0.646	-0.7186	-0.5082	-0.4349	0.2681	-0.3988		-0.703	-0.4499	-0.7449	-0.0573	-0.4968	-0.4299	-0.5367	-0.2709	-1.066	-0.6579	-0.6982	-0.9624	-0.4434	0.6404	0.0553	0.4402	-0.2658	-1.4562	0.3463	-0.3888	-0.2004	-0.7676	-0.6485	-0.2705	-0.8795	-0.4028	-0.3656	-0.7088	-0.5073	-0.3529	-0.3194	0.3599	0.4475	-0.5008
WID:281841	WID:281841 || IMAGE:2045536 || MAP:19q13.13 || UG3 FXYD domain containing ion transport regulator 3	1
WID:281972	WID:281972 || IMAGE:198453 || MAP:6p21.3 || PA MHC Class I=HLA-E	1	-0.0718	-0.2334	-0.687	-0.0583	-0.1339	0.2818	0.2434	0.7156	0.2321	-0.7883	0.0167	-0.156	-0.0743	0.0581	0.1287	0.1792	0.0907	-0.1544	-0.1116	-0.5591	0.605	1.1644	-0.2451	0.0955	0.6315	-0.3065	0.0325	-0.4915	-0.1459	-0.05	-0.1029	-0.3155	-1.0442	-0.4361	0.0141	-0.4121	-0.3913	-0.322	-0.1919	-0.2714	-0.4207	-0.041
WID:281975	WID:281975 || IMAGE:293413 || MAP:19p13.3-p13.2 || PA CD54=ICAM-1	1	1.1773	0.4183	0.4762	0.3425	-0.1738	0.8548	0.7076	0.4185	0.32	-0.0657	0.6101	0.2584	0.6345	0.509	0.3127	0.6503	0.2382	-0.1298	-0.2924	0.5468	0.3881	1.0467	0.9564	1.2797	-0.0974	-0.3236	0.9676	-0.0129	0.3125	0.3196	-0.1043	0.0721	-0.3621	-0.0565	0.1362	0.0992	0.3379	0.5013	1.5961	0.6513	0.8005	0.1098
WID:281994	WID:281994 || IMAGE:2298572 || MAP:17q11.1 || UG3 kinase suppressor of ras	1	2.6707	-0.456	0.2104	0.19	0.0456	0.1939	-0.1622		-0.2368	-0.0477	-0.0241	0.0524	-0.008	0.0377	-0.085	-0.1077	-0.0818	-0.3335	-0.147	-0.8586	-0.0855	0.0907		0.3675	-0.176	-0.7174		0.0878	0.0726	-0.2093	-0.0161	0.1381	-0.4966	0.0874	0.0277	-0.1854	-0.6705	-0.0059	-0.0774	-0.365	0.3242	-0.1573
WID:282170	WID:282170 || IMAGE:2490680 || MAP:7p15-p14 || UG3 T cell receptor gamma locus	1	-0.2941	-0.3442	-0.1984	-0.1716	-0.2631	-0.3394	-0.5017	-0.3534	-0.3995	-0.1448	-0.175	-0.0238	-0.1623	0.4741	-0.0565	-0.3289	-0.1806	0.2618	-0.6256	-1.1232	-0.3537	-0.3674	-0.4009	-0.3909	-0.0837	-0.1456	-0.1798	-0.4176	-0.1843	0.3681	0.076	-0.1435	-0.7823	-0.1419	0.0598	-0.2959	-0.3438	-0.206	-1.1368	-0.5489	-0.1117	-0.2632
WID:282504	WID:282504 || P08373 || MAP:3p21.3 || IPA chemokine (C-X3-C motif) receptor 1	1		0.2382	1.0786	0.737	1.221		0.2716	0.2721	0.3511	0.5639	1.0392	-0.2596	0.9319	-0.1553	1.4933	1.439	1.4333	1.1579	-0.313	1.2173	0.488				0.8919	2.3918		-0.8783	-0.8092	1.7631	1.2073	0.7198	0.0924	0.3828	0.231	1.2621	1.8733	0.4367	-0.3611	-0.5241	-1.6496	1.1878
WID:184021	WID:184021 || IMAGE:1435862 || MAP:Xp22.32 || UG3 antigen identified by monoclonal antibodies 12E7, F21 and O13	1	0.1932	-0.3005	-0.1942	-0.0883	-0.0086	0.114	-0.1581	-0.2739	-0.3298	-0.4832	-0.3075	-0.1747	-0.3923	-0.4386	-0.4639	0.0209	-0.553	-0.2953	-0.5551	-0.3397	-0.1635	0.3917	-0.0963	0.1778	-0.4279	-0.243	0.0605	-0.3242	-0.1179	-0.2935	-0.3446	-0.5524	-0.7326	-0.3407	-0.2624	-0.491	-0.1501	-0.2643	-0.4438	-0.2058	-0.1313	-0.5228
WID:184124	WID:184124 || IMAGE:42070 || MAP:6q14-q21 || PA CD73=Ecto 5' nucleotidase	1	0.8834	-0.9389	0.1512	-0.9677	-0.047	0.4396	0	-0.551	-0.5931	-0.1389	0.4131	0.1334	0.5246	-0.622	-0.5633	-0.475	-0.6536	-0.8394	-0.812	-1.054	-0.8719	-0.3172	0.3506	0.4994	-0.568	-0.191	0.1623	-0.2688	0.7583	-0.5195	0.5016	0.4453	-0.2079	0.1484	0.4311	0.5787	-1.5017	-0.0358	-0.3888	0.1364	0.671	-0.5494
WID:184280	WID:184280 || IMAGE:200814 || MAP:3q25.1-q25.2 || PA CD10=CALLA=Neprilysin=enkepalinase	1	-0.2215	-0.2248	-0.0677	-0.6605	-1.0731	0.8737	-0.3294	-0.6204	-0.5516	0.6584	0.8473	0.8883	0.998	0.9298	-0.2239	0.0451	-0.4026	0.6215	0.3427	-0.7863	-0.0655	0.8005	0.0946	0.829	-0.7044	-0.6049	0.9266	0.9977	1.9722	0.3131	-0.0598	0.6421	-0.1676	0.7845	-0.086	-0.0042	-1.2007	-0.6901	-0.368	0.3543	0.293	-0.0536
WID:184342	WID:184342 || IMAGE:809598 || MAP:6p21.3 || UG5 major histocompatibility complex, class II, DQ beta 1	1	-0.1755	-0.5851	0.4793	-0.1032	-0.6738	0.2618	0.1021	0.0297	0.242	-0.3952	-0.3226	-0.4361	-0.2826	-0.0692	-0.2593	-0.5454	-0.2957	-0.6979		0.1216		-0.4349	0.1442	-0.3618	-0.0207	1.0096	0.0647	-0.5473	-0.5683	0.2938	0.0863	-0.6191	-0.4458	-0.4874	-0.5349	-0.5171	0.1835	-0.2776	-0.3022	-0.7917	-0.2962	0.3221
WID:184485	WID:184485 || IMAGE:771258 || MAP:2p12 || PA CD8 alpha chain	1		-0.196	-0.3627	-1.1243	-0.9827	0.3507	-0.0828	-0.489	-1.0857	-0.2062	-0.0072	-0.2131	0.1156	-0.8596	-1.0899	-2.9271	-1.3458	-0.1654	-0.7181	-0.3836	-1.051	0.1262	-0.6241	0.1557	-0.9687	-0.8391	0.1264	-0.3417	-0.3191	-0.0729	-0.9237	-0.0384	-0.9662	-0.968	-0.322	0.063	-1.305			-0.4979	-0.7786	-0.5709
WID:184547	WID:184547 || IMAGE:26617 || MAP:3q13.1 || UG5 activated leukocyte cell adhesion molecule	1	0.6694	-0.4802	-0.3409	-0.2972	-0.6932	0.2228	-0.4886	-0.286	-0.762	-0.571	0.8346	0.7869	0.6104	0.1474	-0.0457	0.1185	-0.855	-0.3688	-0.2324	-1.345	-1.2702	0.8557	-0.5214	0.666	-0.7138	-0.5613	-0.5485	-0.0583	0.707	-0.1961	-0.0765	0.6592	-0.7423	0.2269	0.202	0.2151	-2.4179	-0.174	-0.6005	0.596	-0.2313	-0.3125
WID:184561	WID:184561 || IMAGE:815816 || MAP:12q12-q14 || UG5 vitamin D (1,25- dihydroxyvitamin D3) receptor	1	-0.0352		-0.1408	-0.6292	-1.082	-0.0816	-0.4938	-0.3755	-0.7147	-0.0976	0.4552	0.3221	0.3057	0.2695	-0.3962	0.134	-0.9981	-0.4065	-1.0269	-0.6001	-0.7074	0.0436	0.3255	0.8869	-0.4549	-0.5364	0.0816	-0.1151	0.5252	-0.0526	-0.3508	0.0736	-0.9183	0.2318	-0.3105	0.2461	-1.4132	-0.6019	-0.359	-0.1276	-0.4284	-0.531
WID:184584	WID:184584 || IMAGE:841703 || MAP:3q26.2-qter || PA CD71=Transferrin receptor	1	0.2864	-0.2049	0.4384	-0.2477	-0.0597	0.3354	-0.2566	-0.8763	-0.6348	-0.2466	0.5211	0.6191	0.0289	0.0888	-0.3943	-0.4299	-0.2202	-0.3688	-0.3139	-0.2908	-0.3441	0.7128	0.4145	0.4486	-0.2888	-0.0923	0.5771	-0.4127	0.4957	-0.5449	0.0537	0.0073	0.0423	0.2216	-0.4497	0.5436	-0.827	0.3612	0.0621	0.4307	1.1123	-0.7214
WID:184648	WID:184648 || IMAGE:609663 || MAP:7q22-q31.1 || UG5 protein kinase, cAMP-dependent, regulatory, type II, beta	1	-0.8536	-1.6629	-0.5165	-0.5211	-0.2027	-1.7413	-0.8238	-0.3699	0.0273	-1.2255	-1.4918	-2.0399	-1.6967	-1.6727	-1.2231	-1.0429	-0.7481	-1.2424	-1.9551	-0.8115	-0.7056	-1.1077	-0.9219	-1.6498	1.2272	1.3942	-2.2159	-1.9574	-2.0677	-0.8222	-1.4952	-1.4085	-1.2514	-1.132	-1.4177	-1.8001	-0.5764	0.0987	-1.3197	-0.7712	-1.0409	-0.2559
WID:184819	WID:184819 || IMAGE:418422 || MAP:4q12-q13 || PA CTAP-III=NAP2=connective tissue activation peptide III=pro-platelet basic protein (includes platelet basic protein, beta-thromboglobulin, connective tissue-activating peptide III, neutrophil-activating peptide-2)=chemokine	1	0.8506	-0.0576	0.5405	0.5758	0.1211	0.5553	-0.2456		-0.4232	0.348	0.2452	0.1713	0.0914	-0.0514	0.2028	-0.1134	-0.6166	-0.3257	-0.4434	-0.2656	-0.0629	0.4293	0.9272	1.0022	-0.4411	-0.9034	0.6414	0.4512	0.691	0.4835	0.4176	0.2887	-0.4742	0.0813	0.173	0.6081	-0.0903	1.0732	-0.1221	0.8809	0.3624	0.0403
WID:184830	WID:184830 || IMAGE:796984 || MAP:Xp21.1 || UG5 cytochrome b-245, beta polypeptide (chronic granulomatous disease)	1	-0.1097	-0.2078	-0.1686	-0.064	-0.2394	-0.1323	0.092	0.3816	-0.0546	-0.039	0.727	0.317	0.1508	0.5563	0.2235	0.8314	-0.0523	0.5137	-0.3334	-0.5576	-0.0399	-0.0697	0.3798	0.3124	-0.3531	-0.5694	-0.0451	-0.4804	-0.2598	0.3822	-0.1078	0.489	-0.022	0.0214	-0.0544	-0.4809	-0.7134	-0.1972	0.1007	-0.3652	0.4123	-0.3728
WID:185070	WID:185070 || IMAGE:868484 || MAP:18q11-q12 || UG3 Niemann-Pick disease, type C1	1	0.4763	-0.2196	0.0128	-0.1761	-0.3567	0.2641	-0.1104	-0.0388	-0.2823	-0.1684	0.6889	0.3056	0.5322	0.0654	0.1104	0.2824	-0.059	-0.0691	-0.3782	-0.7292	-0.0985	0.5077	0.0174	0.9393	-0.1572	-0.0012	0.1997	-0.0422	0.4157	-0.113	0.3064	0.3301	-0.8564	0.3363	0.1986	0.4061	-1.0538	0.1183	-0.0016	0.399	0.2614	-0.0426
WID:185097	WID:185097 || IMAGE:293925 || MAP:12q13.2 || PA MIR-7=monocyte/macrophage Ig-related receptor=HM43 monocyte inhibitory receptor (overlaps with lysozyme)=LIR-1	1
WID:185191	WID:185191 || IMAGE:47359 || MAP:6p24.1 || PA EDN-1=ETN=endothelin-1=secreted vasoconstrictor	1	1.8898	0.4583	1.2162	0.5444	-0.0318	0.6113	0.919	1.1939	0.2318	0.8115	1.0088	1.1052	1.2754	0.5273	0.4713	0.6058	-0.2305	0.2083	0.2801	0.3253	0.5978	1.3883	1.0123	1.4051	-0.1815	0.4763	1.6288	1.5892	1.9301	0.8498	0.4049	1.1142	0.4473	1.385		0.9439	0.7136	0.4014	0.7418	1.1704	2.3393	1.0151
WID:185287	WID:185287 || IMAGE:856454 || MAP:11q13 || UG3 solute carrier family 3 (activators of dibasic and neutral amino acid transport), member 2	1	0.3338	-0.2972	-0.1349	0.2142	-0.179	1.0373	0.2051	-0.1216	-0.3277	-0.4225	0.609	0.0138	0.5453	0.1667	-0.3843	0.0265	-0.2301	-0.3167	-0.0751	-0.5749	-0.2364	0.267	0.3483	0.6044	-0.1844	-0.0094	0.588	0.1557	0.3702	0.1721	-0.1204	-0.2679	-0.4815	0.3379	0.7961	0.4419	-0.683	-0.0687	-0.5389	0.1916	-0.4367	-0.0813
WID:185507	WID:185507 || IMAGE:266720 || MAP:16p13.3 || UG5 3-phosphoinositide dependent protein kinase-1	1	0.0113	0.2407	0.1725	0.3849	-0.4691	0.153	-0.1028	0.8843	0.2291	0.9985	1.6984	1.2602	1.8058	1.3153	0.8663		0.557	-0.1026	-0.1249	-0.2356	0.5824	0.4348	0.8303	1.3771	0.2829	0.7129	0.3387	0.3763	1.1664	1.0222	1.0247	0.8313	0.6623	1.3892	1.0129	0.9848	-0.5942	0.3946	0.3621	0.799	0.8143	0.3046
WID:185781	WID:185781 || IMAGE:810445 || MAP:6p21.3 || UG5 valyl-tRNA synthetase 2	1	-2.3285	-0.8942	-0.9713	-0.4566	-1.4669	-0.1979	-0.9284	-0.7966	-1.2857	0.147	-0.3508	0.4818	0.5915	-0.1587	-1.2538		-1.6151	0.2136	-0.9893	-1.2652	-1.0137	0.0759	-0.3309	0.1396	-1.1224	-0.4766	-0.3535	-0.3361	0.2231	0.0604	0.2733	0.0502	-0.1186	-0.6309	-0.8507	0.161	-1.6775		-1.4186	-0.1778	-0.3565	-1.1253
WID:185829	WID:185829 || IMAGE:770670 || MAP:6q23.1-q25.3 || UG5 tumor necrosis factor, alpha-induced protein 3	1	-0.1975	0.3745	0.0267	0.4889	0.0002	0.38	0.0102	0.0941	-0.1949	0.424	0.6222	0.6353	0.3955	0.7293	0.2064	-0.1766	-0.3725	0.1968	-1.1134	-1.4027	0.0086	0.1988	0.6026	0.3818	0.1259	0.1505	-0.3291	-0.1268	0.3466	0.2828	0.382	0.2987	-0.6854	0.2525	-0.1539	0.2299	-0.8217			0.9439	0.561	-0.2768
WID:185868	WID:185868 || IMAGE:120106 || MAP:11q23 || UG5 caspase 1, apoptosis-related cysteine protease (interleukin 1, beta, convertase)	1	0.4215	-0.0971	0.3459	0.0389	-0.1952	0.2046	0.0905	-0.2267	0.2503	0.1108	0.0928	0.172	0.2114	0.2278	0.2789	0.2766	0.0677	-0.0951	-0.2344	0.0347	0.0214	0.6304	0.0063	0.5935	-0.1474	-0.0081	0.1331	0.1137	0.3056	0.5185	0.8964	0.3059	-0.2581	0.1515	-0.1764	-0.1861	-0.7529	0.2662	0.0529	0.4656	0.0327	0.1861
WID:185935	WID:185935 || IMAGE:810242 || MAP:12p13.32 || PA AZ3B=C3a receptor=G protein-coupled receptor	1	-0.2283	-0.3217	-0.4619	-0.4071	-0.479	-0.3454	-0.4543	-0.5716	-0.1468	-0.6299	-0.6415	-0.3313	-1.0059	-0.1859	-0.8726	-0.3446	-0.7547	-0.7971	-1.0167	-1.1818	-0.67	-0.3583	0.0262	-0.2894	-0.3425	-0.5996	-0.7813	-0.57	-0.7785	-0.5294	-0.2885	-0.7958	-1.1731	-0.7936	-0.6561	-0.9143	-0.8503	-0.4298	0.0365	-0.4458	-0.2455	-0.6114
WID:185969	WID:185969 || IMAGE:190887 || MAP:3p22 || UG5 myeloid differentiation primary response gene (88)	1	0.5555	0.5818	0.3709	0.5478	0.4449	0.3954	0.4457	0.2581	1.4061	0.3681	0.3596	1.2222	0.1203	0.438	0.7302	0.7396	0.4791	0.2348	0.6478	-0.0317	0.3596	1.4969	0.1985	0.5142	0.1993	0.1702	-0.1535	0.0246	-0.0128	0.4196	1.1931	0.5184	-0.1542	0.1772	0.6555	-0.2766	0.2098	0.2106	0.5768	0.3203	0.2581	0.1703
WID:185993	WID:185993 || IMAGE:823598 || MAP:17q24.2 || UG5 proteasome (prosome, macropain) 26S subunit, non-ATPase, 12	1	-1.7781	-0.3964	-0.2494	-0.4342	-0.6729	0.8563	0.153	-0.2043	-0.8731	0.554	0.4147	0.8359	0.235	0.3565	-0.3913		-0.025	0.3939	-0.5279	-1.2482	-0.9179	0.6969	0.3599	1.1543	-0.2462	0.3375	0.6153	0.2163	0.6035	0.2874	0.8922	0.7674	-0.3322	1.1329	-0.2019	0.9483	-1.6482		0.4106	0.9672	0.1845	-0.4296
WID:186105	WID:186105 || IMAGE:196501 || MAP:3p21.1 || PA ARP=arginine-rich protein=arginine-rich, mutated in early stage tumors	1	-0.3301	-0.7112	-0.5853	-0.6018	-0.9128	-0.0683	-0.5373	-0.8735	-0.6838	-0.2742	-0.1236	-0.0224	0.3591	0.1747	-0.1657	0.1729	-0.2654	-0.1892	-0.5883	-1.2201	-0.5868	-0.1814	-0.3092	0.0037	-0.7166	-0.6568	0.0437	-0.1129	0.1893	0.038	0.3581	0.1836	0.0212	0.5352	0.24	0.5043	-1.1075	-1.0241	-0.5429	-0.2709	-0.4243	-0.5658
WID:186263	WID:186263 || IMAGE:42118 || MAP:12q24.32 || UG5 purinergic receptor P2X, ligand-gated ion channel, 4	1	0.133	-1.0395	0.3184	0.1916	-0.0357	-0.0896	-0.4811		-0.5328	-0.0336	0.3789	0.3013	0.2182	0.0678	-0.2905	0.0375	-0.5846	-0.2653	-0.5724	-1.1025	-1.4379	0.2602	-0.0448	0.5732	-0.8157	-1.3099	0.1356	-0.1467	0.2798	0.2793	0.1355	0.2169	-0.3998	0.1387	0.1553	-0.0988	-0.552	0.4939	-0.0912	0.2044	0.1726	0.1953
WID:186368	WID:186368 || IMAGE:50506 || MAP:15q21 || PA mitogen-activated protein kinase 6=erk3=extracellular signal-regulated kinase 3	1
WID:186455	WID:186455 || IMAGE:814246 || MAP:14q23 || UG5 proteasome (prosome, macropain) subunit, alpha type, 3	1	-0.3616	-0.1209	-0.281	0.0868	-0.2128	0.4123	0.2626	-1.4286	0.2809	0.5198		0.5608	0.6557	0.3849	0.3042	0.4952	-0.0423	0.2876	0.0362	-0.57	0.6283	0.7641	0.5303	1.0438	0.7625	0.0653	0.4151	0.6327	0.9907	0.1616	0.4213	0.3016	0.2713	0.7156	0.4123	0.3211	-1.4162	0.4828	0.2264	0.646	0.6657	0.1776
WID:186540	WID:186540 || IMAGE:897956 || MAP:22q11.22 || UG3 preferentially expressed antigen in melanoma	1	0.3128	0.0583	0.1685	-0.1363	-0.1338	0.2527	-0.0725	-0.0317	-0.0698	0.3052		0.4737	-0.0593	-0.3955	-0.1161	0.1567	0.1191	0.0174	-0.1155	0.1005	-0.1816	0.3655	0.1176	-0.3288	-0.1252	0.1111	0.5347	0.2618		-0.0358	-0.2604		1.1648	-0.1652	0.0355	-0.1781	-0.0612	0.0747	0.1695	0.226	0.2203	0.0434
WID:186611	WID:186611 || IMAGE:789091 || MAP:6p21.3 || UG5 H2A histone family, member L	1	0.0394	-0.1975	-0.1188	-0.2023	-0.0722	-0.1453	-0.2195	-0.0226	-0.2619	-0.5948	-0.3034	-0.6544	-0.4882	-0.2345	-0.2955	-0.314	-0.338	-0.4504	-0.9892	-0.3302	0.05	-0.2893	-0.3569	-0.7226	-0.1742	-0.3839	-0.6719	-0.8037	-0.2871	-0.2711	-0.0623	-0.3998	-0.8728	-0.7047	-0.4167	-0.624	0.0259	0.1237	-0.2159	-0.2452	-0.3815	-0.1921
WID:186654	WID:186654 || IMAGE:713886 || MAP:21q11.1 || UG3 calponin 2	1		-0.3078	-0.4949	-0.3486	-0.7968	-1.3933	-1.2317	-0.8694	-0.3174	-1.1853		-1.2526	-1.3703	-0.5793	-0.9546	-1.1641	-1.1135	-1.086	-1.4811	-0.3279	-0.7536	-1.3447			-0.7702	-1.3662	-0.6696	-1.9735	-1.0592	-0.9929	-1.2519	-1.4543	-1.5598	-1.5274	-1.1682	-1.567	0.052	-0.5906	-0.6571	-0.8586	-0.6761	0.0015
WID:186792	WID:186792 || IMAGE:773724 || MAP:11q13.3 || PA FADD=MORT	1	0.3559	-0.016	-0.2424	0.1884	-0.1774	0.4093	-0.1702	0.0093	-0.0833	0.9233	0.7717	0.5911	0.3987	0.2414	0.0081	0.4158	0.0394	0.219	0.0825	-1.4041	0.1015	0.3769	0.6005	0.9793	-0.1078	0.3569	0.4686	1.0041	0.8885	0.4878	0.4874	0.6156	-0.3226	0.8374	0.5374	0.5097	-1.0895	0.1478	-0.4298	0.1319	0.3168	0.0606
WID:186845	WID:186845 || IMAGE:796542 || MAP:3q28 || UG5 ets variant gene 5 (ets-related molecule)	1		-0.2199	-0.2228	0.05	-0.0983	-0.204	-0.1655	-0.142	-0.2321	-0.0344	-0.3899	-0.0215	-0.1327	-0.1918	0.106	0.0342	-0.1513	0.0471		-0.2536	-0.0455	0.0015	-0.2743	-0.1763	-0.0862	0.0816		0.0509	0.1532	-0.102	-0.1787	0.0394	0.4919	0.047	-0.1338	-0.2267	-0.1147	-0.2118	0.1426	-0.0881	-0.1804	-0.2127
WID:186901	WID:186901 || IMAGE:235155 || MAP:1q23 || PA FCERI=Fc epsilon receptor gamma chain=High affinity immunoglobulin epsilon receptor gamma-subunit precursor	1	0.4984	0.4043	0.6315	0.2996	0.3408	0.6185	0.7619	0.0063	0.1757	-0.0224	-0.0149	-0.0444	0.0076	0.1505	0.5511	0.8116	0.2849	0.0602	0.1675	0.1362	0.199	0.1991	-0.0435	0.0512	0.2045	0.4582	0.41	-0.1101	0.0541	0.3631	0.2801	0.2009	-0.2619	0.1081	0.2315	0.0788	0.2393	0.1832	-0.1068	0.009	-0.0154	0.204
WID:186943	WID:186943 || IMAGE:144881 || MAP:7q32 || UG5 calumenin	1	0.5865	-0.1774	-0.4144	-0.4726	-0.1145	-0.3215	-0.5413	-0.4199	-0.618	0.2099	-0.0282	0.4718	-0.1078	-0.318	-0.2174	-0.086	-0.8227	-0.0189	-0.7792	-1.7184	-0.3327	0.145	0.1958	0.1918	-0.7794	-0.6627	0.1416	-0.1377	-0.1683	-0.513	-0.7033	0.0061	-1.2234	-0.0605	0.275	-0.2429	-0.9532	-0.3874	0.0151	0.3625	0.2558	-0.4087
WID:187101	WID:187101 || IMAGE:429494 || MAP:7p21.3 || PA KOC=putative RNA binding protein=IGF-II mRNA-binding protein 3	1
WID:187197	WID:187197 || IMAGE:435858 || MAP:14q11.1 || UG3 ribonuclease, RNase A family, k6	1	3.0167		1.8262	2.8352		0.9624	1.8431	2.131	1.7437	1.2045	1.4251	0.9898	0.6549	1.3705	2.046	4.354	2.5709	0.8892	1.2489	1.2868	1.7482	1.5851	1.2759	0.6886	1.1687	1.904	1.3199	1.5126	1.9042	0.7688	0.6477	0.7404	0.5596	1.4298	0.555	0.7243	1.7722		1.1574	1.3114	1.9444	0.7279
WID:187450	WID:187450 || IMAGE:202897 || MAP:19q13.4 || UG5 leukocyte immunoglobulin-like receptor, subfamily B (with TM and ITIM domains), member 2	1	-0.9206	-0.7254	-0.5523	-1.1861	-1.0101	-1.1899	-1.2487	-1.0946	-0.4911	-1.0518	-0.6622	-0.4541	-0.9505	-0.4627	-0.7692	0.0099	-0.8064	-0.6418	-1.1981	-0.929	-0.9024	-0.694	-0.8422	-1.1956	-0.3627	-1.1614	-0.8341	-0.8856	-0.9317	-0.905	-0.7197	-1.2974	-1.4954	-1.1389	-0.9701	-1.3077	-0.6808	-0.5411	-0.7388	-0.5566	-0.1993	-1.035
WID:187668	WID:187668 || IMAGE:530185 || MAP:6p23 || UG5 CD83 antigen (activated B lymphocytes, immunoglobulin superfamily)	1	1.1943	0.1524	0.4168	0.4407	0.0387	0.6653	-0.0377	-0.5027	-1.0043	-0.925	0.0496	-0.1348	-0.3701	-0.3118	-0.3084	-0.0968	-0.7214	-0.2294	-0.3381	-0.3934	-0.6745	0.197	0.0149	-0.0593	-1.0031	-1.4134	-0.3192	-0.7199	-0.828	-0.5112	-0.5742	-0.4547	-1.0524	-0.7535	-0.5454	-0.3144	-1.2976	0.0936	-0.3061	-0.0956	-0.7929	-0.3611
WID:187866	WID:187866 || IMAGE:758343 || MAP:10q22-q23 || UG5 peptidylprolyl isomerase F (cyclophilin F)	1	0.3774	-0.0421	0.069	0.5701	0.3016	0.9589	0.2134	-0.0461	-0.317	-0.5481	0.4104	0.4242	0.3305	0.2827	0.1899	0.4139	-0.2768	-0.0792	-0.1356	0.0283	-0.2095	0.2581	0.445	0.6498	-0.2081	-1.9068	-0.2308	0.1541	0.0436	0.325	-0.0664	0.323	0.0809	0.4418	0.1719	0.0004	-0.4048	0.2389	-0.6673	0.5802	-0.3212	0.0036
WID:188235	WID:188235 || IMAGE:485849 || MAP:2q33 || PA CLK-1=CDC-like kinase 1=PITSLRE alpha 1=galactosyltransferase associated protein kinase P58/GTA	1	-0.3403	-0.3414	0.0956	0.0644	-0.4755	0.054	-0.1867	0.0467	0.118	0.5299	-0.2946	0.189	0.6352	0.5653	-0.1481	0.0976	-0.3378	0.2194	-1.2671	-1.789	-0.5294	-0.6444	0.0576	0.4965	0.0928	-0.0349	-0.3771	-0.4414	-0.0154	0.2399	0.364	0.3687	-0.576	0.3262	-0.2169	0.3335	-2.0047	-0.3227	-0.8629	-0.1078	0.1422	-0.2471
WID:188242	WID:188242 || IMAGE:704548 || MAP:2p13-p12 || PA c-rel=NF-kB family member frequently amplified in diffuse large cell lymphoma	1	1.0328	0.0993	-0.0655	0.07	-0.6254	-0.0899	-0.2538	0.2273	-0.6806	0.1203	0.6362	0.9454	0.7991	-0.0776	-0.0317	0.4396	-0.7242	-0.3829	-1.0818	-0.8771	0.1715	0.2724	0.9694	1.4376	-0.5416	-0.5012	-0.147	-0.4736	0.4823	-0.1565	-0.4072	0.2661	-0.1676	-0.1125	-0.0472	0.0408	-0.906	0.3592	0.1775	0.2212	-0.0097	0.4354
WID:188251	WID:188251 || IMAGE:1951984 || MAP:12q15 || UG3 carboxypeptidase M	1	-0.0604	-0.2258	-0.3166	0.3906	0.1605	-0.6921	-0.3825		-0.0901	0.2264	0.5093	0.9813	0.718	0.6759	0.2075	0.8572	-0.6064	-0.181	-0.7094	-0.9397	-0.1682	0.9146	0.0827	0.6198	-0.44	-0.9711	-0.8082	-0.7971		0.4504	0.4752	0.8714	-0.6677	-0.0609	0.6071	-0.546	-1.1249	-0.1802	0.6755	0.6697	0.4227	-0.1355
WID:188641	WID:188641 || IMAGE:324342 || MAP:4 || UG5 Homo sapiens, clone IMAGE:4122755, mRNA, partial cds	1
WID:188878	WID:188878 || IMAGE:769796 || MAP:22q11.2-q22 || UG5 hypothetical protein MGC17330	1
WID:189337	WID:189337 || IMAGE:664975 || MAP:3q28-q29 || UG3 claudin 1	1	1.3394	-0.937	0.4947	-0.2376	-0.3559	0.8274	0.2339	-0.1046	-0.4805	0.531	1.2977	0.9547	0.9402	0.4742	0.1703	1.0804	-0.0435	-0.0554	0.1772	-0.3077	-0.3511	1.2274	1.5469	1.0905	0.0729	0.1352	0.9491	1.1035	1.3215	0.6856	0.8633	1.1972	0.3024	0.9273	0.5533	0.582	-0.6744	0.5445	0.5031	0.9313	0.8732	0.0309
WID:189357	WID:189357 || IMAGE:768417 || MAP:6p21.1 || UG5 KIAA0076 gene product	1	0.7943	-0.1803	0.1266	-0.2182	-0.0847	0.28	0.0478	-0.2932	-0.5019	-0.01	0.154	0.7567	0.4444	0.3158	-0.2203	0.4239	-0.3518	-0.2393	-0.8107	-1.7405	-0.8222	0.0754	0.7596	0.5841	-0.4474	-0.2852	-0.1375	-0.0286	0.4717	-0.1424	0.4944	0.4687	-0.7988	0.6909	0.5605	0.7487	-1.0748	0.178	0.1468	0.406	0.1458	-0.3806
WID:189414	WID:189414 || IMAGE:898227 || MAP:2p15-p13 || UG3 solute carrier family 1 (glutamate/neutral amino acid transporter), member 4	1	0.4626	-0.5173	-0.3726	-0.4904		0.3375	-0.4141	-0.2985	-0.4703	0.0058	0.6577	0.5796	0.1831	0.0719	0.0639	0.1957	0.0165	-0.4476	0.0647	-0.9996	-0.2315	0.7423	-0.0246	0.9588	-0.3873	-0.1222	0.3421	0.56	0.736	0.1472	-0.0814	0.2864	-0.459	0.4077	0.2584	-0.06	-0.7282	0.0454	-0.1967	0.3191	0.1869	-0.066
WID:189569	WID:189569 || IMAGE:454472 || MAP:9p11.2 || UG3 DnaJ (Hsp40) homolog, subfamily B, member 5	1	0.3755	-0.167	-0.1111	-0.0793	-0.4263	0.6493	-0.038	-0.1847	-0.3395	0.2419	0.5355	1.0645	0.965	1.7369	-0.0671	0.5267	-0.0749	0.7984	0.6892	0.3871	0.0612	0.6386	0.3187	0.5349	-0.4643	-0.1966	1.71	0.8891	0.973	0.407	0.4227	0.7234	0.7145	0.7371	0.368	0.6935	-0.6287	-0.4339	-0.186	0.4449	0.4755	-0.0218
WID:189612	WID:189612 || IMAGE:1049287 || MAP:16p13.3 || UG3 protease, serine, 21 (testisin)	1		0.5361	0.1409	0.7482	0.3934	-0.3876	0.1793	0.1234	2.6703	0.602		2.5224	-0.9259	-0.4218	-0.1595	-0.4814	0.856	-0.3236	2.1168	0.3701	0.2743	2.4591	-0.32		1.0951	0.393		-1.1319	-0.9413	-0.6357	2.3034	-0.1901	-0.1075	-0.2118	0.8455	0.0462	0.505	0.9489	0.2278	0.5497	-0.0752	0.4152
WID:189634	WID:189634 || IMAGE:856289 || MAP:15q21.2 || UG3 cyclin B2	1	-0.0779	0.1228	0.2291	-0.1608	0.0487	-0.3767	-0.0037	-0.0856	0.1038	0.1453	-0.0094	-0.25	-0.0051	0.1327	-0.1702	-0.2306	-0.0332	-0.5269	0.7049	0.6868	0.036	-0.4392	-0.2048	-0.1394	0.1091	-0.0226	-0.0118	-0.2063	-0.3295	-0.1473	-0.1194	-0.2116	-0.3221	-0.77	-0.0454	-0.2672	0.2367	0.2045	-0.4178	-0.0555	0.2266	0.0288
WID:189759	WID:189759 || IMAGE:1573778 || MAP:11p15.5 || UG3 chromosome 11 open reading frame 13	1		-0.1213	-0.2053	-0.4917	-0.2582	-0.2157	-0.1707	-0.1526	-0.1666	0.0499	-0.2819	-0.2031	-0.0805	-0.241	-0.1117	-0.1349	-0.2231	-0.1695	-0.1724	0.0111	-0.2929	-0.102	0.0063		-0.024	-0.2439	-0.4278	0.0451	-0.2101	-0.2766	-0.2348	0.0034	-0.1667	-0.0517	-0.3551	-0.2747	-0.3775	-0.1711	-0.2334	-0.1291	-0.518	0.0324
WID:189850	WID:189850 || IMAGE:462536 || MAP:19q13.1 || UG3 DNAX-activation protein 10	1	-0.199	-0.0192	0.0204	-0.0699	-0.1209	-0.0195	-0.2041	-0.3327	0.0557	-0.5357	-0.4914	-0.362	-0.1621	-0.0388	-0.3213	-0.1494	-0.1542	-0.3416	-0.4902	-0.0409	-0.2411	-0.2776	-0.4736	-0.0954	-0.1159	-0.4032	-0.0527	-0.324	-0.2278	0.306	-0.0782	-0.34	-0.4218	-0.0726	-0.0386	-0.1709	0.5189	-0.268	-0.5976	-0.3723	-0.0935	-0.117
WID:190072	WID:190072 || IMAGE:1472538 || MAP:22q13.1 || UG3 phospholipase A2, group VI (cytosolic, calcium-independent)	1		-1.4365	-1.2517	-1.278	-1.2323	-1.6733	-1.3962	-1.2974	-1.0445	-1.8091	-1.989	-2.0979	-2.1119	-1.4748	-2.0238	-1.8633	-1.7423	-1.46	-2.5802	-1.7576	-1.6899	-1.8234	-1.2464	-2.6207	-0.476	-0.2775		-2.158	-1.6084	-1.7312	-1.8331	-1.8142	-1.7146	-1.3785	-2.0625	-2.1755	-1.1243	0.3668	-1.6296	-1.7659	-1.946	-0.9966
WID:190197	WID:190197 || IMAGE:1552744 || MAP:1p13 || UG3 CD2 antigen (p50), sheep red blood cell receptor	1
WID:190246	WID:190246 || IMAGE:1601601 || MAP:5q31.1 || UG3 colony stimulating factor 2 (granulocyte-macrophage)	1	1.009		0.8232				0.4468	0.6187	0.5091	0.1817	0.8428	1.2776			0.901		1.2912	1.3964		0.4791	0.4988		1.1255	1.3868	1.0777	2.2234	1.3239	1.255		1.5341	1.5359		1.9726				-0.109	0.8563	0.5216		1.0526	1.1727
WID:191084	WID:191084 || IMAGE:2504543 || MAP:12q24.32-q24.33 || UG3 zinc finger protein 140 (clone pHZ-39)	1		-0.3998	-0.4481	-0.3055	-0.2824	-0.0843	-0.1652	-0.1738	-0.1512	-0.0749	0.3146	0.2367	0.1113	-0.086	0.015	-0.0879	-0.1921	-0.0688	-0.2254	-0.39	-0.1796	0.2523	-0.1974	0.1381	-0.4961	-0.5121	-0.1286	-0.0724	-0.0634	-0.1292	-0.1045	-0.0608	-0.1395	-0.4421	-0.1318	-0.0468	-0.5111	-0.4086	-0.151	-0.0474	-0.0668	-0.261
WID:191114	WID:191114 || IMAGE:2565790 || MAP:16p12.1 || UG3 CD2 antigen (cytoplasmic tail) binding protein 2	1	-1.8631	-1.8004	-1.8361	-2.0005	-1.525	-0.8982	-1.5527	-1.488	-0.9236	-0.8756	-1.0691	-0.1292	-0.8928	-0.8839	-1.465	-0.976	-1.3042	-0.9869	-1.1191	-2.7803	-2.0109	-1.8721	-1.4662	-0.9633	-1.9379	-1.5661	-1.265	-1.3897	-0.3915	-0.6111	-1.1706	0.0652	-0.713	-0.5105	-0.5452	-0.8712	-1.8351	-1.921	-1.9895	-1.2803	-0.619	-1.4191
WID:191119	WID:191119 || IMAGE:2566856 || MAP:7p22 || UG3 fascin homolog 1, actin-bundling protein (Strongylocentrotus purpuratus)	1	0.6792	-0.4312	-0.4905	-0.5956	-0.611	0.7091	-0.4372	-0.5624	-0.4449	-0.4064	0.6041	0.3404	0.2142	-0.1341	-0.3855	-0.0499	-0.524	-0.0128	0.0027	-0.5718	-0.6859	0.4092	-0.556	0.3723	-0.4523	-0.3702	0.5028	0.5599	0.2069	0.3634	-0.0564	0.1493	0.1379	0.9446	0.3715	0.4796	-1.1043	-0.5402	-0.782	0.0165	-0.205	-0.4579
WID:191299	WID:191299 || IMAGE:2420963 || MAP:19q13.4 || UG3 leukocyte immunoglobulin-like receptor, subfamily B (with TM and ITIM domains), member 3	1	-0.3223	0.1849	0.1798	-0.5212	-0.47	-0.3024	-0.1244	0.2334	-0.0902	-0.4661	-0.0143	-0.3688	-0.1083	-0.1418	-0.3408	0.3394	-0.3335	-0.7043	-0.9882	0.1794	-0.2075	-0.4878	-0.2895	-0.0441	-0.7221	0.143	-0.5237	-0.7146	-0.3197	-0.0521	-0.4656	-0.3275	-0.6996	-0.3974	-0.3707	-0.3084	0.1508	0.0363	0.3408	-0.7704	-0.2761	-0.2492
WID:191312	WID:191312 || IMAGE:2442397 || MAP:12q24.2 || UG3 aldehyde dehydrogenase 2 family (mitochondrial)	1
WID:191524	WID:191524 || IMAGE:50666 || MAP:1p36.1 || UG5 dolichyl-diphosphooligosaccharide-protein glycosyltransferase	1	-0.0293	-0.2593	-0.1573	-0.1854	0.0135	-0.0089	-0.162	-0.4014	-0.2964	-0.4468	-0.0389	-0.3892	-0.3025		-0.3076	-0.1037	-0.0901	-0.5764	-0.5057	-0.0079	-0.3679	-0.0583	-0.2926	0.043	-0.1831	-0.5106	-0.1048	-0.568	-0.404	-0.2147	-0.208	-0.4456	-0.1191	-0.5725	-0.4502	-0.3317	-0.4055	-0.361	-0.1724		-0.3261	-0.3737
WID:273576	WID:273576 || IMAGE:284592 || MAP:11q11 || UG5 likely ortholog of mouse embryonic epithelial gene 1	1	-0.3238	-0.3487	-0.3071	-0.4712		0.6254	-0.3086	-0.0882	-1.0076	-0.5763	-0.888	0.2503	0.3242	-0.0461	-1.7001	-0.8522	-1.858	-0.6672	-1.3131	-0.0523	-0.8635				-0.9214	-1.8169	-1.6015	-0.489		-0.2102	-0.2735	-1.2421	-0.9477	-0.6011	-0.5084	-0.3014	-1.107	-1.321	-0.6469	-0.2259	0.2286	-0.7778
WID:274218	WID:274218 || IMAGE:1460073 || MAP:5p13.3-p13.2 || UG3 retinoic acid induced 14	1		0.2573	1.443	0.719	-0.1012	-0.164	0.5284	-1.2732	-0.1497	0.7417	0.7632	1.3773	1.231	0.6649	0.5173	1.0618	0.021	0.1844	1.6259	-0.0235	0.1528	1.4674	0.2175	0.781	0.5082	0.4472	0.0101	0.6373	0.7084	0.3556	0.9664	1.3681	-0.0565	0.6526	1.5292	0.6164	-0.1037	0.4636	-0.166	0.3296	1.0703	0.4698
WID:274265	WID:274265 || IMAGE:1506432 || MAP:1p36.33-p36.11 || UG3 SMART/HDAC1 associated repressor protein	1	-0.3263	0.4753	0.2679		-0.3017	-0.0978	-0.6729		-0.0754	0.8039	1.2334	1.1661	1.5353	0.6088	0.015	0.6586	-0.1704	-0.086	-0.6697	-1.0279	0.461	0.6637	1.0909	1.0252	0.585	-0.4549	0.0095	-0.304	0.8927	0.1495	1.1264	0.9634	0.2805	0.3074	0.1566	0.2673	-0.6082	0.4378	-0.1992	1.4562	0.4147	0.6038
WID:274446	WID:274446 || IMAGE:2012135 || MAP:12p13.32 || UG3 complement component 3a receptor 1	1	-0.2792	-0.2635	-0.1913	-0.2621	-0.1455	-0.1255	-0.2529	-0.4441	-0.0609	-0.4625	-0.3303	-0.1302	-0.7002	0.0445	-0.448	-0.2516	-0.6109	-0.3881	-0.5094	-0.861	-0.4382	-0.153	-0.4552	-0.1798	-0.0755	-0.3748	-0.5102	-0.549	-0.5989	-0.131	0.0067	-0.6409	-1.3359	-0.7768	-0.4023	-0.7442	-0.6955	0.2667	0.1755	-0.4445	-0.1166	-0.2967
WID:274698	WID:274698 || IMAGE:2503571 || MAP:9q31 || UG3 Kruppel-like factor 4 (gut)	1	-0.2188	-0.4377	-0.0147	0.0299	0.0252	-0.0178	-0.1578	1.7112	-0.475	-0.9898	-0.654	-1.1164	-0.8197	-0.8034	-0.9559	-0.892	-0.6823	-0.8622	-1.024	-0.9621	0.102	-0.0462	-0.7131	-0.5081	-0.2774	-0.0984	-0.8087	-0.3354	-0.7903	-0.4048	-0.8596	-1.017	-1.2576	-0.8692	-0.8007	-0.533	-0.638	-0.0455	-0.1362	-0.3884	0.0329	-0.3083
WID:275069	WID:275069 || IMAGE:243700 || UG5 ESTs	1		-0.0719	-0.0812	-0.0842	-0.0798	-0.1848		-0.2866	-0.1675					-0.0127	-0.2292	0.0139	-0.1203	0.1083	0.4171	-0.3556	0.0336				-0.0287	-0.5545	0.1592	-0.0232	-0.1364	0.0794	0.0679	-0.0362	-0.3024	0.0651	0.0345	0.0408	-0.2747	0.0898	-0.1247	-0.2172	-0.1885	0.1329
WID:275126	WID:275126 || IMAGE:485854 || MAP:Xq23 || UG3 likely ortholog of mouse neuralin 1	1		-0.722	-0.2136	-0.7832	-0.5958	-0.3733	-0.5233	-0.2469	-0.6399	-0.6513	-0.7316	-0.2865	-0.6232	-0.5589	-0.5556	-0.5454	-0.4766	-0.5292	-0.408	-0.6718	-0.145				-0.4811	-1.1307		-0.2227	-0.4235	-0.5909	-0.6313	-0.6753	-0.7814	-0.7004	-0.818	-0.903	-0.5162	-0.775	-0.5839	-0.6198	-0.4775	-0.2977
WID:275219	WID:275219 || IMAGE:130773 || MAP:17q21 || UG5 golgi SNAP receptor complex member 2	1	0.0733	-0.1354	-0.1133	-0.1359	-0.071	-0.0258	-0.0197	2.1867	-0.1741		-0.1519	0.1429	0.0034	-0.1345	-0.2096	0.023	-0.1056	-0.2763	-0.0232	-0.1318	-0.2127	0.1948		0.0292	-0.1369	-0.1841	0.0774	0.0685	0.1139	-0.0299	-0.0658	0.171	-0.1043	0.0081	-0.1197	-0.0123	-0.2116	-0.1978	-0.1758	-0.0906	0.0517	-0.1554
WID:275384	WID:275384 || IMAGE:298104 || MAP:13q32.1 || UG5 zinc-finger protein DZIP1	1	0.0738	0.0246	-0.1475	-0.3961	-0.7337	-0.3623	-0.6454	-0.5226	-0.4518	0.4422	0.5917	0.4066	0.7636	0.9447	-0.0026	0.2236	-0.4862	-0.042	-0.3756	-1.2993	-0.1806	0.4716	-0.0009	0.5379	-0.372	-0.8376	-0.9838	-0.336	0.2269	-0.3197	-0.072	0.7207	-0.3466	0.8218	-0.3358	0.0625	-1.1165	-0.5381	0.0597	0.3229	0.3974	-0.3643
WID:275500	WID:275500 || IMAGE:290552 || MAP:14 || UG5 hypothetical protein DKFZp667F074	1
WID:275501	WID:275501 || IMAGE:299664 || MAP:14 || UG5 hypothetical protein MGC24447	1		-0.8815	-0.4539	-1.0741	-0.6004	-2.0986	-0.8511	-2.0031	-0.1878	-2.2577	-1.1908	-1.0856	-1.7172	-1.6007	-1.0381	-1.7684	-1.0285	-1.1719	-1.3309	-0.999	-1.3046			-1.5941	-0.7664	-1.2156	-1.485	-1.9761	-1.7374	-1.2738	-1.4619	-1.6105	-2.4429	-1.7661	-1.4014	-2.3981	-0.545	-0.7258	-1.3772	-0.6401	-1.3746	-1.1261
WID:275517	WID:275517 || IMAGE:289055 || MAP:12q23 || UG5 apoptotic protease activating factor	1	0.4121	-0.1088	-0.424	0.124	-0.5484	0.1664	-0.1684	0.4499	-0.5514	1.8356	0.8496	1.0031	0.8964	0.601	-0.1935	0.729	-0.4955	0.0797	-0.0704	-0.867	0.2895		1.8026	0.8561	-0.0357	0.5779		1.0797	1.1682	-0.0657	0.5926	-0.0917	-0.0875	0.7583	0.3124	0.8579	-0.6373	-0.1937	0.0768	-0.149	0.3017	0.2729
WID:275837	WID:275837 || IMAGE:810711 || MAP:10q23-q24 || UG3 stearoyl-CoA desaturase (delta-9-desaturase)	1	0.6647	0.0437	-0.1855	0.5043	0.4555	0.4943	0.2602	0.4024	-0.0474	0.4527	0.8736	1.4599	0.8957	0.135	0.276	0.7982	0.3078	0.039	0.3785	0.0316	0.3153	1.0629		1.4921	-0.2113	-0.4807	0.4586	1.411	1.3972	0.3861	0.3932	0.9715	-0.2134	0.7422	0.3068	0.4786	-0.5124	0.1777	0.3067	0.379	0.3114	0.5837
WID:275843	WID:275843 || IMAGE:795395 || MAP:11q21 || UG5 hypothetical protein MGC5306	1		-0.3812	-0.7058	-0.7064	-0.8575	-0.5511	-0.6979	-0.1886	-0.6329	-0.4424	0.018	-0.217	-0.3658	-0.8604	-0.6764	-0.9044	-0.9322	-0.897	-1.5306	-1.6051	-0.5809	-0.9332	-0.0772	-0.1921	-0.8546	-0.9014	-0.862	-0.9113	-0.4184	-0.5114	-1.0211	-0.1666	-1.2621	-0.6646	-0.3766	-0.3792	-0.9082	-0.5085	-0.5139	-0.5449	-0.06	-0.5234
WID:275940	WID:275940 || IMAGE:730346 || MAP:12p13.31 || PA HEBP=heme-binding protein	1	0.1582	-0.3133	0.0509	-0.133	-0.1735	0.2581	-0.0961	-0.546	-0.1419	-0.1677	-0.0308	0.1756	-0.0718	-0.0036	-0.5813	-0.2253	-0.2503	-0.3936	-0.435	-0.6551	-0.0822	0.4237	0.1613	0.5332	-0.0291	-0.471	0.013	-0.7515	0.252	-0.6834	-0.0257	-0.005	-0.7887	-0.1118	-0.4947	-0.3676	-0.7832	0.0714	-0.1285	-0.0593	-0.0028	-0.5067
WID:276275	WID:276275 || IMAGE:786265 || MAP:11p15.2 || UG3 KIAA0750 gene product	1	0.1665	-0.3927	-0.4927	-0.1993	-0.4008	0.2475	-0.3346	-0.3046	-0.5244	-0.2734	0.4078	0.0735	0.0323	-0.2495	-0.3521	-0.05	-0.4755	-0.8084	-0.7551	-1.3487	-0.3588	0.0834	0.0593	0.0453	-0.4258	-0.311	-0.1095	-0.2907	0.0956	-0.2813	0.1753	0.1162	-0.5113	0.187	0.2594	-0.0205	-0.8604	-0.3817	-0.6227	-0.3269	-0.2482	-0.742
WID:276545	WID:276545 || IMAGE:136169 || MAP:21q11 || UG5 SAM domain, SH3 domain and nuclear localisation signals, 1	1	0.1961	0.225	0.3644	0.1931	0.3117	0.7598	0.6412	-0.0523	0.0276	-0.1447	0.4842	0.5378	0.6562	0.7699	0.3932	0.775	0.1817	0.6081	0.2456	-0.5239	0.4294	1.0501			-0.1131	0.0693	-0.0694	0.4477	0.5222	0.542	0.5519	0.0753	-0.0407	0.1221	0.6191	0.3852	-1.0995	0.4431	0.4889	0.2819	0.6727	0.2467
WID:276659	WID:276659 || IMAGE:151430 || MAP:11p13 || UG5 CD44 antigen (homing function and Indian blood group system)	1	1.1167	-0.5052	0.3319	-0.1272	0.0838	0.7526	0.2844	0.6328	-0.2393	0.342	0.4077	0.5446	0.3471	0.1998	-0.1965	0.3927	-0.6345	-0.4834	-0.7892	-1.1399	-0.147	0.3742	0.8784	0.7	0.0019	0.2602	0.6568	0.3766	0.6785	0.3171	0.7567	0.7733	-0.2572	0.4327	0.3644	0.2458	-0.632	0.4618	-0.2461	0.3857	0.5769	-0.2245
WID:276994	WID:276994 || IMAGE:277779 || MAP:19q13.31 || UG5 POU domain, class 2, transcription factor 2	1	-0.2718	-0.4008	-0.5357	-0.394	-0.542	-0.8477	-0.7488		-0.3309	-0.39	0.2515	0.0422	-0.1328	-0.0481	0.2968	0.4617	0.1112	-0.1433	-1.0233	-1.188	-0.1057	-0.084	0.2513	0.0758	-0.4199	-0.3485	-0.2558	-0.7349	-0.4876	0.1032	0.211	0.2864	0.0573	0.1661	0.1535	0.166	0.2471	-0.2762	-0.9864	-0.5737	-0.7064	-0.3812
WID:277706	WID:277706 || IMAGE:448729 || MAP:12q23.3 || UG3 slingshot 1	1	1.0626	0.205	-0.1247	0.0761	-0.2366	-0.1669	-0.2285	0.6391	-0.2411	1.4649	1.6485	1.11	1.3627	0.9574	0.3668	0.8569	0.1802	0.3236	-0.3019	-0.7258	0.2877	0.6485	1.423	1.6747	-0.1703	0.0127	0.1318	0.3602	1.1138	0.2965	0.3788	0.9809	-0.3137	1.0606	0.8501	0.6263	0.07	0.1531	0.029	0.579	0.9743	0.3521
WID:277897	WID:277897 || IMAGE:845658 || MAP:7q31.1 || UG3 hypoxia-inducible protein 2	1	0.6368	0.4017	0.1616	0.0274	0.3201	0.1179	0.3582	-0.1031	-0.0314	1.2079	0.7187	0.7881	0.8679	0.6919	0.7246	1.1034	0.4504	0.7051	1.4602	0.6419	0.2698	-0.1488	0.4323	0.5881	0.0561	0.6181	0.7665	1.0506	1.4915	0.5025	0.632	0.9234	1.5525	0.981	0.8609	1.0285	0.7064	0.0343	0.1723	0.1643	0.2154	0.6761
WID:278769	WID:278769 || IMAGE:1475662 || MAP:3p22 || UG3 AXIN1 up-regulated 1	1	0.0728	-0.2003	-0.52	-0.2332	-0.1071	0.2206	-0.3168	-0.4744	-0.3159	-0.4727	-0.3492	-0.2441	-0.2642	-0.2419	-0.8244	-0.3546	-0.8692	-0.2718	-0.6989	-1.5204	-0.443	-0.1991	-0.3142	-0.242	-0.6192	-0.3537	-0.1095	-0.3128	-0.2269	-0.3433	-0.1335	-0.2955	-0.323	0.0344	0.2672	0.2527	-0.6532	-0.3106	-0.4453	-0.3686	-0.1833	-0.3304
WID:279577	WID:279577 || IMAGE:809707 || MAP:19p13.2 || PA jun-B	1	-0.4231	-0.1582	-0.0244	-0.5622	0.1855	-0.0424	-0.6342	-0.5981	0.2077	-0.6625	-0.4035	-0.2893	-0.2851	-0.2497	-0.8199	-0.2348	-0.0747	-0.0316	-0.4405	-1.0517	-0.7578		-1.2019	-1.5719	-0.9128	-0.1647	-0.3732	-0.676	-0.5853	-0.013	0.0033	-0.6226	-0.4667	-0.8421	-0.2546	-0.0959	-0.5215	-0.0554	-1.7168	-0.8816	-0.6737	-0.0358
WID:279815	WID:279815 || IMAGE:1323636 || MAP:5q35 || UG3 mannosyl (alpha-1,3-)-glycoprotein beta-1,2-N-acetylglucosaminyltransferase	1	-0.1999	-0.1206	-0.1004	0.186	-0.3096	0.5614	-0.0381	-0.0012	0.0291	-0.414	0.4665	-0.226	0.2697	-0.0172	-0.338	-0.2446	-0.3337	-0.9378	-0.7999	-0.3714	-0.276	-0.1889	-0.2483	-0.0697	-0.2289	-0.4076	-0.3556	-0.6267	-0.3112	0.197	-0.143	-0.4494	-0.438	0.3985	-0.0126	0.6908	-0.5183	-0.3658	-0.8416	-0.2802	-0.4824	-0.3665
WID:280279	WID:280279 || IMAGE:26096 || MAP:7 || UG3 ESTs	1	0.864	-0.4525	-0.2264	0.2782	-0.8376	-0.8095	-0.6283	-0.1738	-0.4116	0.0904	0.6707	0.8526	0.219	-0.1726	-0.3434	0.2353	-0.611	-0.1523	-0.761	-1.216	0.0031	0.2536	0.9792	1.0282	-1.1513	-0.7097	-0.2771	-0.0057	0.3059	0.0225	-0.7289	0.3186	0.1148	0.0501	-0.0509	0.0451	0.0577	-0.4371	-0.1441	0.9338	1.2349	-0.3011
WID:280858	WID:280858 || IMAGE:758088 || MAP:7q33 || UG5 caldesmon 1	1
WID:280950	WID:280950 || IMAGE:1456489 || MAP:9q34.1 || UG3 syntaxin binding protein 1	1		0.12	0.1034	-0.0546	0.0773	-0.1513	-0.0475	0.1385	0.0016	0.1392		0.0255	0.0952	0.2927	0.2438	0.1479	0.4762	0.2577	0.5222	-0.2553	-0.0497				0.0727				0.0037	0.1525	0.2949	0.1151	0.2267	-0.6375	0.1354	-0.1271	-0.1301	0.3682		0.1897	-0.1305	0.3057
WID:281386	WID:281386 || IMAGE:1946251 || UG3 ESTs, Highly similar to YA02_HUMAN HYPOTHETICAL PROTEIN DJ1198H6.2 [H.sapiens]	1
WID:281625	WID:281625 || IMAGE:2306697 || MAP:15q22-qter || UG3 neuromedin B	1	1.3867	0.7046	0.4781	0.9269		1.2077	0.2292	1.4275	0.239	0.2731	0.1449	0.4532	0.3953	-0.0695	-0.0578	0.4795	-0.1633	-0.1977	0.2642	0.0755	0.4686	1.0589	0.5967	0.8343	0.1164	-0.2401	0.8702	1.1443	0.8306	0.3508	0.0166	0.6432	0.2589	0.0414	0.9597	0.0162	-0.0565	0.6214	0.5437		0.7629	0.4784
WID:281735	WID:281735 || IMAGE:2325850 || MAP:3p25-p24 || PA Solute carrier family 6 (neurotransmitter transporter, taurine), member 6	1	0.613	0.1749	-0.1836	0.0326	-0.0731	1.0747	-0.0152	0.2875	0.0783	0.4378	0.7145	1.0097	0.5692	-0.1662	-0.3886	0.3453	-0.5887	0.1593	-0.0442	-0.8697	-0.202	0.7586	0.4628	0.9761	-0.5252	-0.3722	0.6349	0.7165	0.499	0.2158	-0.3687	0.728	0.2763	0.2425	0.4781		-1.0652	-0.6986	-0.4292	0.6754	1.0371	-0.2258
WID:282016	WID:282016 || IMAGE:2314678 || MAP:14q32.12 || UG3 NADH dehydrogenase (ubiquinone) 1 beta subcomplex, 1, 7kDa	1	-1.7692	-2.4852	-1.6177	-2.0112	-1.6783	-1.1976	-1.4589	-2.1553	-1.509	-1.9583	-1.3446	-1.6698	-1.9385	-1.4257	-1.3273	-1.2961	-1.3243	-1.4749	-0.8958	-1.7727	-1.6461	-1.9713	-1.9896	-1.9472	-2.4055	-1.4694	-1.4584	-1.4986	-1.5066	-1.6577	-1.6967	-0.8155	-1.4848	-1.6215	-1.391	-1.301	-1.4765	-1.7452	-1.9498	-2.098	-1.7561	-2.0663
WID:282049	WID:282049 || IMAGE:2343723 || MAP:Xq13 || UG3 protein (peptidyl-prolyl cis/trans isomerase) NIMA-interacting, 4 (parvulin)	1	-0.0177	-0.4938		-0.6907	-0.0514	-0.0648	-0.211	-0.5628	-0.6068	0.319	-0.3119	0.2233	-0.5264	-0.9943	-0.2606	-0.1947	-0.7748	-0.1343	-0.6035	-1.5884	-0.4185	-0.3063	-0.1465	0.1131	-1.0029	-0.7045	0.1728	0.2541	0.4613	-0.6353	-0.7358	0.2154	-0.6129	-0.1067	-0.1015	-0.304	-0.6193	-0.2372	-0.2696	-0.1415	0.8449	-0.3374
WID:282278	WID:282278 || IMAGE:2543381 || MAP:Xp22.32 || UG3 antigen identified by monoclonal antibodies 12E7, F21 and O13	1	0.0201	-0.4589	-0.3879	-0.3217	-0.2395	-0.0482	-0.2947	-0.5109	-0.328	-0.6171	-0.2953	-0.4581	-0.5393	-0.4794	-0.6299	-0.2555	-0.6997	-0.3711	-0.906	-0.5308	-0.3581	0.3332	-0.1979	0.1083	-0.7338	-0.5277	0.129	-0.1276	-0.2439	-0.2432	-0.6802	-0.6775	-1.0283	-0.6449	-0.3769	-0.5125	-0.4238	-0.2977	-0.7685	-0.4446	-0.2413	-0.5162
WID:282284	WID:282284 || IMAGE:2544061 || MAP:3p22-p21.3 || UG3 golgi autoantigen, golgin subfamily a, 4	1	-0.0715	-0.2425	0.2477	-0.7099	-0.9065	-0.6444	-0.7386	0.021	-0.5756	0.7174	1.4906	0.8	0.7419	-0.2732	-0.3008	-0.1713	-0.6061	-0.7629	-1.2931	-1.3544	-0.1026	0.4935	1.3177	1.2935	-0.4907	-0.6227	-0.0882	-0.3413	-0.0082	-0.2516	-0.19	0.0104	-1.152	0.119	0.6383	1.0093	-1.4509	-0.427	-0.2012	0.1351	0.669	-0.1962
WID:282476	WID:282476 || P07402 || MAP:2q12-q21 || IPA interleukin 1 family, member 9	1	1.4125	0.2086	0.1809	0.3975	-0.3247	0.9828	-0.118	0.1372	-0.1447	-0.2088	0.9973	0.5983	0.7828	0.8168	-0.0654	-0.3931	0.1636	-0.3206	-0.3335	-0.103	-0.0461	1.6616	1.0352	1.3645	-0.1651	-0.4273	1.212	0.2273	1.332	0.5523	0.2955	0.5389		0.1579	0.2974	1.0644	-1.3259	1.1038	-0.1757	1.0492	1.4751	0.2602
WID:282553	WID:282553 || P13331 || IPA pleiotrophin (heparin binding growth factor 8, neurite growth-promoting factor 1)	1
WID:282597	WID:282597 || P24156 || IPA TRAF and TNF receptor-associated protein	1	0.6003	-0.0332	-0.4565	0.028	-0.2932	0.8134	0.2391	0.4462	-0.0571	0.3993	-0.1007	0.7663	0.6624	-0.0217	-0.1967	0.2616	-0.5784	-0.2573	-0.1254	0.1283	0.2998	1.5747	0.8208	1.525	0.9659	-0.4374	0.3797	0.5895	0.5724	0.1963	0.163	0.4735	1.1047	0.5254	0.986	0.7334	-0.9472	0.579	0.5855	0.8685	1.417	0.1273
WID:282636	WID:282636 || P44831 || IPA chemokine (C-C motif) receptor 7	1	1.0204	0.6298	0.6103	1.0128	0.7266	0.8939	0.3798	0.4723	0.4693	0.0697	0.3921	0.1483	0.3704	0.1472	0.2889	-0.4315	0.3237	-0.114	-0.2642	0.1748	0.7835	0.3496	0.236	0.3656	0.6538	0.6004	-0.0926	0.1908	0.4053	0.593	0.7327	0.0091	0.1806	0.3959	0.2296	0.1056	1.2307	0.8468	0.406	0.5683	0.9636	0.3149
WID:183970	WID:183970 || IMAGE:246748 || MAP:Xq21.33-q22 || PA btk=Bruton agammaglobulinemia tyrosine kinase	1	-1.0804	-0.5859	-0.4323	-0.4948	-0.4239	-0.5225	-0.9458	-0.9328	-0.5034	-1.07	-0.3224	-0.8034	-0.7578	-0.0322	-0.4894	-0.4596	-0.5261	-0.0582	-0.8421	-0.5944	-0.7659	-0.3913	-1.127	-0.7075	-0.354	-0.8308	-0.5909	-0.9218	-1.2218	-0.4974	-0.2436	-0.9177	-0.8338	-0.6796	-1.0563	-0.9543	-0.4399	-0.8085	-0.9682	-0.8494	-0.3123	-0.7489
WID:183988	WID:183988 || IMAGE:796388 || MAP:13q12.13 || UG5 mitochondrial translational initiation factor 3	1		0.0622	-0.043	0.1005	0.2223	0.1703	0.2494	-0.0551	-0.0441	-0.0118		0.0889	-0.0299	-0.0963	0.0392	0.0962	-0.0661	0.0973	0.2548	0.2975	0.181	-0.1261	1.0695	0.22	0.218	0.1178		0.4498	0.02	0.0188	0.0109	0.0845	-0.1861	-0.0016	-0.204	-0.1605	-0.0782	-0.021	0.3794	-0.2553	0.1838	0.1687
WID:183999	WID:183999 || IMAGE:1323203 || MAP:8p22-p21 || UG3 ATPase, H+ transporting, lysosomal 56/58kDa, V1 subunit B, isoform 2	1	0.0748	-0.26	-0.2258	0.0839	-0.3365	0.2953	-0.4504	-0.5662	-0.7594	-0.5331	0.0179	0.341	-0.0479	0.0689	-0.3437	0.3871	-0.4441	-0.0865	-0.3546	-1.2032	-0.6653	-0.1606	0.161	0.1139	-0.7841	-0.8384	0.0312	-0.3774	-0.2006	-0.4406	-0.022	-0.0412	-0.5284	0.2367	-0.525	0.2674	-1.4728	-0.2564	-0.0827	-0.0178	-1.0726	-0.6945
WID:184024	WID:184024 || IMAGE:1474337 || MAP:20p11.2-p11.1 || UG3 phosphorylase, glycogen; brain	1	0.1852	0.0317	-0.0253	0.1782	0.157	0.3728	0.087	0.0754	0.1271	-0.361	0.3153	-0.1404	0.1148	0.071	-0.0577	0.2304	0.0466	-0.6356	-0.5974	0.0746	-0.2679	-0.0478	-0.1215	0.3344	0.0059	-0.2512	-0.2543	-0.4845	-0.2297	-0.0642	0.1107	-0.1455	-0.123	0.3394	0.02	0.1027	-0.0088	-0.0582	-0.2334	-0.1415	0.0612	-0.2958
WID:184112	WID:184112 || IMAGE:263716 || MAP:21q22.3 || PA collagen, type VI, alpha 1	1
WID:184141	WID:184141 || IMAGE:260303 || MAP:21q22.2 || PA ets-2=ets family transcription factor	1		0.4766	0.2648	0.4914	0.1555	1.1223	-0.5313	0.171	-1.4637	0.764	0.6813	1.267		0.5812	0.1667	-1.9285	0.1569	0.9813	0.167	-0.2208	-1.251	1.3713	0.7009	1.0364	-0.3006	0.2231	0.3262	0.3761	0.4422	0.6863		0.7243	0.0545	1.2173	-0.3878	0.3067	-0.3753		0.7611	1.2073	0.9612	0.5757
WID:184490	WID:184490 || IMAGE:148021 || MAP:10q24 || PA CD39	1	-0.2705	-0.7734	0.0474	-0.2936	-0.6399	0.1572	-0.1261	-0.5767	-0.3087	-1.0093	-0.1995	-0.8858	-0.4998	-0.1226	-0.3769	-0.9732	-0.487	-0.4949	-0.9221	-0.4512	-0.2509	-0.1944	-0.3329	0.0378	-0.1819	0.0645	-0.6843	-0.7021	-0.57	-0.3736	-0.3037	-0.7885	-1.0495	-0.6354	-0.7137	-0.2817	-0.3176	-0.5211	-0.3025	-0.7153	-0.4246	-0.3734
WID:184503	WID:184503 || IMAGE:753897 || MAP:16q21 || UG5 autocrine motility factor receptor	1	0.185	-0.3694	-0.1221	-0.1648	-0.2827	-0.0198	-0.3107	0.0564	-0.2185	0.6982	0.9762	1.113	0.7436	0.8931	0.2839	0.7576	0.0355	0.659	-0.1714	-1.2989	0.1498	-0.0919	0.3778	0.5589	-0.4442	0.1814	0.106	0.1993	0.5062	0.2998	0.685	1.0084	1.2159	0.981	0.8553	1.3107	-1.3513	-0.3162	-0.2274	0.2725	0.261	-0.3035
WID:184708	WID:184708 || IMAGE:82734 || MAP:4q34-q35 || UG5 fatty-acid-Coenzyme A ligase, long-chain 2	1	0.3736	-0.0898	0.1906	0.1386	-0.3555	0.6016	-0.55	-0.9318	-0.8392	-0.6575	0.0287	0.3389	-0.1224	0.4479	-0.6142	-0.0991	-0.5081	-0.2784	-0.5729	-1.2408	-0.8973	-0.2476	0.1914	0.2562	-0.508	-0.6865	-0.3039	-1.0361	-0.3066	-0.7578	0.1289	-0.3302	-0.526	0.0058	-0.8147	-0.5188	-1.6509	0.0383		-0.0533	-0.6947	-1.1163
WID:184718	WID:184718 || IMAGE:714453 || MAP:16p11.2-12.1 || PA IL-4 receptor alpha chain	1	-0.2105	-0.1696	-0.1305	0.0353	-0.047	0.132	-0.274	-0.1408	-0.0892	-0.2788	0.2527	-0.1826	0.2142	0.1041	-0.3327	0.123	-0.0158	-0.4322	-0.7769	-0.5625	-0.3354	-0.3588	-0.1634	0.1326	-0.3028	-0.2609	-0.0706	-0.2158	-0.1239	0.2857	-0.1443	-0.6049	-0.1895	-0.0689	-0.2553	0.2035	-0.6437	0.0772	-0.4224	-0.1591	-0.0539	-0.0344
WID:184993	WID:184993 || IMAGE:433350 || MAP:15q15.3 || UG3 sorbitol dehydrogenase	1	2.749	2.038	1.604	2.6716	2.2112	1.5188	1.7004	1.866	2.7475	0.8298	0.7936	0.6262	0.9642	1.3705	1.6234	1.1809	1.6784	1.0322	0.9094	1.5915	2.3492	0.9307		1.0354	2.562	2.8913	0.5342	0.5943	0.6412	0.3246	2.0594	0.5512	1.7567	0.8086	1.2573	1.1097	2.3708	2.202	1.9478	1.6823	1.7629	0.9921
WID:185177	WID:185177 || IMAGE:433253 || MAP:9q22.3 || PA Fructose-bisphosphatase 1	1
WID:185357	WID:185357 || IMAGE:223176 || MAP:2p13-p12 || PA Mad1=MAD=MAX-binding protein=antagonizer of myc transcriptional activity	1	0.1317	-0.3164	-0.269	-0.2391	-0.2097	-0.3923	-0.2849	-0.1858	-0.1866	-0.3424	-0.045	-0.0878	-0.2043	-0.0418	0.1717	0.2196	-0.3089	0.1575	-0.9482	-0.7662	-0.0251	0.171	0.1015	0.0152	-0.0621	-0.3486	-0.4892	-0.4277	-0.5568	-0.5241	-0.0879	-0.2514	-0.3175	-0.4424	-0.4247	-0.4733	-0.3565	-0.0417	-0.2782	-0.1962	0.2247	-0.5249
WID:185566	WID:185566 || IMAGE:896949 || MAP:5q13.3-q14 || UG3 3-hydroxy-3-methylglutaryl-Coenzyme A reductase	1	0.5737	0.0409	-0.079	0.2159	0.2417	0.2514	0.2298	-0.0452	-0.153	-0.0365	0.7491	0.6952	0.5294	0.5905	0.5657	0.5197	0.0967	0.4223	-0.3722	-0.9865	0.0121	0.4882	0.542	0.8368	-0.1256	-0.5308	-0.1982	0.3136	0.6207	0.0086	0.2149	0.3276	-0.5063	0.5616	0.5111	0.5398	-1.5813	0.1816	0.2269	0.4772	0.1125	-0.1869
WID:185589	WID:185589 || IMAGE:239611 || MAP:11p15.5 || PA hemoglobin, delta	1
WID:185604	WID:185604 || IMAGE:362278 || MAP:17q25.3 || UG5 suppressor of cytokine signaling 3	1	0.87	-0.4271	-0.2109	-0.1093	0.1296	0.3687	-0.2432	0.0286	-0.4675	-0.4584	0.5159	0.0213	-0.2345	0.0469	-0.7514	0.1862	-0.4757	0.1128	-0.2394	-0.2107	-0.0769	0.9869	0.1358	0.3012	-0.4377	-0.5601	0.044	-0.169	0.0045	-0.4965	-0.1498	-0.5861	-1.0875	-0.423	0.1689	-0.4509	-1.031	0.0068	0.433	0.3492	-0.1352	-0.1911
WID:185611	WID:185611 || IMAGE:756401 || MAP:7q36 || UG3 Ras homolog enriched in brain 2	1	0.5159	-0.4636	-0.1083	-0.1356	0.2399	0.2765	-0.4161	-1.3052	-0.8092	-0.0104	0.1867	-0.0526	-0.0226	-0.064	0.0067	0.0335	-0.414	-0.1651	-0.3371	-1.3912	-0.475	0.2381	0.1637	0.4461	-1.0421	-1.1756	0.0493	0.2757	0.193	-0.2041	0.0568	0.2865	-1.0727	0.115	0.0446	0.2125	-1.6542	0.4028	-0.3272	0.3364	-0.7394	-0.4947
WID:185772	WID:185772 || IMAGE:774446 || MAP:11p15.4 || PA ADM=adrenomedullin=vasorelaxing and natriuretic peptide	1	0.0112	-0.6764	-0.3204	-0.5417	-0.9231	0.5046	-0.7167	-0.8216	-0.399	-0.4904	0.1597	0.083	-0.125	-0.2572	-0.5336	-0.1059	-0.8081	0.0452	-0.3601	-1.7021	-0.6144	-0.0596	-0.4268	0.3708	-0.8407	-0.1598	0.28	0.284	0.5886	0.0081	0.3961	0.3021		0.269	0.5208	0.3351	-1.4209	-0.1736	-0.1201	0.0774	-0.2366	-0.4043
WID:186196	WID:186196 || IMAGE:813707 || MAP:1q25-q31 || UG5 regulator of G-protein signalling 16	1	0.8925	0.1863	0.2896	0.4896	0.243	0.9318	0.0611	-0.2761	-0.5239	0.461	0.2762	0.2717	0.0799	0.0836	-0.0757	0.3747	-0.4455	-0.2306	-0.3903	-0.9743	-0.1283	0.4471	0.2757	0.4982	0.0333	0.0956	0.5995	1.1322	0.7162	0.0909	0.1438	0.2337	-0.4675	0.6543	-0.1643	0.4164	-1.1275	0.3903	0.2179	0.389	0.4262	-0.0859
WID:186346	WID:186346 || IMAGE:809992 || MAP:3q27.3 || UG5 proteasome (prosome, macropain) 26S subunit, non-ATPase, 2	1	0.4768	-0.3621	-0.047	-0.0819	0.0583	0.5013	-0.1166	-0.0892	-0.442	-0.2935	0.5331	0.1832	0.2424	-0.1728	0.1228	0.0401	0.098	-0.3215	-0.3202	-0.6297	-0.1626	0.5438	0.0619	0.9235	-0.0915	-0.1972	0.2465	0.0577	0.4425	-0.0164	0.2383	0.1564	-0.1107	0.4029	0.1714	0.304	-0.6391	0.1455	0.0283	0.1769	-0.3916	-0.0164
WID:186355	WID:186355 || IMAGE:742101 || MAP:2q12-q14 || UG5 paired box gene 8	1	0.0707	-0.9692	-0.8535	-0.4685	1.0239	0.5108	-0.7598		-1.0878	-0.0787	-1.3388	0.2778	-0.2177	-0.7161	-0.2441	-0.2108	-1.4362	-0.8293	-0.5969	-1.4161	-0.3332		0.3386	-0.0676	-0.4184	-1.1155	-0.0424	-0.0463	0.1759	-0.5707	-0.0094	-0.1609	-1.0518	-0.0792	0.4638	-0.2607	-0.4636	1.0268	-0.4335		0.0275	-0.331
WID:186377	WID:186377 || IMAGE:768443 || MAP:12p12.3-p12.1 || PA Glutathione S-transferase, microsomal	1	-0.906	0.9797	0.5737	0.5547	0.3368	1.1399	0.3208	0.3426	-0.5316	0.7059	0.4497	0.9305	0.7463	0.5978	-0.2935	-1.5773	-0.186	0.3296	0.0646	-0.0007	-0.5421	1.4264	0.8932	0.9901	0.0978	0.7358	0.1683	0.2619	0.546	0.3014	0.5576	0.141	0.1557	0.5698	-0.0119	0.4272	-0.6095		0.5494	1.2079	1.1298	-0.2357
WID:186457	WID:186457 || IMAGE:79629 || MAP:2q21 || PA CXCR4=CXC chemokine receptor 4= fusin=neuropeptide Y receptor=L3	1	0.9852	0.9452	1.1631	1.3511	0.7859	0.749	1.1041	1.5466	1.1096	0.1053	0.5469	-0.3694	0.4505	0.6183	1.4959	0.8141	0.882	0.8215	0.1872	1.1858	1.3606	0.3086	0.9028	0.7592	1.2475	1.6488	0.2319	0.9607	0.504	0.6988	0.6053	0.0773	0.291	0.3297	-0.1807	0.6133	1.6209	1.142	0.621	0.5852	0.6704	0.976
WID:186537	WID:186537 || IMAGE:814595 || MAP:20q13.12 || UG5 protein kinase C binding protein 1	1	0.63	0.2948	0.3514	0.3191	0.3128	0.3151	0.2761	0.2055	0.1504	0.3459	0.536	0.489	0.7559	0.6038	0.4236	0.3044	0.2723	0.1619	0.0017	-0.2981	0.3317	0.5434	0.577	0.464	0.1586	0.3459	-0.0369	-0.4079	0.35	0.1226	0.4352	0.4116	0.3751	0.3493	0.1707	0.3114	0.0069	0.1537	0.4004	0.3576		0.172
WID:186564	WID:186564 || IMAGE:781510 || MAP:17 || UG5 ESTs	1
WID:186718	WID:186718 || IMAGE:814478 || MAP:15q24.3 || PA A1=Bfl-1=GRs=Bcl-2 related protein	1	0.9848	-0.0477	-0.1309	0.2108	0.1716	0.1301	0.2266	-0.6073	-0.2133	-0.3846	-0.4003	-0.024	-0.3554	-0.235	-0.2771	-0.3067	-1.0139	-0.1328	-0.9863	-1.4063	-0.2287	0.2715	-0.0089	0.0656	-0.5036	-0.7015	-0.1063	0.4908	0.4368	0.0202	-0.5532	-0.2625	-0.7684	-0.2503	-0.5982	-0.875	-1.098	-0.0203	0.5153	0.212	0.3968	-0.2344
WID:186842	WID:186842 || IMAGE:814526 || MAP:20q13.31 || UG5 RNA-binding region (RNP1, RRM) containing 1	1	-0.5959	-0.2041	-0.2848	-0.5817	-0.1605	-0.1869	-0.5134	-0.2714	-0.3009	-0.8181	-0.4007	-0.9308	-0.6852	-0.5983	-0.8522	-0.8708	-0.6268	-0.8439	-1.1294	-0.6397	-0.7684	-0.9024	-1.1958	-0.4885	-0.5935	-0.4826	-0.375	-0.5424	-0.7382	-0.476	-0.6901	-1.0215	-0.7663	-0.9484	-1.0424	-0.7811	-0.1149	-0.7211	-1.0024	-0.8628	-0.3446	-0.1993
WID:186982	WID:186982 || IMAGE:783697 || Unknown	1	-0.9139	-0.4455	-0.3775	-1.3924	-0.4416	-0.2657	-0.4337	-1.2792	-0.2998	-1.5711	-1.0097	-1.6218	-1.1255	-0.8305	-0.8374	-0.9678	-0.7999	-0.4829	-1.2616	-0.4165	-0.6669	-0.7856		-0.391	-0.7434	-0.9305	-0.4708	-0.8463	-1.0926	-0.9192	-0.43	-1.1604	-0.4391	-0.9738	-1.3075	-1.3016	-0.4964	-0.8902	-0.5001	-0.8401	-0.8606	-0.5271
WID:186988	WID:186988 || IMAGE:824659 || MAP:7p22 || UG5 islet cell autoantigen 1, 69kDa	1
WID:187183	WID:187183 || IMAGE:868368 || MAP:11q23.3 || UG3 sterol-C5-desaturase (ERG3 delta-5-desaturase homolog, fungal)-like	1	-0.3064	-0.2064	0.0874	-0.221	-0.3097	-0.1489	-0.0881	-0.494	-0.1608	-0.8893	-0.3555	-0.8378	-0.5691	-0.6119	-0.7136	-0.5905	-0.6045	-0.6807	-1.1697	-0.5034	-0.1285	-0.3478	-0.4229	0.0681	-0.0653	-0.0518	-0.3147	-0.7199	-0.6144	-0.484	-0.7778	-0.9347	-1.227	-0.9483	-0.768	-0.8014	-0.1748	-0.0644	-0.2433	-0.2639	-0.246	-0.1725
WID:187290	WID:187290 || IMAGE:277906 || MAP:19q13.4 || PA LIR-7=PIR homologue	1	-0.4158	-0.4161	0.0689	0.4447	0.0957	0.1484	0.1813	-0.06	0.2552	-0.4585	0.1637	-0.3217	-0.2738	0.0716	-0.355	0.2929	0.0531	-0.3482	-0.2957	0.1764	-0.4201	-0.0635		-0.1944	-0.1928	-0.217	0.1005	-0.4561	-0.1896	0.035	-0.0252	-0.5183	-0.2405	-0.2953	-0.514	-0.1769	0.0348	-0.37	-0.4386	-0.7796	0.134	-0.1492
WID:187383	WID:187383 || IMAGE:745019 || MAP:11q13 || UG3 EH-domain containing 1	1	-0.0803	-0.4807	-0.6191	-0.5996	-1.0503	0.5521	-0.3719	-0.5918	-0.3789	-0.7607	0.4789	0.0566	0.4119	0.1445	-0.475	0.0551	-0.5602	-0.5513	-0.7392	-0.7562	-0.6894	-0.0898	-0.4022	-0.4104	-1.1432	-0.9901	0.2757	-0.3889	0.1026	0.3209	-0.5256	-0.4292	-0.0204	0.0351	-0.2669	0.2645	-1.4118	-0.6038	-0.9576	0.0104	-0.7195	-0.1392
WID:187502	WID:187502 || IMAGE:341978 || MAP:18q21.3 || UG5 serine (or cysteine) proteinase inhibitor, clade B (ovalbumin), member 8	1		0.6922	0.6973	0.9253	0.5255	1.834	0.8022	0.9905	0.2367	0.3133	1.3552	1.2194	1.5441	1.0141	0.9187	1.4291	0.772	1.1047	0.7946		1.0146	1.6309	0.6173	1.8289	0.7535	1.8414	2.2346	1.5405	1.613	1.3578	1.4223	1.2829	1.3007	1.5435	1.3503	1.3829	0.7318	0.5961	0.6536	0.8809	0.0419	1.1655
WID:187963	WID:187963 || Empty/Unknown || PA EmptyWell	1	0.5705	-0.1349	-0.0611	0.2987	0.6596	0.5228	0.0378		0.0522	0.5941	0.6876	1.0015	0.7643	0.1582	0.3992	0.5759	-0.4655	-0.0918	-0.3056	-1.2131	-0.0802	0.5291	0.819	0.7157	0.2425	-0.4643	-0.0697	0.4277	0.3612	0.0249	0.4597	0.6958	-0.9558	0.4624	0.8241	0.2629	-1.3172	0.6947	0.0908	0.6995	1.2265	0.1768
WID:188227	WID:188227 || IMAGE:292008 || MAP:3p21.2 || PA IMP (inosine monophosphate) dehydrogenase 2	1	-0.4816	-0.9132	0.0167	-0.5841	-0.8423	0.0978	-0.3031	0.2365	-0.2304	-0.5147	-0.0662	-0.5172	-0.1787	0.1545	-0.3039	-0.391	-0.211	-0.535	-1.0455	-0.7463	-0.547	-0.739	-0.384	-0.1185	-0.1667	0.2234		-0.4254	-0.3859	-0.0751	-0.1769	-0.2333	-0.271	-0.188	-0.3671	-0.0538	-0.2732	-0.3447	-0.7431	-1.0156	-0.6768	-0.609
WID:188306	WID:188306 || IMAGE:2398903 || MAP:14q32.33 || UG3 BCL2-associated athanogene 5	1	0.8868	0.8857	0.6297	0.8935		-0.1087	-0.3144	0.2901	-0.02	1.204	1.5721	1.7859	1.0642	0.5774	0.4934	1.0532	-0.0271	0.3538	-0.2128	-0.6374	0.4574	0.4123	0.0528	0.5266	0.038	0.9683	-0.0401	0.7661	1.9578	0.5619	0.5011	0.9377	-0.3428	1.1958	-0.0622	0.4772	-0.8712	0.2219	0.7074		0.7495	0.9244
WID:188570	WID:188570 || IMAGE:140197 || MAP:6p24.1 || UG5 neuritin 1	1		-0.6051	-0.0622		-0.4735		-0.171		-0.1202	-0.003			-0.2603	0.0103	-0.3417		-0.2119	-0.1418	-0.1905	-0.0221						-0.374	0.9823	-0.3205	-0.5458	-0.0772			0.2405	-0.3434	-0.4265	-0.1913	-0.1911	-0.3552	-0.0025			0.1373
WID:188744	WID:188744 || IMAGE:809416 || MAP:12q24.31 || UG3 limkain beta 2	1	-0.3199	-0.1372	-1.0598	-0.0159	0.4018	-0.5603	-0.1157	-0.3047	-0.3656	-0.8113	-1.0471	-0.9624	-0.7642	-0.7947	-0.2978	-0.1553	-0.5731	-0.8649	-1.2124	-0.3905	-0.1296	-0.7041	-0.5197	-0.8288	-0.0127	-0.3512	-1.1836	-1.2786	-1.1406	-0.8667	-0.7367	-0.7623	-1.3675	-0.8545	-0.549	-0.6888	0.2879	-0.6412	-0.3027	-0.6778	-0.614	-0.232
WID:188776	WID:188776 || IMAGE:260138 || MAP:4q21.3 || UG5 heparanase	1	0.7104	-0.0775	0.2549	-0.0477	-0.633	0.5592	-0.0262	-0.1164	-0.2884	-0.5686	0.3187	-0.1129	0.2366	-0.1388	0.3082	-0.0542	-0.5446	-0.8284	-0.3161	-0.2227	0.0367	0.4003		0.2404	-0.6555	-0.7283	0.1801	-0.1391	0.1137	-0.4123	-0.202	-0.0078	-0.5435		-0.0358	-0.4486	-1.2551	0.2683	-0.0881	0.574	0.3019	0.028
WID:188846	WID:188846 || IMAGE:782176 || MAP:7q36.3 || UG5 DnaJ (Hsp40) homolog, subfamily B, member 6	1	0.3139	-0.0565	-0.3321	0.0969	-0.2957	0.4106	-0.2558	0.1503	-0.1857	0.0683	0.746	0.7275	0.3587	0.3914	0.0243	0.3975	-0.0335	0.3074	-0.3312	-0.9743	-0.0271	0.4484	0.3317	0.4614	0.3959	0.2757	0.2634	0.1923	0.3649	0.3274	0.5712	0.1885	-0.3478	0.5676	0.4058	0.3566	-0.8337	-0.0972	-0.1453	0.1782	0.1582	-0.1863
WID:189607	WID:189607 || IMAGE:745083 || MAP:22q11.21 || UG3 ubiquitin specific protease 18	1		-0.2953	-0.5542	-0.4411	-0.5398	-1.0399	-0.7742	-1.1989	1.3303	-0.4928		1.2512	-1.3224	-0.6126	-0.9055	-1.1274	-0.325	-0.8516	0.8959	-0.4627	-0.7261	1.1108			-0.1415	-0.6401		-1.6299	-2.0984	-0.9247	1.2079	-1.0818	-0.9182	-1.2377	-0.285	-1.0208	-0.4882	-0.3159	-0.8999	-0.4508	-1.3491	-0.5149
WID:189659	WID:189659 || IMAGE:746083 || MAP:9q34.13 || UG3 SH2 domain containing 3C	1	-0.5614	0.0862	0.012	0.0339	0.0172	-0.2275	-0.3449	-0.0451	-0.3381	-0.5851	-0.5593	-1.1634	-0.3347	-0.5272	-0.1868	-0.5505	-0.4327	-1.1535	-1.0809	0.1256	-0.0796	-0.7271	-0.4021	-1.2503	0.2057	-0.0712	-0.5526	-0.7474	-1.018	-0.4659	-0.0141	-0.9582	-0.6197	-0.6564	-0.4156	-0.5219	0.4066	-0.0246	-0.4452	-0.7386	-0.9639	-0.0504
WID:189786	WID:189786 || IMAGE:1631863 || MAP:6p21.3 || UG5 major histocompatibility complex, class II, DQ beta 1	1
WID:189878	WID:189878 || IMAGE:1031994 || MAP:2q31.1 || UG3 NADP-dependent retinol dehydrogenase/reductase	1	1.278	0.706	0.6133	0.464	0.6506	1.0302	1.03	0.6704	0.8497	0.8935	0.9068	0.7878	0.8305	0.3823	0.4385	0.9036	0.3452	0.1088	0.756	0.191	0.7269	1.077	0.6267	1.377	0.2191	0.6249	0.9163	1.0266	1.0193	0.7603	0.8104	0.9613	0.7385	0.9414	0.8423	0.8125	0.2559	0.749	0.6262	0.6555	0.6952	-1.2832
WID:189937	WID:189937 || IMAGE:845710 || MAP:9q34.13 || UG3 dolichyl-phosphate mannosyltransferase polypeptide 2, regulatory subunit	1	0.3121	0.0022	0.0937	0.2128	0.1784	-0.0997	0.0284	-0.0962	-0.0402	0.0728	-0.139	0.162	0.0746	0.5199	0.2365	0.4849	0.1247	0.1168	-0.0076	-0.803	0.5149	0.084	-0.0128	0.1295	0.3314	0.2828	-0.4588	-0.2865	0.0591	-0.0627	0.3317	0.0708	0.1527	0.0832	-0.1749	1.1221	0.3538	0.1127	0.1064	0.0152	0.1038	-0.2867
WID:189992	WID:189992 || IMAGE:272687 || MAP:4q24 || UG5 SEC24 related gene family, member B (S. cerevisiae)	1	0.5082	-0.032	0.1659	0.054	-0.0457	0.6492	0.0683	0.1467	-0.0475	0.3318	0.8842	0.674	1.062	0.7115	0.6709	0.8569	0.2616	0.4761	0.7164	-0.9383	0.5997	1.1371	0.0326	0.9053	-0.2486	-0.008	0.1436	0.5571	0.756	0.3785	0.5921	0.7116	0.0542	0.709	0.7519	1.2163	-1.6341	-0.6329	0.2311	0.5284	0.149	-0.1572
WID:190164	WID:190164 || IMAGE:511303 || MAP:2q23-q24 || UG5 phospholipase A2 receptor 1, 180kDa	1	0.6525	-0.008	0.1873	-0.0372	-0.1792		-0.1804	-0.0076	-0.1512	0.3221	0.1881	0.1432	0.1475		0.0726	-0.1008	0.0126	0.1494	-0.1851	-0.2295	-0.0836	-0.3533	-0.0284	0.013	-0.0132	0.3107		0.6174	0.3795	0.2844	-0.0039	0.0578	0.9734	0.2986	-0.1228	0.0617	-0.3327	-0.615	-0.3731	-0.0814	-0.0962	-0.0518
WID:190213	WID:190213 || IMAGE:1609836 || MAP:1q31 || UG3 glutamate-ammonia ligase (glutamine synthase)	1	0.5317	-0.1684	0.2008	-0.2117	0.1722	-0.1425	0.2016	-0.244	0.2186	-0.469	0.0424	-0.2648	-0.5095	-0.0794	0.5415	0.4307	0.2643	-0.0906	-0.1782	-0.2685	0.055	0.2114	-0.225	0.2891	-0.2475	-0.2458	0.03	-0.4017	-0.2247	-0.2858	-0.3661	-0.033	-0.7	-0.2291	0.037	-0.8726	0.3742		0.3353	-0.0584	-0.2276	-0.347
WID:190674	WID:190674 || IMAGE:2110301 || MAP:5q34-q35 || UG3 glutamine-fructose-6-phosphate transaminase 2	1	0.7157	0.5703	0.2825		-0.0806	0.7744	-0.0154	-0.1215	-0.0092	0.5345	1.1733	1.063	0.9108	0.6822	0.633	1.6945	0.7419	0.5165	0.3363	-0.1802	0.5841	0.306	0.9335	1.2416	0.2458	-0.1003	1.4371	1.4898	1.1937	1.1539	0.8718	1.0642	0.6648	1.1041	1.2162	0.9223	-0.0674	0.0115	0.3676	0.6234	-0.0203	0.2804
WID:190851	WID:190851 || IMAGE:2239304 || MAP:3q26.3-q27 || UG3 lysosomal-associated membrane protein 3	1		-0.1718	-0.0781	0.233	-0.1384	0.59	0.3201	0.6995	0.1321	0.6506	0.7183	1.1547	0.8279	-0.0162	0.2392	0.29		0.2534	0.6421	-0.6259	0.1062	1.6659	0.2963	0.8864	-0.4278	0.1441	0.6307	0.881	1.282	0.5797	0.2524	0.446	0.18	0.9627	1.1049	0.6833	-0.78	-0.4941	0.2948	0.9334		0.0971
WID:191027	WID:191027 || IMAGE:2461050 || MAP:22q13.1 || UG3 lectin, galactoside-binding, soluble, 1 (galectin 1)	1	-1.976	-1.9322	-1.5519	-1.9836	-2.2465	-0.5896	-1.2557	-1.055	-0.5942	-1.362	-1.3933	-0.9467	-1.1144	-0.7127	-1.4743	-0.9329	-1.5607	-1.1869	-1.4538	-1.4842	-2.4806	-2.0953	-2.0132	-0.7096	-2.8209	-1.7676	-1.2861	-1.914	-0.895	-0.8566	-2.0923	-0.5058	-1.8491	-1.1316	-1.0305	-1.1409	-1.206	-2.4881	-2.3904	-2.0018	-0.9454	-1.5734
WID:191364	WID:191364 || IMAGE:2549557 || MAP:6p21.2 || UG3 cyclin-dependent kinase inhibitor 1A (p21, Cip1)	1	0.4174	-0.2212	-0.2385	0.1284	-0.1295	0.4128	-0.3467	-0.1902	-0.1072	-0.22	0.0402	0.0158	-0.0637	-0.0253	-0.7202	-0.1037	-0.3995	-0.3903	-0.715	-0.4157	-0.1987	0.232	0.0244	0.2533	-0.1753	-0.2677	0.0033	-0.5016	-0.1404	0.027	-0.1365	-0.4884	-0.8601	-0.0445	-0.1363	0.1963	-0.2971	-0.0423	-0.0856	0.0073	-0.0376	-0.4637
WID:191505	WID:191505 || IMAGE:43231 || MAP:3q27.3 || UG5 proteasome (prosome, macropain) 26S subunit, non-ATPase, 2	1	0.4238	-0.3082	-0.1785	-0.6325	-0.6351	0.6034	-0.3276	-0.3164	-0.4083	-0.0975	0.5017	0.3136	0.3843	0.5301	-0.2267	-0.2863	-0.1682	-0.0717	-0.5092	-0.6378	-0.233	0.7862	-0.0037	0.8275	-0.7749	-1.1005	0.2617	-0.3312	-0.5045	-0.7784	0.487	0.0316	0.0603	0.4263	0.1806	0.3627	-1.0242	-0.6729	0.0862	0.3145	-0.0205	-0.203
WID:191522	WID:191522 || IMAGE:50117 || MAP:12p13 || UG5 glyceraldehyde-3-phosphate dehydrogenase	1	0.109	-0.1818	-0.388	-0.2313	0.2223	-0.0179	-0.0722	-0.6372	-0.7807	-0.9939	-0.4896	-0.6565	-0.4979	-0.4613	-0.5841	-0.3953	-0.4052	-0.8696	-0.5971	-1.0642	-0.7147	-0.1797	-0.3701	0.0077	-0.8788	-1.0959	-0.8029	-0.6631	-0.5905	-0.3937	-0.6247	-0.5927	-1.317	-0.784	-0.3657	-0.9526	-0.1789	-0.1052	-1.0334	-0.3438	-0.4508	-0.2604
WID:274029	WID:274029 || IMAGE:744914 || MAP:2 || UG3 Homo sapiens, clone IMAGE:5265142, mRNA, partial cds	1	0.0242	-0.3882	-0.4175	-0.6204	-0.2373	-0.5136	-0.5857	-0.4634	-0.5195	-0.6492	-0.0821	-0.2021	-0.4882	-0.2544	-0.2958	0.116	-0.387	0.3173	-0.8274	-1.2057	-0.4062	-0.1736	0.0466		-0.3462	-0.7171	-0.0832	-0.5302	-0.5416	-0.6649	-0.2891	-0.4314	-0.8757	-0.5979	-0.2857	-0.543	-0.741	-0.0051	-0.431	-0.4038	0.0871	-0.3363
WID:274216	WID:274216 || IMAGE:1457276 || MAP:5 || UG3 sprouty homolog 4 (Drosophila)	1	0.529	-0.061	0.9818	-0.2734	-0.1519	0.61	0.094	0.3253	-0.1921	0.3633	0.3626	0.1968	0.7175	0.0409	0.3254	0.5294	-0.3024	-0.1237	-0.1963	-0.2096	0.0399	0.396	1.8162	0.4676	0.1383	-0.2083	0.5274	0.5399	0.3237	0.5819	0.2463	0.4226		0.1719	0.6368	0.2883	-0.1021	0.2263	0.1592	0.3297	0.607	0.7123
WID:274276	WID:274276 || IMAGE:1527063 || MAP:10q23-q25 || UG3 interferon-induced protein with tetratricopeptide repeats 2	1	-0.4206	0.9975	-0.3133	1.516	0.9431	-0.6658	-0.1604	0.3376	3.5993	0.9196	-0.2359	3.4149	-0.6572	-0.7043	0.4954	0.4488	0.9576	0.0267	2.5366	-0.3199	0.6331	2.786		-0.9671	1.6811	1.1159	-1.4841	-0.7792	-1.009	0.1736	3.4043	0.3635	0.4791	0.1243	1.3518	-0.8541	1.1275	0.1479	1.1334	0.7061	-0.3657	-0.7379
WID:274301	WID:274301 || IMAGE:1579572 || MAP:2q13 || UG3 SEC7 homolog	1	-0.416	-0.4124	-0.3336	-0.1878	-0.4415	-0.1785	-0.5808	-0.5084	-0.1882	-0.7491	-0.4035	-0.6259	-0.5415	-0.3045	-0.7047	-0.6261	-0.563	-0.7948	-0.7392	-0.6238	-0.6149	-0.6743	-0.9462		-0.1421	-0.505	-0.3135	-0.4928	-0.5057	-0.1917	-0.3765	-0.7962	-0.7897	-0.4372	-0.5735	-0.2684	-0.4316	-0.4152	-0.8077	-0.5462	-0.2393	-0.4506
WID:274487	WID:274487 || IMAGE:2343723 || MAP:Xq13 || UG3 protein (peptidyl-prolyl cis/trans isomerase) NIMA-interacting, 4 (parvulin)	1	-0.1775	-0.3639	-0.4123	-0.6815	-0.1283	-0.1738	-0.2886	-0.6571	-0.2179	0.55	-0.1909	0.5942	-0.313	-0.7649	-0.4182	-0.1621	-0.7634	0.1691	-0.3546	-1.5737	-0.5329	-0.1623	-0.0034	0.2858	-1.2802	-0.8068	0.3292	0.347	0.3329	-0.5847	-0.8532	0.6492	-0.2133	0.0399	-0.0132	-0.2466	-1.1026	-0.7504	-0.3614	0.1211	0.9071	-0.6172
WID:274523	WID:274523 || IMAGE:2402904 || MAP:2q12.2 || UG3 LIM and senescent cell antigen-like domains 1	1	0.6262	-0.0561	0.1881	0.3257	-0.4311	0.1388		0.3297	-0.1869	0.9546	1.4658	0.3638	0.906	0.516	-0.118	-0.1988	-0.5519	-0.4021	-0.8739	-1.2084	0.078	0.4303	0.7884	0.9862	0.2811	-0.1829	-0.0798	-0.0718	0.6128	-0.3308	0.2447	0.3962	-0.8779	0.5756	0.2702	0.0281	-1.4307	0.2481	-0.2141	0.3032	0.2413	0.0334
WID:274549	WID:274549 || IMAGE:2430220 || MAP:1q21 || UG3 S100 calcium binding protein A4 (calcium protein, calvasculin, metastasin, murine placental homolog)	1		-1.4246	-0.4908	-1.0408	-0.5436	-0.9256	-1.0867	-1.5502	-0.3041	-1.9786	-1.2016	-1.2479	-1.1692	-0.5637	-1.0498	-1.2441	-0.52	-0.8513	-1.1634	-0.3405	-1.2416	-1.7971		-0.7573	-1.441	-1.5802	-0.9828	-2.0204	-1.368	-0.5817	-1.0642	-1.4964	-1.6532	-1.6052	-1.699	-1.4539	0.2204	-0.957	-1.1246	-1.1864	-0.8864	-0.3232
WID:274640	WID:274640 || IMAGE:2471391 || MAP:Xp22.32 or Yp11.3 || UG3 colony stimulating factor 2 receptor, alpha, low-affinity (granulocyte-macrophage)	1	-0.1912	-0.2271	-0.3968	-0.5637	-1.1511	0.1519	-0.6376	-0.7803	-0.6918	-0.1768	-0.3918	0.3272	-0.0936	0.058	-0.9889	-0.5551	-1.0763	-0.1673	-0.6814	-0.9298	-0.5772	0.115	0.1942	0.1054	-1.0223	-1.1837	0.6417	-0.5956	-0.0537	-0.6464	-0.8753	-0.0905	-0.6306	-0.1874	-0.0917	-0.3289	-1.3961	-0.6501	-0.6483	-0.0497	0.0425	-0.5529
WID:274735	WID:274735 || IMAGE:2558027 || MAP:10q11.2-q21 || UG3 ubiquitin-conjugating enzyme E2D 1 (UBC4/5 homolog, yeast)	1	0.8405	0.3993	0.2413	0.1234	0.5183	0.0799	0.3186	0.1349	-0.0551	0.0733	0.2058	0.1579	0.2987	0.1859	0.2909	0.463	-0.0582	0.2615	-0.1365	-1.8573	0.4017	0.7299	0.5256	0.6142	0.1391	-0.0215	-0.658	-0.1846	0.0475	0.1158	0.2713	0.2851	-0.6131	0.2928	0.6332	0.1687	-0.7654	0.6365	0.7439	0.3734	0.2981	-0.0414
WID:274776	WID:274776 || IMAGE:2566158 || MAP:Xq28 || UG3 interleukin-1 receptor-associated kinase 1	1	0.0759	-0.1897	0.0384	-0.3865	-0.51	0.936	0.3309	0.2212	-0.0807	-0.1126	-0.2558	0.1524	0.515	0.2314		0.3714	-0.837	-0.629	0.0571	0.5302	-0.1376		0.1355	0.3249	-1.1564	-0.3508	0.4748	0.1794	0.1754	0.0203	-0.0304	-0.1494	-0.2487	0.3192	0.127	0.1515	-0.3889	-0.4042	-0.093	0.0134	0.307	-0.0863
WID:274777	WID:274777 || IMAGE:2566688 || MAP:10q23.3 || UG3 ADP-ribosylation factor-like 3	1	0.3529	0.3256	0.1098	0.3412	0.0103	0.8682	0.3804	0.5544	0.1117	1.095		0.8872	0.906	0.5283	0.1756	0.7027	0.0224	0.3732	0.1293	-0.2479	0.3233		0.4202	0.8568	0.0207	0.249	0.5369	0.4604	0.8418	0.3439	0.2777	0.7043	0.1286		0.7756	0.5733	-0.4054		0.0012	0.1136	0.7711	0.1853
WID:275003	WID:275003 || IMAGE:230251 || MAP:6p12 || UG5 glutamate-cysteine ligase, catalytic subunit	1	0.8682	0.0595	0.5156	-0.2037	0.1037	0.3893	-0.3559		-0.3571	0.7213	0.6358	1.2355	0.7943	-0.1313	0.1726	0.0358	-0.0839	-0.3082	-0.2576	-0.4331	0.2796	-0.1293	1.5483	0.4447	0.5813	-0.2663	-0.401	0.1468	0.6028	-0.4106	0.2232	0.6469	-0.5118	0.4262	1.4168	0.1426	-0.5587	0.2702	0.4418	0.6314	1.2507	0.2523
WID:275189	WID:275189 || IMAGE:208699 || MAP:6p21.3 || UG5 KIAA1949 protein	1	0.2937	0.0219	-0.4116	0.1426	-0.1402	0.5242	-0.3435	-0.1573	-0.5475	-0.3347	0.0964	0.0368	-0.1462	0.1693	-0.3887	-0.0076	-0.4596	-0.0481	-0.6341	-1.8725	-0.4368	-0.1275	0.0248	-0.081	0.1643	-0.2299	0.0168	-0.2454	-0.3051	0.01	-0.008	-0.2426	-1.0742	0.0873	0.0002	-0.1192	-0.545	0.0715	-0.6347	-0.2028	-0.0653	-0.3799
WID:275336	WID:275336 || IMAGE:291083 || UG5 ESTs	1	0.3334	-0.0498	-0.1479	-0.2261	-0.3934	0.6318	0.2022	0.1478	-0.3582	0.532	0.4298	1.3553	0.8473	0.6898	0.2602	1.3927	-0.6891	0.4547	0.2617	-0.9337	0.1147	1.0077	1.2586	0.5894	-0.3548	-0.4648	0.6097	0.638	0.9926	0.0733	0.5093	0.8656	-0.4169	1.4344	0.3875	0.8524	-0.5491	-0.1289	0.5708	0.4916	0.9021	-0.2015
WID:275617	WID:275617 || IMAGE:491012 || UG5 ESTs	1		0.3891	0.2792	0.0182	0.2647	0.148	0.3036	0.0069	0.3406	0.2737	-0.2204	-0.0983	0.1752	0.0911		0.1028	0.0312	0.1749	0.3334	0.1004	0.0426	-0.4308			0.3947		0.2348	-0.0112	-0.1057	0.1943	0.2082	-0.0973	1.8213	0.0379	-0.2094	0.022	0.0242	0.3833	0.3883	0.1793	0.3095	0.1628
WID:275639	WID:275639 || IMAGE:245137 || MAP:16q23.1 || UG3 engulfment and cell motility 3 (ced-12 homolog, C. elegans)	1	0.6274	0.3802	-0.0875	-0.2456	-0.0418	-0.0227	-0.1212	-0.1811	-0.1139	0.5895	1.3492	0.6067	0.9673	0.2911	0.0069	0.1926	-0.2859	-0.1326	-0.6495	-1.2157	0.0102	0.1778	0.0833	1.0272	-0.4656	-0.4244		0.1045	0.9713	-0.3204	-0.3883	1.2406	0.11	-0.0153	-0.0129	-0.4335	-1.0799	-0.3571	0.2546	0.6135	0.613	0.1462
WID:275655	WID:275655 || IMAGE:782176 || MAP:7q36.3 || UG5 DnaJ (Hsp40) homolog, subfamily B, member 6	1	0.3084	0.0072	-0.2581	0.4096	-0.2042	0.2936	-0.2492	-0.0427	-0.0153	0.3153	0.7184	0.6537	0.2772	0.3403	-0.1232	0.164	0.1959	0.1796	-0.3099	-1.107	0.0922	0.5169	0.5889	0.5385	0.4001	0.1053	0.4619	0.0421	0.4663	0.184	0.2919	0.1954	-0.4037	0.6245	0.019	0.2354	-0.8362	-0.0278	-0.1024	0.0765	0.2143	-0.4826
WID:275674	WID:275674 || IMAGE:291786 || MAP:6 || UG5 ESTs	1	-0.5364	-0.5614	-0.73	-0.4955	-0.5147	-0.3911	-0.226		-0.2752	0.1533	0.0812	0.5066	0.0415	-0.3668	-0.4294	-0.1581	-0.7922	-0.2642	-0.5264	-1.2746	-0.4442	-0.3823	0.0086	0.2436	-0.6352	-0.5593		-0.2237	0.3441	-0.535	-0.3974	0.5792	-0.2268	0.2467	0.4696	-0.2168	-1.1558	-0.7769	-0.5361	-0.25	0.493	-0.4932
WID:275703	WID:275703 || IMAGE:810948 || MAP:17q22-q23 || UG3 thyroid hormone receptor-associated protein, 240 kDa subunit	1	0.4248	-0.1424	-0.7602	0.0805	-0.4926	-0.8157	-0.842	-0.6635	-0.3088	-0.0419	0.2991	0.8408	0.1211	0.1921	-0.1727	0.0922	-0.6836	0.1101	-1.265	-2.5743	-0.1107	-0.0971	0.8829	0.4492	-0.3868	-0.1796	-0.6976	-0.6496	0.1074	-0.9104	-0.0645	0.3529	-1.3418	0.5384	-0.4521	0.1935	-1.9019	-0.2423	-0.0192	0.0878	0.2083	-0.7765
WID:275726	WID:275726 || IMAGE:244073 || MAP:20q13.13 || UG5 ADP-ribosylation factor guanine nucleotide-exchange factor 2 (brefeldin A-inhibited)	1	0.485	0.1106	-0.3558	0.0856	-0.5264	-0.158	-0.2608	0.1721	-0.2153	0.9531	1.1016	0.9702	0.6516	0.2009	0.6139	0.3736	-0.188	0.0108	-0.5223	-0.8841	0.1446	0.417	0.995	0.9195	-0.2921	-0.4484	-0.4241	-0.0661	0.6065	-0.1798	-0.0925	0.6174		1.0913	0.4163	0.1743	-0.8472	0.0944	0.1023	0.3501	0.891	-0.0506
WID:275793	WID:275793 || IMAGE:291537 || MAP:8q24.1-q24.2 || UG5 development and differentiation enhancing factor 1	1	0.3719	-0.2352	-0.2834	-0.329	-0.295	-0.3407	-0.2613	-0.2792	-0.8173	-1.1821	-0.1398	0.3577	-0.1573	0.4957	0.0485	0.0455	-0.5318	-0.072	-0.8914	-1.8345	-0.5285	-0.2522	0.9086	0.4555	-1.0739	-1.6029	-0.9553	-0.7021	-0.6648	-0.269	-0.8165	-0.265	-0.4652	-0.3996	-0.2613	-0.0691	-1.0485	0.022	0.166	-0.4167	-0.6795	-0.1821
WID:275795	WID:275795 || IMAGE:415144 || MAP:1 || UG5 ESTs	1		0.167	0.7233	-0.1039	0.0423	-0.0977	-0.1124		-0.3275	-0.3024	-0.1448	-0.0475	-0.2759	-0.1836	-0.1792	-0.1191	0.0689	-0.1939	-0.1211	-0.2575	0.5473	0.0481		-0.3392	0.4267	-0.3438		0.2773	-0.092	-0.1627	-0.2474	-0.1491	-0.6884	-0.3046	-0.4198	-0.1974	-0.0759	0.2201	0.1945	-0.2503	1.2054	0.0259
WID:275950	WID:275950 || IMAGE:262313 || MAP:8 || UG5 ESTs	1	-0.1856	-0.1996	-0.308	-0.2441	-0.2855		-0.0726	-0.1028	-0.2705	0.2339	0.3716	-0.0372	0.0676	-0.1923	-0.0141	0.1098	-0.3494	0.0435	0.1762	-0.7482	-0.1355		0.0054	0.0625	-0.1676	-0.39	-0.4985	-0.08	0.1502	-0.2069	0.1814	0.2264	-0.6778	0.4541	0.5206	0.1981	-0.9129	-0.5344	-0.0041	-0.1865	-0.0757	-0.2049
WID:276008	WID:276008 || IMAGE:131452 || MAP:4p13 || UG5 KIAA1102 protein	1
WID:276378	WID:276378 || IMAGE:28270 || MAP:9q21.33 || UG5 ATP/GTP binding protein 1	1	-0.5618	-0.5387	-0.5155	-0.6114	-0.588	-0.8692	-0.5163	-0.9077	-0.3458	-0.7572	0.063	-0.3552	-0.1063	-0.0867	-0.2391	-0.1897	-0.4624	-0.5722	-0.9139	-0.898	-0.7266	-0.1931	-1.2605	-0.4836	-0.8643	-1.025	-0.9671	-1.3301	-0.9616	-0.7535	-0.6225	-0.1975	-1.3969	-0.5671	-1.0398	-0.8007	-1.3755	-0.4937	-0.7235	-0.512		-0.8438
WID:276423	WID:276423 || IMAGE:205489 || MAP:5 || UG5 ESTs	1	1.0732	0.3105	-0.2456	0.3239	-0.7208	-0.2121	-0.4468	0.4434	-0.1961	0.8324	0.9522	0.5164	0.483	-0.0328	-0.2788	-0.0206	-0.6179	0.2484	-0.8609	-1.3407	-0.1071	0.875	1.8248	1.3631	-0.4877	-0.468	0.7261	0.3216	1.0218	-0.0436	-0.6844	0.1	-0.9729	0.3745	-0.0252	0.0092	-0.3797	0.0545	-0.1675	0.4003	0.7111	0.6609
WID:276851	WID:276851 || IMAGE:269752 || MAP:2q24.2 || UG3 sterile alpha motif and leucine zipper containing kinase AZK	1	0.5153	-0.3643	-0.1172	-0.1417	0.0705	0.2234	-0.1585	0.1175	0.1493	0.6842	1.2318	0.8966	0.5241	0.0348	0.0483	0.4012	-0.0687	0.0132	-0.0993	-1.2696	0.0864	0.9367	0.6766	0.7248	-0.1667	-0.2927	0.6802	0.3169	0.8424	0.0616	0.486	0.7552	-0.017	0.752	0.5771	0.8545	-1.0561	-0.3183	0.0609	0.3539	0.5466	-0.2719
WID:277063	WID:277063 || IMAGE:280444 || MAP:10q24.2 || UG5 KIAA0608 protein	1	0.5375	0.6339	0.1629	-0.1157	-0.6775	0.9997	-0.0353	-0.1132	-0.1109	0.9102	0.9657	1.1283	0.7923	0.4229	0.1882	0.2921	-0.2291	0.4998	-0.1394	-1.1492	0.1377	1.2136	0.5156	0.8221	-0.5937	-0.4545	0.0323	1.02	0.7906	0.1813	0.3002	0.727	-0.8271	0.3893	0.5134	-0.0868	-1.6714	0.1938	-0.1138	0.6894	0.7677	0.1364
WID:277209	WID:277209 || IMAGE:712292 || MAP:1p22.1 || PA Guanylate binding protein 1 interferon-inducible 67kD	1	-0.2546	0.0232	-0.2496	-0.077	-0.3632	-0.5072	-0.6281	-1.2187	1.0896	-0.8015	-0.0849	0.7101	-0.2816	-0.0621	-0.0537	-0.286	-0.0215	-0.3725	0.3396	-0.5102	-0.3932			-0.2536	-0.2104	-0.5371	-0.3201	-0.6523	-0.6937	0.0657	0.7622	-0.2432	-0.4871	-0.2642	-0.1682	0.0053	-0.3415	-0.7723	3.1085	-0.4257	-0.5113	-0.3828
WID:277214	WID:277214 || IMAGE:712454 || MAP:10p12.1 || UG5 ADP-ribosylation-like factor 8	1	0.1853	-0.3218	-0.8712	0.0597	-0.4801	0.3709	-0.0033	-0.7879	-0.2105	0.6338	0.425	0.9385	0.5378	0.159	-0.3518	0.013	-0.5669	0.1057	-0.4256	-1.5811	-0.1161	0.4632	0.562	0.1253	-0.038	-0.1669	0.8016	0.2813	1.0199	0.0857	0.0252	0.1699	-0.5267	0.3754	0.313	0.2101	-1.6705	-0.0988	-0.1927	0.3921	0.7576	0.0865
WID:277367	WID:277367 || IMAGE:486289 || UG5 Homo sapiens, clone IMAGE:3868989, mRNA, partial cds	1	2.9566	0.1028	-0.0634	-0.0268	-0.0144	-0.0312	-0.0349	-0.1329	-0.0905	0.0082	-0.0518	-0.2521	0.0037	-0.7625	-0.1521	-0.0169	0.3427	0.3528	0.3013	0.0682	-0.0625		-0.1686	-0.1307	0.0556	0.0856		0.0993	0.5866	0.006	0.1032	-0.0345	0.1956	-0.0946	0.0246	0.3498	0.0957	-0.4545	0.049		-0.0485	-0.0505
WID:277648	WID:277648 || IMAGE:145346 || MAP:17q21.31 || UG5 hypothetical protein MGC20235	1	-0.9423	-1.3373	-1.1377	-1.3671	-1.4498	-1.0645	-1.0963	-1.1981	-0.9793	-0.9089	-0.8659	0.095	-0.9701	-1.2916	-1.6648	-0.9249	-1.7753	-0.6874	-1.4143	-1.884	-1.3586	-0.2384	-0.2516	-0.2355	-1.7678	-1.6886	-0.0911	-0.8163	-0.3768	-1.1096	-0.914	-0.3147	-1.6402	-0.9721	-1.2549	-0.1321	-1.3883	-1.518	-0.4723	-0.7988	-0.5911	-0.9175
WID:277825	WID:277825 || IMAGE:878617 || MAP:7p14.1 || UG3 hypothetical protein DKFZp564K0822	1	0.3558	0.0583	0.161	0.0227	0.1423	0.6107	0.1661	-0.0769	0.057	-0.2046	0.5307	0.3438	0.0302	0.3863	0.3296	0.4994	0.1963	0.0051	-0.0993	-0.5115	-0.1267		-0.2037	0.4829	0.0771	-0.442	0.1801	0.2139	-0.0284	0.0468	0.1978	0.0705	-0.8613	0.1926	-0.2659	-0.2898	-0.8923	0.1707	-0.2455	0.1331	0.0034	-0.2406
WID:278085	WID:278085 || IMAGE:133199 || Unknown	1		-0.2318	0.0362	-0.9828	-0.6517	-1.3308	-0.5328	-0.9562	0.1735	-1.1891	-0.5399	-1.1866	-0.4977	0.2528	-0.5011	-0.6072	-0.3944	-0.1193	-0.5495	-0.6041	-1.0153	-2.1996		-1.2946	-0.4135	-0.8253	-0.809	-1.6162	-0.8972	-0.6676	-0.6655	-1.1961	-1.1034	-1.0351	-1.3412	-1.509	0.4641	-0.4733	-0.6643	-0.5552	-0.8237	-0.423
WID:278107	WID:278107 || IMAGE:146882 || MAP:20q13.11 || UG5 ubiquitin-conjugating enzyme E2C	1		-0.5126	0.0487	-0.3441	-0.3367		-0.6536		-0.6007	-0.7755	-0.4115	-0.8105	-0.6856	-0.4987	-0.4946	-0.6569	-0.3955	-0.5363	-0.4592	-0.4589	-0.2995				-0.4422	-0.3134		-0.1476	-0.4885	-0.4775	-0.6583	-0.5631	-0.7565	-0.5694	-0.3909	-0.6116	-0.3307	-0.8008	-0.4974	-0.963	-0.0861	-0.5434
WID:278376	WID:278376 || IMAGE:624372 || UG5 ESTs, Moderately similar to hypothetical protein FLJ20489 [Homo sapiens] [H.sapiens]	1	-0.689	-1.061	-0.3939	-1.4305	-1.4208	0.0532	0.6209	-1.0305	-0.4392	-0.478	-0.5599	0.5981	0.547	0.4398	0.857	1.164	-0.6658	0.1859	0.9636	-0.1332	-0.7248	-0.0855	0.2605	0.6472	-1.3948	-1.0285	0.7073	0.5588	1.5926	0.1864	-0.5996	1.7412	-1.1743	0.4714	0.198	-0.4493	-0.641	-0.548	-0.6956	0.0063	-0.4784	-0.1291
WID:278870	WID:278870 || IMAGE:1557277 || MAP:22q11 || UG3 E2F transcription factor 6	1		0.2863	0.7371	0.1363		0.2361	0.0869		-0.3401	0.2608		0.2822	0.2304	0.1053	0.0825	0.116	-0.2566	-0.477	-0.397	-1.0193	0.0999	0.5693	0.1582	0.6122	0.2165	0.5112	0.1152	0.3094	0.2838	-0.085	0.1221	0.1852	-0.7012	0.2721	0.1222	-0.0559	-0.6297	0.1073	-0.1683		0.0647	0.1379
WID:279438	WID:279438 || IMAGE:1635131 || UG3 ESTs	1		-0.1229	-0.061	-0.1451	-0.0961	-0.2102	-0.0976	-0.098	-0.1279	-0.1424		-0.2406	-0.2559	0.1732	-0.0937	-0.1516	0.2808	-0.0035	0.0984	-0.6241	-0.3769	-0.3754			-0.1874	-0.319		-0.5316	-0.2649	-0.1099	-0.0182	-0.196	0.0917	-0.7273	-0.1868	-0.505	-0.6193	0.0101	-0.7756	-0.0963	-0.249	0.0375
WID:279564	WID:279564 || IMAGE:80474 || MAP:1q21 || PA IL-6 receptor alpha chain	1	-0.8058	-1.079	-0.4633	-1.5104	-1.983	-1.3907	-0.737	-1.1465	-0.8721	-1.7971	-0.9747	-0.9746	-0.8003	-1.4473	-1.2907	-1.2511	-2.0013	-2.1502	-1.9576	-0.4271	-1.3014	-0.936	0.314	0.8172	-1.6073	-2.2172	-1.5407	-1.8677	-1.0791	-1.5688	-2.0614	-1.438	-2.7052	-1.4685	-1.5904	-2.3246	-0.9494	-1.1647	-0.8439	-0.5566	-0.9277	-0.7964
WID:279720	WID:279720 || IMAGE:26198 || MAP:11q13 || UG3 EH-domain containing 1	1	0.348	-0.0589	-0.1744	-0.1537	-0.5458	0.8601	-0.0899	-0.3004	-0.4073	-0.233	0.3349	0.4781	0.6767	0.5693	-0.5557	0.1232	-0.6059	-0.2725	-0.3883	-0.3041	-0.3994	0.4463	0.3389	0.216	-0.6514	-0.6174	0.6501	-0.1663	0.3521	0.3633	0.0282	-0.0967	0.3178	0.3082	-0.0412	0.5231	-0.6673	-0.7165	-0.5478	0.4897	0.1195	-0.0679
WID:279875	WID:279875 || IMAGE:825695 || MAP:5q35.3 || UG3 hypothetical protein HSPC111	1		-0.5161		-0.3057	-0.3942	0.1189	-0.3727	0.0178	-0.1773	0.3871		0.4308	0.2913	-0.131	-0.1272	-0.1782	-0.1661	-0.4544	-0.1296	-0.3774	-0.2537	0.2989		0.5884	-0.3565	-0.3663	0.2179	0.0326	0.5778	-0.0914	-0.0839	0.2443	-0.4873	0.213	0.1905	0.3661	-0.4213	-0.3027	-0.4034	-0.0861	-0.1167	-0.2423
WID:279977	WID:279977 || IMAGE:1636876 || UG3 tubulin, beta, 2	1
WID:280005	WID:280005 || IMAGE:814841 || MAP:1q23 || PA Low-affinity IgG Fc receptor II-B and C isoforms (multiple orthologous genes)=translocated in t(1;22)(q22;q11) follicular lymphoma	1	-0.0038	-0.4415	-0.363	-0.1512	-0.202	-0.4146	-0.3791	-0.217	-0.1181	0.0245	0.3899	0.1982	0.1498	0.2577	0.0943	0.1247	-0.1347	0.1768	-0.2268	-1.0454	-0.1869	0.0266	-0.2431	-0.2531	-0.0662	-0.3899	-0.0647	-0.6149		0.1358	0.0275	-0.0092	-1.1079	0.0016	0.1318	0.3845	-0.4783	-0.2078	0.0313	-0.1677	-0.0885	-0.1755
WID:280012	WID:280012 || IMAGE:754537 || MAP:2p25.1 || UG5 hypothetical protein MGC33602	1	0.2873	0.0017	0.2817	0.1204	0.4939	0.0152	0.2168	0.2883	-0.2276	-0.1959	0.3464	-0.1371	0.1839	0.0941	0.288	0.1001	0.2289	-0.1676	-0.0294	-0.2596	0.385	0.5277	-0.2228	0.5063	0.1945	0.1152	-0.0593	-0.3223	0.0933	0.099	0.0011	-0.0595	-0.5597		-0.0518	-0.0585	0.3002	0.3771	0.2412	0.1069	0.3371	-0.0699
WID:280709	WID:280709 || IMAGE:126934 || MAP:6 || UG3 Homo sapiens mRNA; cDNA DKFZp451E085 (from clone DKFZp451E085)	1	0.4059	-0.3132	-0.4439	-0.2467	-0.3718	-0.0799	-0.18	-0.1839	-0.4919	-0.5591	0.4348	0.5241	-0.0771	-0.0142	0.0439	0.4212	-0.3821	0.4245	-0.4591	-1.408	-0.3949	-0.0509	0.4408	0.198	-0.3972	-0.6738	-0.1273	0.0362	0.121	0.2464	-0.0306	-0.0022	-0.8872	-0.1936	0.217	-0.8241	-1.1803	-0.5971	-0.4193	-0.1024	0.4238	-0.4003
WID:280969	WID:280969 || IMAGE:1557714 || MAP:5q32-q33 || UG3 a disintegrin and metalloproteinase domain 19 (meltrin beta)	1
WID:281087	WID:281087 || IMAGE:1758590 || MAP:2q34-q35 || UG3 fatty-acid-Coenzyme A ligase, long-chain 3	1	0.7012	0.2025	0.3002	-0.0022	-0.4061	0.8712	0.2778	0.2176	-0.127	0.3659	0.4085	0.6648	0.6819	0.1849	0.1816	0.4232	-0.2704	-0.0938	0.0099	-0.6787	0.2757	1.3307	0.4616	1.1617	-0.5277	-0.7026	0.3281	0.1765	0.5221	-0.2341	0.0904	0.3604	-0.7485	-0.1797	0.537	0.026	-1.0157	0.0592	0.4432	0.643	0.7875	0.2677
WID:281216	WID:281216 || IMAGE:1967131 || MAP:7q35 || UG3 DKFZP586D0824 protein	1	0.2238	-0.1081	0.2822	0.4389	0.9486	-0.4844	0.439	0.186	0.4372	-0.6084	-0.2904	-1.0676	-0.8598	-1.1738	0.1491	0.01	-0.2485	-0.5311	-0.9242	0.7297	0.4897	-0.9348	-0.1933	-0.3261	0.7135	0.5617	-0.9248	-1.178	-0.6255	0.2257	-0.2813	-1.1372	-0.4646	-1.4985	-0.6378	-1.1283	1.8838	0.3006	0.0566	0.0462	-0.5415	0.1419
WID:281252	WID:281252 || IMAGE:2018680 || MAP:4p14 || UG3 huntingtin interacting protein 2	1
WID:281376	WID:281376 || IMAGE:1879643 || MAP:6p21-p12 || UG3 glial cells missing homolog 1 (Drosophila)	1
WID:281401	WID:281401 || IMAGE:2062586 || MAP:19p12 || UG3 coagulation factor II (thrombin) receptor-like 3	1
WID:281638	WID:281638 || IMAGE:2307514 || MAP:22q13.33 || UG3 megalencephalic leukoencephalopathy with subcortical cysts 1	1	1.1113	0.1272	0.0959	0.2523	0.2145	0.7238	0.4868	0.4684	0.0394	0.2716	0.3038	-0.0247	0.4008	0.1578	-0.0963	0.2768	0.0341	-0.1375	0.109	-0.039	0.3342	1.1982	0.8317	1.0417	-0.0082	-0.0355	1.0838	1.0427	0.5997	-0.0403	0.1732	0.1696	0.1261	0.1181	0.6037	0.2973	-0.391	0.3457	0.4233	0.4136	0.0208	0.4389
WID:281713	WID:281713 || IMAGE:2321066 || MAP:14q32.33 || UG3 BCL2-associated athanogene 5	1	0.6038	0.3568	-0.161	0.1487	-0.0866	-0.1173	0.0956	0.1127	0.0403	1.3776	0.6604	1.025	0.6312	0.2902	0.1443	0.5828	-0.2386	0.2276	-0.238	-0.6297	0.6157	0.1957		0.9942	0.2754	1.1311	0.368	0.5814	1.621	-0.0042	0.1499	0.4292	0.429	0.93	-0.1195	0.7455	-0.5321	0.0332	0.9943	0.7945	0.0826	1.0897
WID:281840	WID:281840 || IMAGE:2043167 || MAP:10q25.2-q26.2 || UG3 BCL2-associated athanogene 3	1	0.5354	0.1316	0.4935	0.2701	0.4684	0.1481	0.0377	0.258	-0.0636	0.2459	0.7852	-0.2319	0.0522	-0.1016	1.2066	0.6343	0.9511	-0.032	-0.2397	-0.0454	0.7129	-0.1329	-0.5275	0.3947	1.9781	2.7088	-0.0533	-0.3115	0.4544	1.0764	0.4934	0.4345	-0.4957	0.609	0.2482	0.4451	-0.0761	1.9147	-0.1082	-0.1619	-0.6743	0.1087
WID:281905	WID:281905 || IMAGE:2170455 || MAP:1q12 || UG3 phosphodiesterase 4D interacting protein (myomegalin)	1
WID:281908	WID:281908 || IMAGE:2239016 || MAP:4p16.3 || UG3 Wolf-Hirschhorn syndrome candidate 1	1
WID:282232	WID:282232 || IMAGE:2516114 || MAP:1q25 || UG3 neutrophil cytosolic factor 2 (65kDa, chronic granulomatous disease, autosomal 2)	1	0.1456	-0.6968	-0.5828	-0.3564	-0.2032	-0.1068	-0.686	-0.4457	-0.6222	-0.3719	-0.3986	0.0887	-0.3254	-0.1723	-0.7387	-0.3381	-0.6411	-0.5774	-0.7359	-1.5102	-0.1391	0.4326	0.1242	0.1226	-0.0647	-0.7371	-0.0758	-0.6815	-0.0479	-0.4303	-0.176	-0.2885	-1.2572	-0.4773	-0.569	-0.3722	-1.2004	-0.5153	-0.481	0.0049	-0.1019	-0.6791
WID:282242	WID:282242 || IMAGE:2516692 || MAP:11q13.1 || UG3 cathepsin W (lymphopain)	1		-0.2421	-0.0698	-0.2892	-0.1983	-0.8366	-0.6737	-0.2477	-0.6865	-1.7859	-1.4022	-1.9441	-1.5933	-0.3229	-0.4827	-1.355	-0.4915	-1.2884	-1.5176	0.3384	-0.5587				-0.0681	-0.5973		-3.1309	-2.3108	-1.1448	-0.7167	-1.6984	-1.2862	-1.8989	-1.7898	-2.0471	0.5833	0.4292	-0.3051	-1.0186	-1.5334	-0.0199
WID:282306	WID:282306 || IMAGE:2545705 || MAP:1p22-p21 || UG3 calponin 3, acidic	1		0.5988	-0.1473			-0.5075	-0.2027	-0.7251	-0.2726	-1.7323	-0.211		-0.7594	-0.5366	-0.8456	-1.0936	-0.4657	-0.9789	-0.9508	-0.3912	-0.0718	-0.6948		-0.437	-0.4315	-0.6322	0.0217	-1.2249	-1.4205	-0.8122	-1.322	-1.4656	-0.8812	-0.7628	-1.3773	0.0871	-0.0591		-0.123	-0.7542	-0.7462	-0.3878
WID:282322	WID:282322 || IMAGE:2548162 || MAP:5q12.1 || UG3 Cockayne syndrome 1 (classical)	1		0.106	0.2229	0.3686	0.3421	0.6218	0.4738	0.4334	0.3555	0.5646		0.8275						0.6655		0.4065	0.0339	0.6611	1.2813	1.0055	0.4311	0.8975	2.1138	1.2869	0.9925	0.6972	0.1962	0.617	0.9018	0.2344	0.5857	0.4443	0.2163	0.1579	0.5133	0.2079	0.6302	3.4357
WID:282393	WID:282393 || IMAGE:2569148 || MAP:2p25.1 || UG3 hippocalcin-like 1	1	0.5468	0.0523	-0.5213	0.4077	0.7027	0.4198	-0.1793	0.0034	-0.2237	0.5691	0.1636	0.3469	0.0285	0.4214	-0.0106	0.1279	-0.2742	0.3002	-0.1804	-1.2177	-0.252	0.051	0.1022	0.3748	-0.0297	-0.2104	0.2512	0.566	0.6881	-0.0295	-0.0171	0.4724	-0.0773	0.5741	0.3043	0.1991	-0.5452	0.0079	0.1139	0.4161	0.8391	0.0903
WID:282531	WID:282531 || P01959 || IPA intercellular adhesion molecule 3	1
WID:282545	WID:282545 || P37914 || IPA serine/arginine repetitive matrix 2	1	0.4933	0.3222	-0.5092	1.17	-0.3372	-0.4166	-0.1924	-0.0701	-0.2896	1.2072	0.7725	0.9344	0.6817	0.1288	0.0136	0.235	-0.0307	-0.4079	-0.7836	-0.838	0.0102	-0.0257	1.0026	1.4939	-0.5087	-0.5951	0.5949	0.1457		0.584	-0.2269	1.0197	0.0926	0.6654	0.0977	0.297	-0.278	0.3062	0.5765	0.3258	0.2014	0.7227
WID:282588	WID:282588 || P31173 || IPA interferon regulatory factor 5	1	0.499	0.2385	0.2356	0.2867	0.406	0.4328	0.1863	0.3289	0.3426	-0.0087	0.4957	0.5196	0.5608	0.4652	0.2152	0.5789	0.2304	0.2077	0.0717	0.2571	0.5924	1.0474	0.5442	0.5844	0.2713	0.2565	0.4801	0.2049	0.2853	0.4127	0.4564	-0.0791	-0.141	0.1001	0.4395	0.4903	0.3533	0.4717	1.7818	0.2178	0.2962	0.0066
WID:282651	WID:282651 || P48460 || IPA lymphotoxin beta (TNF superfamily, member 3)	1
WID:184061	WID:184061 || IMAGE:769542 || MAP:17q25 || UG5 procollagen-proline, 2-oxoglutarate 4-dioxygenase (proline 4-hydroxylase), beta polypeptide (protein disulfide isomerase; thyroid hormone binding protein p55)	1		0.0324	-0.216	-0.4636	0.1524	0.2593	-0.1866	-0.3757	-0.9873	-0.132	0.2568	0.0595	0.0721	-0.1079	-1.044	-2.3814	-0.6665	0.0543	-0.1798	-1.2674	-0.4653	0.2597	0.1776	0.2846	-0.457	-0.791	-0.6091	0.1031	-0.0841	-0.323	0.1701	-0.2508	-0.9976	-0.2238	-0.0386	-0.0193	-1.4213		0.1545	0.3018	-0.4701	-0.5174
WID:184116	WID:184116 || IMAGE:878652 || MAP:7q22 || UG3 procollagen C-endopeptidase enhancer	1
WID:184185	WID:184185 || IMAGE:768561 || MAP:17q11.2-q21.1 || PA MCP-1=MCAF=small inducible cytokine A2=JE=chemokine	1
WID:184188	WID:184188 || IMAGE:82871 || MAP:17p13-p12 || UG5 sex hormone-binding globulin	1	-0.2483	-0.1668	0.3512	0.3573	0.218	-0.366		0.4953	0.3627	0.1045		-0.8617	-0.3751	-0.2842	0.2033	-0.2163	0.7271	-0.4668	-1.3295	0.3534	0.2796	-0.8944	-0.3199	-1.0745	0.3767	0.6094	-0.7725	-0.5544	-1.265	0.3826	-0.0323	-0.4468	-0.2676		-0.6073	-1.0422	0.622	-0.1189	-0.6237	-0.5329	0.4473	0.8174
WID:184340	WID:184340 || IMAGE:23831 || MAP:17cen-q12 || PA Aldolase C, fructose-bisphosphate	1		-0.1588	-0.7569	-0.0363	-0.0565	-0.2616	-0.0602	-1.2096	-0.2352	-0.6654	-0.9477	-0.7314	-0.7625	-0.614	-0.5442	-0.6758	-0.5008	-0.7312	-0.7719	0.3242	-0.0302	-0.5589	0.5128	-0.3884	-0.0975	-0.3837	-0.4405	-0.2918	-0.5145	-0.4916	-1.1189	-1.138	-1.2328	-1.0548	-1.3365	-0.6785	-0.0854	-0.4163	-0.1336	-0.4718	-0.4005	-0.2383
WID:184618	WID:184618 || IMAGE:897667 || MAP:Xq25 || UG3 SWI/SNF related, matrix associated, actin dependent regulator of chromatin, subfamily a, member 1	1
WID:184619	WID:184619 || IMAGE:840364 || MAP:20cen-q13.1 || UG3 S-adenosylhomocysteine hydrolase	1		-0.3748	0.089	-0.051	-0.0097	0.0396	0.0477	-0.0643	-0.0405	-0.1739	-0.6154		-0.0196	-0.0228		0.0808	0.2293		0.4919	0.4451	-0.2152	0.1771	-0.0904		-0.246	-0.1215		0.1176		0.2244	0.2764		0.1128	-0.0982	-0.0329	0.1826	-0.1983	0.1447	0.1381	-0.0847	0.2533	0.0849
WID:184621	WID:184621 || IMAGE:788511 || MAP:3 || PA Ribosomal protein S6 kinase 90kD polypeptide 1	1	-0.3187	-0.3473	-0.1654	-0.3083	-0.7822	0.8489	-0.1637	-0.2248	-0.312	-0.5423	0.6003	-0.0369	0.5433	0.5501	-0.2825	0.6938	-0.0065	-0.2768	0.066		-0.4344	0.3255	-0.3734	0.1701	-0.8321	-0.5798	0.7019	-0.4847	0.0951	-0.0242	0.0883	0.2028	-0.2276	0.3741	0.265	0.4437	-0.5443	-0.8328	-0.5368	-0.3704	-0.422	-0.4377
WID:184744	WID:184744 || IMAGE:782811 || MAP:6p21 || UG3 high mobility group AT-hook 1	1	0.0822	-0.3759	-0.2893	-0.2401	-0.6305	0.5915	-0.3327	-0.3348	-0.0806	-0.3337	0.0121	-0.0341	-0.0186	-0.0528	-0.5593	-0.0266	-0.6997	-0.7728	-0.5815	-0.4268	-0.6323	-0.151	-0.4974	0.2491	-0.901	-0.5824		-0.3345	-0.265	-0.0718	-0.1317	-0.0983	-0.1832	0.2019	0.0586	-0.0947	-0.9827	-0.2842	-0.8524	-0.2131	-0.1208	-0.5991
WID:184762	WID:184762 || IMAGE:700527 || MAP:5q14 || UG5 glutaredoxin (thioltransferase)	1	-0.0108	-0.1051	-0.3315	0.064	-0.1659	0.5764	-0.0038	-0.3337	-0.1534	0.166	0.2368	0.2233	0.1229	0.2687	-0.1999	0.4639	-0.3991	0.0329	-0.3592	-1.4894	-0.1513	-0.0058	0.013	0.1214	-0.1428	-0.2853	-0.2198	0.001	0.147	0.1494	0.3514	0.0006	-0.3803	0.1483	0.1271	0.1121	-1.3085	-0.1686	-0.5653	-0.1678	-0.0319	-0.1982
WID:184796	WID:184796 || IMAGE:666425 || MAP:20q12-q13.1 || PA Topoisomerase I	1	0.6138	-0.2677	-0.0025	-0.2414	-0.0564	0.498	-0.262	0.1724	-0.28	0.4805	0.908	0.3717	0.6925	0.3855	0.0355	0.0645	-0.0651	0.1139	-0.7462	-1.6078	-0.1265	0.5434	0.703	0.5618	-0.1404	0.2617	0.2053	-0.1318	0.3656	-0.1175	0.4434	0.2238	-1.1468	0.4346	0.3883	0.6823	-1.7297	0.1971	0.2043	0.2012	0.1121	-0.2108
WID:184846	WID:184846 || IMAGE:704459 || MAP:12p13-p12 || PA CD69=early activation antigen	1		-0.7462	0.6139	-0.0009		0.0483	-0.5486		1.1662	-0.0776		-0.0389	-0.2986	0.0287	-0.0352	-1.4375	-0.0439	0.2415	-0.579	-0.0301	1.0414	0.6447		-0.0397	0.2632	0.2014		1.1736	-0.3682	-0.4194	0.3163	-0.9037	-0.8749	-0.2967	-0.2512	0.2277	0.0931	-0.1483	1.4027		-0.3225	-0.1878
WID:184890	WID:184890 || IMAGE:278501 || MAP:6q21 || UG5 FYN oncogene related to SRC, FGR, YES	1	-0.053	-0.3563	-0.564	-0.3074	-0.7473	-0.3148	-0.3804	-0.0699	-0.4191	-0.2218	0.4548	0.0237	0.2647	0.3657	-0.1566	-0.235	-0.4918	-0.4038	-1.3834	-1.0906	0.3409	-0.2217	0.0677	0.2094	0.258	-0.2313	-0.4958	-0.3033	-0.1307	-0.617	-0.1561	0.0918	-1.3459	-0.4759	-0.1757	-0.8898	-0.8505	0.0123	-0.0119	-0.2323	-0.3385	-0.1034
WID:184891	WID:184891 || IMAGE:309864 || MAP:19p13.2 || UG5 jun B proto-oncogene	1		-0.715	-0.7272	-1.0112	-0.5983	-0.3579	-0.6413	-0.7199	-0.5549	-1.4636	-1.299	-1.044	-0.6418	-1.2555	-1.7919	-0.8954	-0.6186	-0.9483	-1.1922	-1.2136	0.4408	-1.3038	-1.2762	-1.3254	-0.3151	-0.7815	-1.0893	-0.5481	-1.0118	-0.7632	-0.9542	-1.4503	-0.9727	-0.9778	-1.0271	-0.7779	-0.7651	-1.5145	-1.1174	-1.6547	-1.2375	-0.5614
WID:185114	WID:185114 || IMAGE:310406 || MAP:7p21 || PA IL-6	1	0.4764	-0.1048	-0.1141		0.0859	0.6381	0.2443	-0.4759	0.2655	-0.2357	0.4055	0.629	0.548	0.8878	0.475	0.4971	0.091	0.5398	0.3072	0.2362	0.263	1.1207	0.5128	0.7431	0.1268	-0.0066	0.7873	0.7465	0.9133	0.8207	0.5585	0.5699	0.932	0.5501	0.3469	0.8839	-1.0342	0.0683	0.3683	0.5533	1.0737	0.245
WID:185182	WID:185182 || IMAGE:868380 || MAP:1q23 || UG3 Fc fragment of IgG, low affinity IIb, receptor for (CD32)	1	0.1891	-0.5633	-0.3825	-0.2854	-0.2346	-0.2154	-0.2831	-0.0135	-0.068	-0.1942	0.756	0.2797	0.3129	0.467	0.1289	0.1977	-0.1437	0.332	-0.2637	-0.8663	-0.0501	0.4203	0.2675	0.0455	-0.0298	-0.0997	0.1572	-0.1836	0.4107	0.3711	0.1054	0.1906	-1.1994	0.1441	0.2765	0.4955	-0.4176	-0.3669	0.1242	-0.0787	-0.0003	-0.1615
WID:185223	WID:185223 || IMAGE:769959 || MAP:13q34 || PA collagen, type IV, alpha 2	1		-0.0909	-0.1288	-0.1643	-0.2017	-0.079	-0.167	-0.1739	-0.1579	0.1752		-0.1456	-0.103	-0.3217	-0.2967	-0.0698	-0.1984	0.0056	-0.3692	0.0494	-0.2303	0.0464	0.1687	-0.388	-0.0249	-0.0617	0.0333	0.2109	-0.202	-0.1046	-0.2516	0.1738	1.0503	-0.0245	-0.0953	-0.0782	-0.2858	-0.0461	-0.1026	-0.1178	-0.3232	-0.0732
WID:185257	WID:185257 || IMAGE:789314 || MAP:1q22-q23 || UG3 CD1E antigen, e polypeptide	1		0.3511	1.5385	2.4345	2.5376	1.5731	1.4142	1.4719	2.6514	1.4795	1.137	2.0016	1.1641	2.0743	2.4483	2.9829	2.7132	0.9454	0.7845	1.3963	2.7719	2.5931	2.7633	1.9021	2.9761	2.7258	2.3324	1.4761	2.8058	0.5745		0.6859	2.2339	1.6011	-0.3445	0.7887	2.6218		0.9338	2.461	2.3073	1.1814
WID:185348	WID:185348 || IMAGE:82131 || MAP:6q27 || UG5 proteasome (prosome, macropain) subunit, beta type, 1	1	-0.5209	-0.7357	-0.2542	-0.6552	-0.9166	-0.0034	-0.4695	-1.0303	-0.558	-0.5359	-0.6284	0.0344	-0.2146	-0.217	-0.6353	-0.5395	-0.7541	-0.4637	-1.0768	-1.8664	-1.1486	-0.9987	-0.3671	0.1405	-0.9597	-1.036	-0.3844	-1.1715	-0.2037	-0.8109	-0.5675	0.1095	-1.1664	-0.3672	-0.4425	-0.371	-1.3115	-0.5686	-1.0385	-0.4682	-0.5409	-1.1385
WID:185377	WID:185377 || IMAGE:66315 || MAP:10q22 || UG5 voltage-dependent anion channel 2	1	-0.6455	-0.8719	-0.5145	-0.9021	-0.9523	-0.3333	-0.4993	-0.8899	-0.5154	-0.5596	-0.3879	-0.3313	-0.3379	-0.3779	-0.3166	-0.3316	-0.6772	-0.4033	-0.5445	-1.1254	-0.7945	-0.9107	-0.8109	-0.2786	-1.281	-0.8861	-0.581	-0.7723	-0.0961	-0.3132	-0.5141	0.138	-0.5926	-0.4202	-0.334	-0.3201	-0.7207	-0.9761	-0.7523	-0.7376	-0.4351	-0.7651
WID:185468	WID:185468 || IMAGE:1492104 || UG3 tubulin, beta, 2	1	-0.2601	-0.7453	-0.3402	-0.5517	-0.5407	0.5281	-0.3978	-0.6275	-0.3616	-0.7219	0.1559	-0.244	-0.1833	-0.1665	-0.7736	-0.2147	-0.6488	-0.8286	-0.4299	-0.246	-0.7601	-0.0044	-0.6857	0.1937	-0.917	-0.7796	0.1889	-0.7188	0.0125	-0.3688	-0.5407	-0.261	-0.6818	-0.6604	-0.3135	-0.1683	-0.8936	-0.2756	-0.8662	-0.2861	-0.4594	-0.4996
WID:185490	WID:185490 || IMAGE:1473304 || MAP:10p15-p14 || UG3 aldo-keto reductase family 1, member C3 (3-alpha hydroxysteroid dehydrogenase, type II)	1	0.5719		0.4122	-0.033		1.5734	0.2941		-0.0367	0.2134	0.9841	0.8349	1.3612	0.758	0.4566	1.0817	0.5668	0.5705	0.1129	0.3443	0.3669	1.1893		1.2015	0.4608	0.0086	0.906	0.2468	1.0146	0.9293	0.7961	0.8157	0.563	1.0312	0.5963		-0.1181	0.3459	0.0691	1.0961	0.7232	0.6976
WID:185516	WID:185516 || IMAGE:290378 || MAP:7q32-q33 || UG5 podocalyxin-like	1		0.1683	-0.1498	-0.1307	-0.3594	-0.1647	-0.3067	-0.1368	-0.4957	-0.2791	-0.2113	-0.3006	-0.3241	-0.4066	-0.4825	-0.2788	-0.2564	-0.4189	-0.4513	-0.4818	-0.2329	-0.1818	0.4287	0.0624	0.0182	-0.2074	0.2559	0.0503	0.0404	-0.2275	-0.2646	-0.0701	0.5198	-0.1971	-0.4325	-0.2493	-0.6616	-0.2387	-0.1003	-0.1654	-0.3932	-0.2943
WID:185565	WID:185565 || IMAGE:1160723 || MAP:22q12.2 || UG3 LIM domain kinase 2	1
WID:185571	WID:185571 || IMAGE:868575 || MAP:Xq22.3 || UG3 delta sleep inducing peptide, immunoreactor	1
WID:185671	WID:185671 || IMAGE:489677 || MAP:7 || UG5 uridine phosphorylase	1	0.3435	-0.4228	-0.3819	-0.246	-0.4759	0.2445	0.1171	-0.1433	0.1068	-0.2773	0.0486	-0.2283	-0.1236	-0.1387	-0.6295	0.1114	-0.7899	-0.3498	-0.5415	-0.9669	-0.1662	0.0361	0.0224	0.5337	-0.7447	-0.2056	0.2511	-0.2841	0.0727	0.1654	-0.6016	0.103	-0.7857	0.1986	0.3856	0.2671	-0.4634	-0.4734	-0.5043	-0.2484	-0.1209	-0.3088
WID:185715	WID:185715 || IMAGE:712401 || MAP:1p36.2 || UG5 phosphoinositide-3-kinase, catalytic, delta polypeptide	1	0.3358	-0.2854	0.1223	0.155	0.0133	-0.0014	-0.1826	1.0337	0.0555	-0.8571	-0.0369	-0.7133	0.25	0.1524	-0.393	-0.0861	0.0032	-0.6793	-0.6954	-0.1826	-0.5957	-0.1334	-0.6651	-0.0194	-0.0823	-0.156	-0.2213		-0.8519	-0.0475	-0.2324	-0.2762	-0.0843	-0.2935	-0.444	1.0016	0.5681	-0.4884	-0.3414	-0.488	-0.3259	-0.2324
WID:185806	WID:185806 || IMAGE:143443 || MAP:7q34-q35 || PA thromboxane A synthase 1 (platelet, cytochrome P450, subfamily V)	1	-0.0852	0.2172	-0.0422	-0.0078	0.0547	0.4667	0.2337	-0.1665	0.157	-0.3363	0.1167	-0.2362	0.151	0.1709	-0.25	-0.0355	-0.117	-0.0648	-0.6453	0.1038	-0.2739	0.0211	-0.0537	0.1151	-0.2315	-0.0523	0.5011	0.1667	-0.0463	0.0708	-0.2159	-0.1282	0.2409	-0.0677	-0.2379	0.2464	0.0164		-0.3814	-0.1325	0.0481	-0.2169
WID:185955	WID:185955 || IMAGE:511832 || MAP:3p25 || UG5 peroxisome proliferative activated receptor, gamma	1	-0.3291	-0.4719	-0.1471	0.1366	0.0659	0.3709	0.0597	-1.1835	0.0345	0.3647	0.7568	0.6188	1.0834	0.7305	0.4732	0.7211	-0.094	-0.1649	0.5717	-0.124	0.1116	1.4739	0.0433	1.3468	-0.1473	-0.0614	0.3239	0.1481	0.6009	0.4352	0.2191	0.3519	-0.1221	0.2963	0.7583	0.9742	-0.9772	0.2366	-0.2237	0.6725	0.4702	0.3468
WID:186003	WID:186003 || IMAGE:176606 || MAP:12q13.11-q13.12 || UG5 NEL-like 2 (chicken)	1
WID:186026	WID:186026 || IMAGE:120881 || MAP:18p11.3 || UG5 RAB31, member RAS oncogene family	1	0.2049	-0.1609	-0.0563	-0.3678	-0.5501	-0.5667	-0.2044	-0.4345	0.0899	-0.2458	0.7459	0.2454	0.6543	0.1491	0.3208	0.3879	-0.2039	-0.4512	-0.3803	-0.141	0.4429	0.8125	0.109	0.6265	-0.3662	-0.6361	-0.4599	-0.5129	0.0785	-0.0796	-0.1556	0.1787	-0.7207	0.0038	0.1074	0.401	-0.5076	-0.0236	-0.2293	0.2582	0.322	-0.0957
WID:186043	WID:186043 || IMAGE:813149 || MAP:1q21-q23 || UG5 H2B histone family, member Q	1		-0.4181	0.4348	-0.3134	0.1494	-0.5548	-0.4388	1.7245	-0.1616	-0.5046	-0.3668	-0.696	-0.7288	-0.2552	-0.6704	-0.5812	-0.7042	-0.6778	-1.2378	-0.1369	-0.1005	-0.6631		-1.0942	-0.3449	-0.2421	-0.5436	-0.2549	-0.5516	-0.6891	-0.888	-0.9768	-1.2214	-0.8603	-0.892	-0.8508	0.0982	-0.1628	-0.302	-0.6046	-0.8521	0.3842
WID:186224	WID:186224 || IMAGE:770192 || MAP:17q11.1 || UG3 lectin, galactoside-binding, soluble, 9 (galectin 9)	1	-0.2763	-0.3673	0.0446	-0.0887	0.0584	-0.2307	-0.266	-0.0608	0.2555	-0.2747	-0.9866	-0.5321	-0.8577	-0.7354	-0.5819	-0.3563	0.0481	-0.7731	-1.1057	-0.1566	-0.4836	-0.3061	-0.6163		-0.0139	0.2559	-0.4488	-0.806	-1.0823	-0.295	-0.3057	-0.7115	-0.0204	-0.8522	-0.782	-0.9533	0.1751	-0.1577	-0.4098	-1.1182	-0.2125	-0.6073
WID:186275	WID:186275 || IMAGE:811842 || MAP:4q11 || PA Signal recognition particle 72 (SRP72) with overlapping cam kinase II isoform	1	0.1793	0.0724	0.1761	-0.0512	-0.3238	-0.435	-0.0753	0.1862	-0.1719	0.3306	0.9465	-0.5699	0.7424	0.4489	0.6846	0.2908	-0.096	-0.1664	-0.7953	-0.4692	0.4224	0.2467	0.5218	0.7486	-0.1051	0.0187	-0.1407	-0.1036	0.1731	0.0043	0.151	0.4232	-0.1345	0.4068	0.0303	0.0518	-0.2635	0.3657	0.4019	0.5871	0.5014	0.2216
WID:186454	WID:186454 || IMAGE:897952 || MAP:1p13 || UG3 proteasome (prosome, macropain) subunit, alpha type, 5	1	-0.0146	-0.1237	-0.1812	-0.5395	-0.2709	0.2005	-0.151	-0.1472	-0.1434	0.0949	0.0136	0.2761	0.4257	0.3004	-0.0239	0.0197	-0.1092	-0.3041	-0.6447	-0.8208	-0.1952	-0.0354	0.1655	0.6093	0.0362	-0.0695	-0.1557	-0.1693	0.251	0.3979	0.4212	0.1214	-0.3381	0.2269	0.011	0.6087	-1.2239	-0.3428	-0.4487	-0.0254	-0.1043	-0.1436
WID:186511	WID:186511 || IMAGE:757961 || MAP:11q12.3 || UG5 syntaxin 3A	1	0.5869	-0.4046	-0.0623	-0.103	-0.02	0.4266	0.0062	0.0142	-0.0971	0.3563	0.7861	0.5591	0.6913	0.4587	0.3618	0.6016	0.2564	0.2182	0.0804	-0.7275	0.0373	0.4462	0.1185	0.6294	-0.0039	-0.1759	0.507	0.2057	0.6081	0.3474	0.3694	0.5679	-0.4493	0.6571	0.4652	0.408	-1.3867	0.0357	0.2251	0.4556	0.0219	0.1124
WID:186517	WID:186517 || IMAGE:898265 || MAP:14q24 || UG3 splicing factor, arginine/serine-rich 5	1	1.101	0.4619	0.6846	0.6309	0.6222	0.6559	0.7406	0.407	0.4252	0.1868	0.1609	0.3436	0.0202	0.0277	0.5636	0.8625	0.3696	0.2875	-0.1652	0.2727	0.4321	0.8283	0.3617	0.3956	0.3295	0.4284	-0.0136	0.174	0.3491	0.5385	0.0363	0.0955	-0.519	0.0866	-0.3373	-0.2011	-0.2783	0.3913	0.6179	0.4668	0.3256	0.4019
WID:186560	WID:186560 || IMAGE:504877 || MAP:6q22.33 || PA mitogen-activated protein kinase kinase kinase 5=MEKK5=ASK1	1	0.1163	-0.0483	0.2701	-0.3814	-0.8387	-0.2464	-0.4945	-0.0372	-0.1694	0.5038	1.5261	1.0985	1.1646	1.1276	0.7697	0.602	0.154	0.3014	-0.2921	-1.0171	0.3293	0.7481	1.024	1.3852	-0.0678	-0.3211	0.2993	-0.5782	0.6942	-0.0081	0.7324	0.7749	0.2029	0.7621	0.4304	0.3619	-0.9716	0.1163	-0.0917	0.6104	0.1083	-0.2109
WID:186568	WID:186568 || IMAGE:789204 || MAP:3q26.2-q27 || UG5 translocation protein 1	1	0.6856	0.3949	0.5422	0.4797	-0.0604	1.008	0.2672	-0.0364	0.0166	0.8885	0.5406	0.8341	1.1342	1.0523	0.5601	0.571	0.3419	0.623	-0.1931	-1.1616	0.4863	0.715	0.6742		0.1115	0.3517	0.5206	0.5231	0.844	0.4817	0.8136	0.6092	-0.2494	0.8074	0.4368	0.7075	-0.885	0.5465	0.0728	0.9527	0.5121	0.3193
WID:186652	WID:186652 || IMAGE:795543 || MAP:Xp22.13 || PA Thioredoxin peroxidase=antioxidant enzyme=AOE372	1	-0.2127	-0.104	0.1099	0.0271	-0.1153	0.1679	0.1131	0.0984	-0.0134	-0.092	0.0815	-0.1341	0.2604	-0.0043	0.0614	-0.0506	0.0358	-0.3998	-0.146	-0.0183	0.1129	0.3417	0.0163	0.5947	-0.0152	0.1968	-0.0173	0.0839	0.1419	0.2397	0.0591	-0.1425	0.2539	-0.3073	0.2943	-0.0286	-0.2995	-0.0355	-0.1144	-0.1491	-0.3041	-0.1521
WID:186674	WID:186674 || IMAGE:814378 || MAP:19q13.1 || UG5 serine protease inhibitor, Kunitz type, 2	1	0.0854	-0.379	-0.1017	0.0025	0.0922	0.2266	-0.0842	-0.1985	-0.2445	-0.6473	-0.0555	-0.7171	0.5078	-0.0146	-0.3431	-0.4103	-0.0998	-0.5279	-0.3737	-0.3447	-0.2971	-0.0006	-0.428	-0.1526	-0.1245	-0.3359	-0.1853	-0.1918	-0.268	-0.0317	-0.0931	-0.6052	-0.7959	-0.2869	-0.3503	1.5369	-0.0577	-0.3444	-0.2011	-0.6088	-0.4409	-0.0877
WID:186701	WID:186701 || IMAGE:841332 || MAP:12p12.3 || PA LyGDI=Rho GDP dissociation inhibitor (GDI) beta=RHO GDI 2	1	0.8633	1.1766	1.1415	1.075	0.7687	0.5115	1.1418	1.1204	0.9296	-0.1572	0.3693	-0.2384	0.1274	0.7538	1.0865	0.7482	0.4523	0.1733	0.2351	1.2493	0.9657	0.2077	0.7298	0.3169	0.7869	0.6181	0.4706	0.4909	0.1397	0.8616	0.4895	0.1076	0.0821	-0.2323	-0.2765	0.2086	1.681	0.7664	0.6335	0.3486	0.28	0.7951
WID:186854	WID:186854 || IMAGE:40017 || UG5 ESTs, Highly similar to CCHU cytochrome c [validated] - human [H.sapiens]	1	0.1668	-0.4187	-0.0878	-0.0235	-0.4508	0.5067	-0.0416	-0.2962	-0.4328	0.0833	0.1928	0.3155	0.533	0.3174	0.0525	-0.1037	-0.5982	0.2836	-1.0079	-2.1248	-0.5221	-0.0798	0.1378	0.6809	0.4694	0.0595	-0.1188	-0.0844	0.4642	-0.0782	0.4966	0.5637	-0.6261	0.4339	0.264	0.6818	-1.6628	-0.3309	-0.381	0.0362	0.4311	-0.3967
WID:186891	WID:186891 || IMAGE:233581 || MAP:4p14 || UG5 huntingtin interacting protein 2	1	-0.2726	-0.2577	-0.1048	-0.3684	-0.5956	-0.5697	-0.3218	-0.1661	-0.3298	0.0791	-0.022	0.3086	0.325	0.0499	-0.0837	0.1979	-0.3603	-0.1416	-1.418	-2.1162	-0.2639	-0.2038	0.2345	0.8382	-0.153	-0.1398	-0.1875	-0.4575	0.0709	-0.5874	-0.1168	0.5003	-0.7221	0.0643	0.1622	-0.01	-1.2011	-0.1206	-0.4572	-0.1492	0.3486	-0.6155
WID:187092	WID:187092 || IMAGE:320509 || MAP:16q22.1 || UG5 cytochrome b5 outer mitochondrial membrane precursor	1	-0.0267	-0.0535	-0.1374	-0.0288	0.0737	-0.1715	-0.0225	-0.2484	-0.1339	-0.0352	2.0653	1.8768	0.5982	-0.0928	0.3093	-0.0557	0.0561	-0.2636	-0.4257	-0.2358	-0.1028	-0.1609	0.888	-0.2159	0.1331	0.0108		-0.4185	-0.4019	-0.2127	-0.1479	-0.1907	0.7081	-0.1297	0.1256	-0.163	0.0242	-0.049	-0.0823	-0.0548	2.8508	-0.0119
WID:187102	WID:187102 || IMAGE:257422 || MAP:4p15 || UG5 bone marrow stromal cell antigen 1	1	0.2258	-0.1288	0.279	0.3482	-0.1718	0.5367	-0.1232	-0.3864	0.1365	-0.3665	-0.0855	-0.0631	0.0591	0.6368	-0.077	-0.1453	-0.1541	-0.0004	-0.3605	-0.0515	-0.1241	0.0139		0.0983	-0.0888	0.1742		-0.0991	-0.0767	0.337	0.0314	-0.4963	-0.6949	-0.2357	-0.0393	-0.192	0.0776	0.0228	0.3159		0.2793	0.4062
WID:187114	WID:187114 || IMAGE:855786 || MAP:14q32.31 || UG3 tryptophanyl-tRNA synthetase	1	0.1352	0.0452	0.2909	0.465	-0.2063	0.1856	0.1908	-0.0836	0.6068	-0.2806	0.1871	0.2267	0.1436	0.1837	-0.1809	0.218	-0.0101	-0.3532	-0.0892	0.0053	-0.0763	0.2788	-0.4008	0.2224	0.1228	-0.1473	-0.0471	-0.5207	0.1338	0.0785	0.6415	-0.12	-0.5119	0.1107	-0.0842	-0.0264	-0.0336	-0.1649	1.1998	-0.1173	0.2737	0.0079
WID:187121	WID:187121 || IMAGE:969877 || MAP:20p12-p11.2 || UG3 synaptosomal-associated protein, 25kDa	1	0.4951	0.9353	0.2131	1.0441	1.0973	-0.2791	0.0757	0.8667	0.6423	-0.865	-0.446	-1.2734	-1.1847	-1.3516	-0.0397	-0.6155	-0.3738	-0.8269	-1.2452	-0.3937	0.29	-0.9759	-0.8511	-0.7374	0.9812	1.0041	-2.1989	-1.2616	-1.6165	-0.9437	0.2268	-1.4118	-0.3475	-0.9069	-0.7461	-1.4419	0.5605	0.2171	0.4857	-0.0259	-0.4335	-0.4877
WID:187129	WID:187129 || IMAGE:214884 || MAP:9q22.32-q31.3 || UG5 protein translocation complex beta	1	-0.0146	-0.3626	-0.3825	-0.4242	-0.161	0.2668	-0.2369	-0.283	-0.8041	-0.241	-0.1238	-0.118	-0.1062	-0.3261	-0.7554	-1.4841	-0.9215	-0.224	-0.8856	-1.5037	0.0248	-0.1088	-0.035	0.1268	-0.2811	-0.1102	-0.0793	0.0828	-0.0865	-0.5083	0.0275	-0.2041	-0.7465	-0.2826	-0.1033	0.1005	-0.6617		-0.1111	-0.1881	-0.0643	-0.7706
WID:187149	WID:187149 || IMAGE:273546 || MAP:4pter-q21 || PA ADE2H1 encoding SAICAR synthetase and AIR carboxylase of the purine pathway (EC 6.3.2.6, EC 4.1.1.21)	1	0.6764		0.7089	0.2952	0.1855	0.5004	0.6053	0.3034	-0.2067	0.1954	0.172	-0.057	0.0273	0.1891	0.7885	0.8017	0.1721	0.0877	0.01	0.2316	0.2389	0.5593	0.2102	0.3064	0.2507	0.1164	0.0766	0.3104	0.4091	0.297	0.1326	0.2328	0.008	0.3169	0.0394	0.201	-0.1317		0.0456	0.1294	0.3348	0.324
WID:187214	WID:187214 || IMAGE:238821 || MAP:6p21.2-p12 || UG5 phospholipase A2, group VII (platelet-activating factor acetylhydrolase, plasma)	1	0.4166	-0.0516	-0.0938	-0.4172	-0.2169	0.3217	0.192	-0.3812	0.0006	0.2571	0.6562		0.4886	0.528	0.022	0.7665	-0.1908	0.2442	0.3346	0.2366	-0.0953	0.7091	0.1562	0.2776	-0.4554	-0.603	0.0997	-0.3809	0.0322	0.1656	-0.0535	-0.0236	-1.0855	-0.2163	-0.3233	-0.5788	-0.9255	0.1025	-0.0261	0.2733	0.228	-0.2192
WID:187645	WID:187645 || IMAGE:34140 || MAP:2q24.3 || PA grancalcin=EF-hand calcium-binding protein abundant in neutrophils and monocytes	1	0.3885	0.2778	0.3313	0.2917	0.3662	0.1002	0.1888	0.2968	0.2509	0.4105	0.5194	0.5867	0.0341	0.415	0.4553	1.1496	0.3254	0.6827	0.3699	-0.9297	0.4842	0.985	0.2604	0.3433	0.2021	0.3255	-0.3462	0.0411	0.2142	-0.1376	0.7082	0.4007	-0.2428	0.6178	0.7167	0.5542	-0.3874	0.205	0.5576	0.2021	0.2308	0.0463
WID:187702	WID:187702 || IMAGE:82225 || MAP:8p12-p11.1 || UG5 secreted frizzled-related protein 1	1	0.1877	0.0837	0.0188	-0.2114	0.0221	0.1209	-0.0174	0.1064	0.0737	0.1568	0.2416	0.0495	0.2741	0.1113	0.0835	-0.0093	-0.02	0.2517	-0.2204	0.5411	-0.2273	0.2024	-0.2457	-0.5197	0.0408	0.4158	1.0588	0.7092	0.2379	0.1891	-0.1006	0.3095	1.4335	0.2595	0.0456	0.1788	-0.1639		-0.03	0.0534	0.2747	0.0904
WID:187714	WID:187714 || IMAGE:67759 || MAP:13q12 || UG5 arachidonate 5-lipoxygenase-activating protein	1	0.5039	0.5214	0.8856	0.8407	0.4271	0.6051	0.6137	0.4875	0.588	0.25	0.4267	0.1356	0.1537	0.6989	0.4606	0.3012	0.5618	0.2164	0.5921	0.5177	0.3974	0.5746	0.3067		0.6933	0.5034	0.2554	0.9119	0.4416	1.1073	0.5137	0.2404	0.0047	0.545	0.2717	0.1636	0.9364	0.372	-0.1565	0.2773	0.882	0.4975
WID:187725	WID:187725 || IMAGE:743230 || MAP:11 || UG3 ESTs, Highly similar to S26799 homeotic protein - human [H.sapiens]	1	-0.359	-1.053	-0.3156	-0.4893	-1.2298	-0.084	-0.2668	-0.4613	-1.1284	-0.0755	-0.1667	0.2435	-0.1565	-0.7637	-1.0095	-1.9141	-1.7062	-0.3231	-1.3091	-1.5615	-1.4247	-0.3032	-0.0035	0.6972	-0.7445	-0.0285	-0.2786	0.2294	-0.2545	-0.2085	-0.1623	-0.4724	-1.2889	-0.6236	-0.979	-0.0857	-1.891		-0.8485	-0.2382	-1.2348	-0.4698
WID:187838	WID:187838 || IMAGE:593251 || MAP:2q13 || UG5 ARP3 actin-related protein 3 homolog (yeast)	1	0.1892	-0.3041	-0.6977	-0.2789	-0.1495	-0.3263	-0.3644	-0.2456	-0.2805	-0.3068	-0.0508	0.1414	-0.2624	-0.0743	-0.3257	-0.1832	-0.6123	0.0063	-0.8044	-1.7957	-0.38	-0.0082	-0.1091	-0.3615	-0.3559	-0.4923	-1.0341	-0.4241	-0.4999	-0.5849	-0.3254	-0.1464	-1.2572	-0.298	0.087	-0.496	-1.7084	-0.3115	-0.1828	-0.1966	0.2012	-0.7674
WID:187856	WID:187856 || IMAGE:843098 || MAP:5p15.1-p14 || UG3 brain abundant, membrane attached signal protein 1	1	1.0881	0.144	0.5339	0.4244	-0.5632	0.1576	0.2228	-0.1774	-0.4716	-0.0337	0.0734	-0.1094	0.2182	0.2102	-0.0577	0.1681	-0.4049	-0.1781	-0.9547	0.177	-0.2113	0.2634	0.5343	0.3505	0.1351	-0.124	0.2224	-0.4749	-0.0083	-0.5175	-0.1752	-0.6894	-1.4108	-0.642	-0.5404	-0.4305	-0.0057	0.2788	0.0395	0.4269	-0.0358	0.1331
WID:187898	WID:187898 || IMAGE:813738 || MAP:1q24.2 || UG5 DKFZP586G011 protein	1	-0.0129	-3.5527	-2.9564	-2.9798	-3.6369	-1.5624	-0.9315	-3.4965	-2.5381	-3.302	-1.93	-2.7151		-2.7289	-2.9791		-3.0928	-2.6618	-3.555	-3.6019	-3.0537	-2.6436	-0.1788		-3.1124	-2.337	-2.4661	-2.4603	-2.6862	-2.613	-3.1071	-2.5593	-2.2869	-3.0695		-2.9432	-2.8878	-0.7467	-2.9226	-0.767	-2.7407	-2.5517
WID:187948	WID:187948 || IMAGE:768347 || MAP:17q21 || UG5 karyopherin (importin) beta 1	1		-0.2888	-0.8501	-0.1283	-0.1205	-0.2268	-0.2618	-0.5484	-0.2859	-0.1825		0.1666	-0.6745	-0.3763	-0.2886	-0.3467	-0.4382	-0.3606	-0.2322	-0.1345	-0.1404	0.0229		-0.3222	-0.1477	-0.3022	-0.3151	-0.1194	-0.0927	-0.5611	-0.9888	-0.4852	-0.7791	-0.434	-0.8634	-0.9542	-0.171	-0.1015	-0.0995	-0.0442	-0.1691	-0.2833
WID:188069	WID:188069 || IMAGE:740018 || MAP:14q32.33 || PA Immunoglobulin alpha (1 or 2) heavy chain constant region	1	1.8417	1.7099	1.2714	2.2395	2.1369	1.1703	1.415	1.3734	1.9872	0.2927		0.1535	0.3165	1.0506	1.7592	1.0658	1.9159	0.8477	1.1963	1.9073	2.2434	0.8968	0.6574	0.6931	2.4455	2.4954	-0.2313	0.0561	0.3465	0.8833	1.7319	0.3107	1.4778	0.783	0.7693	1.2675	3.0434	2.0288	2.0659	1.3778	2.2495	1.1692
WID:188224	WID:188224 || IMAGE:82676 || MAP:15q25-q26 || PA CD13=aminopeptidase N	1	0.1157	-0.4182	-0.1686	-0.2454	-0.7835	0.6541	-0.2482	-0.3192	-0.365	-0.5672	0.2755	0.1676	0.4425	-0.1462	-0.6744	-0.2564	-0.4989	-0.5225	-0.1053	-0.0786	-0.4932	0.1431	0.3705	0.626	-1.1707	-0.478	0.3256	-0.2561	0.2118	-0.3159	-0.6044	-0.1503	-0.2854	0.1094	0.1993	0.4849	-0.6057	-0.6669	-0.6318	0.1548	0.225	-0.2684
WID:188447	WID:188447 || IMAGE:81129 || MAP:22q13.1 || UG5 myosin, heavy polypeptide 9, non-muscle	1	-0.0181	-0.1129	-0.1419	0.055	-0.4059	0.1708	-0.0247	-0.2291	0.0201	-0.3776	0.3119	0.0394	0.0048	-0.089	-0.2212	-0.0485	-0.4304	-0.3425	-0.8352	-0.7995	0.0001	0.023	0.4603	0.3209	-0.1875	0.0466	-0.0163	-0.1233	-0.2001	0.0793	-0.2881	-0.4055	-0.8411	-0.2013	-0.0172	-0.0114	-0.8292	-0.3102	-0.2037	-0.1019	0.1921	-0.2429
WID:188453	WID:188453 || IMAGE:781766 || MAP:9q31 || UG5 transmembrane protein with EGF-like and two follistatin-like domains 1	1	0.3181	-0.5757	0.0603	-0.2304	-0.0458	0.3569	0.1023	-0.3411	-0.419	-0.2624	0.9999	0.7586	0.5944	0.2266	0.0043	0.3197	-0.1474	0.2059	0.2373	-0.8951	-0.0974	1.1864	0.2135	0.6491	-0.3724	-0.1516	-0.4606	-0.0434	0.7924	0.2102	-0.0017	0.5073	0.4455	0.5415	0.5949	0.1095	-1.0178	-0.1273	0.0522	0.1827	-0.3262	-0.2163
WID:188481	WID:188481 || IMAGE:80504 || MAP:5q32-q33.1 || UG5 TNFAIP3 interacting protein 1	1	0.5238	0.4047	0.1437	0.1722	-0.4372	0.8958	0.1913	0.2141	0.076	0.2365	0.6566	0.8187	0.9665	0.6379	0.0088	0.3953	-0.3026	0.2475	-0.0402	0.0799	-0.1417	0.6768	0.5373	0.8252	-0.2458	0.1404	0.6941	0.0192	0.7692	0.6035	0.6105	0.4593	0.4505	1.1938	0.7085	1.0032	-0.381		-0.065	0.5887	0.2184	-0.3873
WID:188492	WID:188492 || IMAGE:770992 || MAP:7q35-q36 || UG5 enhancer of zeste homolog 2 (Drosophila)	1	0.9488	0.3937	0.3108	0.2526	0.0055	0.7573	0.4421	0.2957	0.3605	0.6118	1.2148	1.2192	1.2289	0.7769	0.2883	0.5587	0.3112	0.6374	-0.043	-0.5181	0.4826	1.4377	0.4762	1.0669	0.191	0.1704	0.9775	0.4847	1.0445	0.572	0.7141	0.7567	0.1149	0.7701	0.5477	1.7081	-0.6466	0.463	0.8903	0.6171	0.5369	0.0875
WID:188575	WID:188575 || IMAGE:307882 || MAP:5q13.2 || UG5 tubulin-specific chaperone a	1	0.6867	0.0827	0.4926	0.0734	0.2934	0.1574	0.5322	0.2521	-0.5675	-0.3218	0.0938	-0.1086	-0.082	-0.3377	0.0536	0.2075	-0.0511	0.2093	0.1325	-1.0729	0.5992	0.8284	0.4093	0.8354	-0.0609	0.1243	0.8031	0.6302	0.4167	-0.2963	0.0087	0.0536	0.2256	0.0343	0.3444	0.4591	-0.4309	0.6385	0.8065	0.2497	0.4749	0.2197
WID:188631	WID:188631 || IMAGE:295992 || MAP:6p24-p23 || UG3 jumonji homolog (mouse)	1	-0.1976	-0.5815	-0.7256	-0.4548	-0.9507	0.1525	-0.5351	0.1323	-0.4029	-0.386	0.2375	0.4398	0.0028	-0.0693	-0.6081	-0.1906	-0.4865	-0.6459	-0.8908	-0.4497	-0.5993	-0.1319	0.3299	0.1243	-0.294	-0.7694	0.3501	-0.2889	0.2131	-0.462	-0.4203	-0.1806	-0.7437	-0.0798	-0.4743	-0.4881	-0.7418	-0.3564	-0.6058	0.3326	-0.0539	-0.2291
WID:188894	WID:188894 || IMAGE:769857 || MAP:21q22.3 || UG5 cystathionine-beta-synthase	1	0.4583	0.4866	0.3388	-0.0283	0.2867	0.458	0.4045	0.1816	0.4161		0.1249	0.3032	0.4344	0.2416	0.3002	0.463	0.096	0.3338	0.4115	0.3506	0.2906	0.4439			0.2375	0.1473	0.3755	0.4193	0.4128	0.226	0.3139	0.1586	1.1474	0.5905	0.4624	0.3574	0.2611	0.2786	0.648	0.3251	0.4466	0.5169
WID:188895	WID:188895 || IMAGE:859586 || MAP:1p36.1 || UG3 cell division cycle 42 (GTP binding protein, 25kDa)	1
WID:189021	WID:189021 || IMAGE:627125 || MAP:22q11.1 || UG5 BH3 interacting domain death agonist	1	-0.6859	-0.5447	-0.451	-0.9006	-0.9434	-0.2154	-0.4297	-0.7586	-0.7977	-0.2126	-0.1415	-0.1259	0.0941	-0.3502	-0.7663	-0.2534	-0.7442	-0.3527	-0.0269	-0.8227	-0.4352	-0.1493	0.2707	0.2838	-0.8978	-0.6334	0.1466	-0.1388	0.2058	-0.2036	-0.209	0.1714	-0.1938	0.0416	0.5463	0.3245	-1.2029	-0.7991	-0.9737	-0.7058	-0.4294	-0.7656
WID:189115	WID:189115 || IMAGE:744647 || MAP:9q31.2 || UG3 catenin (cadherin-associated protein), alpha-like 1	1	0.3587	0.1248	0.1346	0.1114	0.1361	0.8229	0.5932		0.0968	0.493	0.7636	0.6424	1.2173	0.2395	0.4306	0.5376	0.1596	-0.1221	0.0508	-0.3455	0.0566	1.0094	0.4525	1.2486	0.2783	-0.1895	0.4634	0.2562	0.626	0.0419	0.7521	0.4423	0.0299	0.5666	0.6624	0.6526	-0.8438	0.4917	-0.0057	0.8678	1.2666	0.5619
WID:189144	WID:189144 || IMAGE:796263 || MAP:8q22.2 || UG5 plasma glutamate carboxypeptidase	1	0.0618	0.0459	-0.1691	0.0331	0.0934	0.0679	0.2951	-0.1015	-0.2026	-0.3444	-0.267	-0.3104	-0.2595		0.0159	0.1905	-0.0796	-0.2093	-0.5068	-0.4145	0.0854	-0.0384	-0.2662	0.0174	-0.0335	-0.0203	-0.2049	0.0276	-0.2327	-0.3755	-0.2438	-0.3927	0.0297	-0.5772	-0.4077	-0.46	0.2628	-0.1428	0.0015	-0.2709	-0.0744	-0.1591
WID:189229	WID:189229 || IMAGE:626544 || MAP:5p15.1-p14.3 || UG5 myosin X	1	-0.0685	-0.7764	-0.5015	-0.9034	-1.3288	0.0091	-0.7238	-0.6663	-0.675	-0.4891	0.1877	0.4264	0.7767	1.4461	-0.2467	0.1434	-0.346	0.0901	0.4181	-0.9043	-0.1965	0.2496	-0.4301	0.4372	-0.9253	-0.6366	0.403	0.4646	0.6219	0.3041	0.0528	0.5984	-0.1349	0.3749	0.1216	-0.0436	-1.0084	-1.1326	-0.4406	0.2232	0.313	-0.5168
WID:189452	WID:189452 || IMAGE:814942 || MAP:Yq11 || UG5 Smcy homolog, Y chromosome (mouse)	1		0.5579	-0.9724	0.2061	-0.1573	-0.1548	-0.0582	-0.2218	-0.3161	-0.6135	-0.4312	-0.4547	-0.5133	-0.1978	-0.4245	-0.5127	-0.5676	-0.3386	-0.847	-0.4076	0.0445	-0.4768	-0.2299	-0.222	0.0175	-0.3217	-0.5893	-0.432	-0.6151	-0.4887	-0.4927	-0.3971	-1.2376	-0.4718	-0.423	-0.6784	0.0357	-0.3286	0.0461	-0.4402	-0.4588	-0.1889
WID:189496	WID:189496 || IMAGE:725841 || MAP:3p25.1 || UG5 nucleoporin 210	1
WID:189602	WID:189602 || IMAGE:486304 || MAP:1q25 || UG5 RAS protein activator like 2	1	0.8127	0.5207	-0.206	0.8591	0.6382	0.6541	0.2424	0.7104	-0.3021	1.6235	0.9655	1.5297	0.5073	-0.3968	0.0278	0.8768	-0.0994	-0.2525	0.5444	-0.5423	0.532	0.9278	0.662	1.0757	0.0017	-0.2196	0.9858	1.1408	1.2946	0.1887	0.1239	0.6015	-0.2871	0.1983	0.754	0.4365	-0.8039	0.4761	0.4192	0.7691	-0.1352	0.4084
WID:189619	WID:189619 || IMAGE:878846 || MAP:7q11.21 || UG3 brain protein I3	1	0.1022	-0.1127	0.3999	0.1027	0.1036	0.0872	0.1103	0.5519	-0.1871	-0.4877	-0.4599	-0.5716	-0.402	-0.2258	-0.4189	-0.2393	-0.271	-0.7927	-0.4637	0.077	-0.0568	0.1976	-0.0999	0.2721	-0.3055	-0.3659	0.0904	-0.2533	-0.3391	-0.0974	-0.4518	-0.9329	-1.2924	-0.6631	-0.669	-0.6024	-0.3652	0.0135	-0.4159	-0.2307	-0.2483	-0.0762
WID:189629	WID:189629 || IMAGE:868472 || MAP:1p36.11 || UG3 chloride intracellular channel 4	1	-0.5494	-0.6844	-0.6371	-0.6702	-0.8171	0.0948	-0.8835	-0.5572	-1.2688	-0.0028	-0.7085	0.3719	0.4349	-0.2508	-1.4871	-0.202	-1.3811	-0.1149	-0.9664	-1.6505	-0.7552	0.3074	-0.0691	-0.051	-1.0426	-0.6784	-0.7251	-0.7371	-0.508	-0.7152	0.0775	-0.3903	-1.4303	-0.9082	-1.926	-0.2429	-2.1807		-0.3975	-0.4631	-0.3014	-0.7668
WID:189661	WID:189661 || IMAGE:814158 || MAP:19q13.3 || UG5 activating transcription factor 5	1	0.6586	-0.0143	0.0869	0.0467	0.2117	0.9265	0.2863	-0.0165	-0.0877	0.3293	0.218	1.4302	0.3026	0.0989	-0.028	1.04	-0.3426	0.6277	0.4568	0.2778	-0.0951	1.2998	0.8177	0.8619	-0.3038	-0.0342	0.9904	1.2118	0.8485	-0.023	0.5641	0.5536	-0.3305	0.7331	-0.0335	0.3925	0.266		0.7175	0.7153	0.4542	-0.1296
WID:189669	WID:189669 || IMAGE:823964 || MAP:2q31-q32 || UG5 integrin, alpha 4 (antigen CD49D, alpha 4 subunit of VLA-4 receptor)	1	2.9655	1.569	1.5144	2.1727	2.0821	0.6662	1.4079	1.3227	1.954	0.5222	1.4106	0.6563	0.7911	1.8411	2.7411	0.4954	3.2937	0.8456	0.8129	1.5108	2.3205	1.1524	0.8545	0.8061	2.3814	2.1694	0.5263	0.7359	0.8112	1.0258	1.2526	1.0373	2.6447	1.4311	0.5204	0.947	2.4765		1.1624	1.4983	1.9586	1.0321
WID:189758	WID:189758 || IMAGE:1573311 || MAP:6q11.1 || UG3 nuclear factor of kappa light polypeptide gene enhancer in B-cells inhibitor, epsilon	1		0.1745	0.071	0.0932	0.1411	-0.0268	-0.1576	0.0176	0.1323	0.2731	-0.0836	0.2263	0.1514	0.2844	0.0858	0.0822	0.1029	0.1592	0.3	0.1793	0.0138	0.2179		0.0558	0.2683	0.3573	0.2712	0.5021	0.387	0.16	0.2063	0.2537	0.5843	0.192	0.0274	-0.0299	-0.0728	0.2512	0.1906	0.1882	0.0569	0.1781
WID:189779	WID:189779 || IMAGE:1606557 || MAP:2q12-q14 || UG3 four and a half LIM domains 2	1		-0.7355	-0.7131	-0.9051	-0.7669	-0.961	-0.7983	-1.2308	-0.9741	-1.3292	-1.2405	-1.8196	-1.356	-1.0806	-1.1469	-1.5086	-1.0447	-1.079	-1.1536	-0.9367	-0.8717	-1.4026	-0.5607	-0.9679	-0.6777	-0.8375	-1.1884	-1.4973	-1.7332	-1.1998	-0.9596	-1.2153	-1.0893	-1.541	-1.4323	-1.2991	-0.7029	-0.5469	-0.9845	-1.1943	-1.6104	-0.9086
WID:189822	WID:189822 || IMAGE:1560977 || MAP:1q41-q42.1 || PA HLX1=homeobox gene expressed in activated lymphocytes	1	0.1009	-0.5302	-0.2059	-0.606	-0.5247	0.228	-0.3068	-0.3009	-0.0599	0.1304	0.511	0.5185	0.5801	0.2436	0.0847	0.4936	-0.0013	0.297	0.0234	-0.5133	-0.0583	0.7184	0.1161	0.9849	-0.3794	-0.0273	0.7788	0.4589	0.8065	0.3629	0.1491	-0.0321	0.5151	0.7295	0.5447	0.7658	-0.6393	0.0912		0.0463	0.3328	-0.3003
WID:189914	WID:189914 || IMAGE:590398 || MAP:5q33.1-q33.3 || UG5 mitochondrial ribosomal protein L22	1	0.6973	-0.1529	0.0168	0.7106	0.4908	0.3269	0.1894	0.0693	-0.247	0.5201	0.5267	0.6207	0.3518	-0.1314	0.4107	0.4161	0.0485	-0.0473	0.1737	-0.7207	0.5555	0.8736	0.3241	0.7716	0.1261	-0.0839	0.548	0.9232	0.8535	0.1693	0.1852	0.4194	-0.5095	0.242	0.3618	0.2493	-0.6653	0.4182	0.3694	0.3784	0.0748	0.2156
WID:189984	WID:189984 || IMAGE:40636 || MAP:3q13.2-q21 || UG5 limbic system-associated membrane protein	1	0.4313	-0.2061	0.5703	-0.1512	-0.7129	0.4426	-0.1112	0.4061	-0.1507	0.2599	0.7824	0.2936	0.2341		0.0182	0.2671	-0.098	-0.1672	-0.0451	-0.7389	0.0861	0.7195	0.3249	0.9619	-0.3131	-0.1796	0.7568	0.2573	1.1189	0.1885	0.006	0.397	-0.3229	0.5744	0.4429	0.3882	-0.76	0.2505	0.0354	0.5844	-0.1074	-0.0175
WID:190059	WID:190059 || IMAGE:971279 || MAP:3q21.3 || UG3 huntingtin-associated protein interacting protein (duo)	1	0.048	-0.5128	-0.7362	-0.5398	-0.3613	-0.0881	-0.3553	-0.5686	-0.4872	-0.5378	-0.4715	-0.4587	-0.4424	-0.6165	-0.656	-0.4567	-0.6376	-0.7451	-0.3222	-0.459	-0.414	0.3645	-0.1584	0.3086	-0.6227	-0.8693	-0.047	-0.375	-0.3417	-0.5742	-0.6412	-0.5692	-0.6189	-0.7767	-0.4045	-0.7703	-0.5027	-0.459	-0.7447	-0.2236	-0.2297	-0.4847
WID:190156	WID:190156 || IMAGE:246748 || MAP:Xq21.33-q22 || PA btk=Bruton agammaglobulinemia tyrosine kinase	1		-0.1032	-0.5001	0.1012	0.1877	-0.1536	-0.2584	-0.609	-0.2811	-0.2196	0.4423	-0.1057	-0.0766	0.302	0.2277	0.3808	0.3804	0.2231	0.0409	0.4171	0.1337	-0.0114		-0.2136	0.1639	0.223	0.0396	0.1198	-0.2676	0.2453	0.2307		-0.3086	-0.2607	-0.8371	-0.1617	0.4119	-0.4769	-0.2437	-0.5955	-0.3965	0.1359
WID:190258	WID:190258 || IMAGE:1631546 || MAP:Xq28 || UG3 melanoma antigen, family A, 3	1		-0.1845	-0.0554	-0.0205	-0.2711	0.1624	-0.1222	0.0693	-0.0132	0.1932	0.214	0.0108	0.0081	-0.2666		-0.2145	-0.263	0.034	-0.2081	0.3407	-0.3501		0.2318	0.1876	0.0432	0.5625	0.276	0.6692	0.3052	0.2208	-0.12	0.3388	1.4817	0.2702	-0.1774	0.311	-0.2967	-0.6414	-0.1882	-0.0816	-0.205	-0.1489
WID:190293	WID:190293 || IMAGE:1757321 || MAP:14q11.2 || UG3 granzyme B (granzyme 2, cytotoxic T-lymphocyte-associated serine esterase 1)	1		0.3151	0.3477	0.3201	0.3536	0.1189	0.4948	0.0502	0.2835	-0.7092	-0.4783	-0.691	-0.3282	-0.4244	0.4239	-0.2226	0.4412	-0.4419	0.0254	0.6559	0.4326	0.264	-0.1776	0.0935	-0.0859	0.3612	0.261	0.0322	-0.0082	0.0397	0.0053	-0.2628	0.1583	-0.3929	-0.1619	-0.013	0.6629	0.2052	0.1632	-0.1117	-0.2023	-0.1229
WID:190450	WID:190450 || IMAGE:2057973 || MAP:6p21 || UG3 cyclin D3	1
WID:190462	WID:190462 || IMAGE:259999 || MAP:10q23-q24.1 || UG3 frequently rearranged in advanced T-cell lymphomas 2	1		0.7539	0.3823	-0.1731	0.5103	0.0401	-0.0523	-0.8612		-0.6252	0.0171	-0.3692	-0.1367	0.0979	-0.0408	0.0472	0.0811	-0.2227	-0.0752	1.158	-0.1564	-0.0107		0.1024	-0.2308	-0.399	0.0184	-0.5066	-0.3526	0.3452	0.0279	-0.1214	0.1148	0.0155	-0.4404	-0.0866	0.7796	-0.2886	-0.482	-0.2991	-0.3525	-0.0391
WID:190793	WID:190793 || IMAGE:2049835 || MAP:9q34 || UG3 ficolin (collagen/fibrinogen domain containing) 1	1
WID:190825	WID:190825 || IMAGE:2009491 || MAP:4q22.1-q23 || UG3 cyclin-E binding protein 1	1	2.1704	1.9746	1.1872	2.4118	1.6415	0.678	0.9068	1.1267	4.1237	2.273	0.4954	4.3426	0.7582	1.0747	1.7889	0.5916	2.2641	0.779	3.3044	0.8393	1.6331	4.3045	0.6746	0.8469	2.5051	1.8898	0.2403	0.2646	0.7547	0.385	4.4864	1.1029	1.5075	1.3448	1.9452	0.0785	1.7192		1.694	1.9598	2.0578	0.524
WID:190934	WID:190934 || IMAGE:2296677 || MAP:14q22 || UG3 serologically defined colon cancer antigen 1	1
WID:190955	WID:190955 || IMAGE:2338834 || MAP:12q13 || UG3 nuclear receptor subfamily 4, group A, member 1	1
WID:191316	WID:191316 || IMAGE:2453418 || MAP:9p24 || UG3 very low density lipoprotein receptor	1	-0.1069	-0.2058	0.0276	0.1051	0.0698	-0.5515	-0.0977	0.167	-0.1271	-0.3004	-0.2155	-0.7837	-0.5408	-0.584	-0.3985	-0.5347	0.0321	-0.6637	-1.3247	-0.021	-0.6521	-0.813	-0.5669	-0.981	0.3318	-0.0071	-1.6591	-0.9665	-0.6382	-0.1904	-0.3996	-0.7512	-0.6016	-0.7135	-0.7669	-0.4051	0.3397	-0.0195	-0.4692	-0.5382	-0.6222	0.086
WID:191407	WID:191407 || IMAGE:2578078 || MAP:16q24.3 || UG3 tubulin, beta, 4	1	0.3766	-0.3762	-0.1753	-0.3762	-0.4787	0.424	-0.1987	-0.1427	-0.0067	-0.3102	0.2573	-0.0148	0.3402	0.1088	-0.2283	0.2196	-0.23	-0.5889	-0.2685	0.0875	-0.4419	0.5553	-0.1107	0.5371	-0.5988	-0.519	0.3759	-0.2541	0.2666	0.0505	-0.1669	0.0662	-0.7118	-0.0546	0.303	0.1075	-0.7535	-0.5175	-0.6446	0.0417	0.0639	-0.1109
WID:191485	WID:191485 || IMAGE:39159 || UG5 ESTs, Highly similar to PMG1_HUMAN Phosphoglycerate mutase 1 (Phosphoglycerate mutase isozyme B) (PGAM-B) (BPG-dependent PGAM 1) [H.sapiens]	1	0.0589	-0.402	-0.3273	-0.1704	-0.4612	0.2803	-0.2064	-0.1687	-0.0946	0.3718	0.5594	1.1336	0.9624	1.2612	0.2394	0.43	-0.0793	0.7112	-0.0833	-1.2165	0.0014	0.4663	-0.0077	0.3295	-0.4231	-0.2035	0.1595	-0.0638	0.3674	0.1809	0.965	0.9321	0.458	0.811	0.8277	0.7213	-1.0025	-0.3284	-0.2864	0.2898	0.8948	-0.2793
WID:273548	WID:273548 || IMAGE:212180 || MAP:3q26.1 || UG5 acetyl-Coenzyme A transporter	1	-0.6596	-0.3188	-0.2813	-0.6216	-0.743	-0.2108	-0.204	1.0743	-0.5471	0.0577	0.21	0.1736	0.2446	0.0693	-0.1751	0.282	-0.6733	-0.0978	-0.6937	-0.7199	-0.1842	0.0593	0.4628	0.0306	-0.3102	-0.4654	-0.0731	-0.1278	0.0287	-0.0557	-0.068	0.364	-0.2168	-0.0017	0.0877	0.1653	-0.7059		-0.4498	-0.3988	0.0074	-0.4996
WID:273599	WID:273599 || IMAGE:795758 || MAP:16q24.1 || UG5 hypothetical protein DKFZp434B044	1	-0.7765	-0.2147	-0.3014	-0.01	0.8165	-1.4797	-0.2586	-0.6108	-0.343	-0.4359		-0.4594	-1.4377	-1.4479	-0.2524	0.0101	-0.0902	-0.8313	-1.1175	-0.4482	0.1005	-2.0148		-1.474	0.0661	-0.0583	-1.2668	-1.4574	-0.8576	-0.9678	-0.2521	-0.9975	-0.3758	-0.901	-1.2043	-0.0383	1.2693	-0.7388	0.2285	-0.4428	-0.8932	-0.0792
WID:274230	WID:274230 || IMAGE:1468364 || MAP:3q12.2 || UG3 alpha2,3-sialyltransferase	1	0.623	0.7504	0.376	0.7964	0.1608	0.7414	0.7459	1.2558	0.5599	1.3502	1.1902	1.2521	1.2296	0.3334	0.4497	1.0626	0.0174	0.2546	0.5765	-0.514		1.3186	1.2298	1.2573	0.3435	0.7106	0.813	1.2979	1.4675	0.5662	0.5581	0.9942	0.2179	1.4612	0.9173	0.5512	-0.9309	0.3123	0.257	0.8023	1.334	0.7061
WID:274358	WID:274358 || IMAGE:1647340 || MAP:2p16-p15 || UG3 vaccinia related kinase 2	1	-0.0392	-0.4137	-0.4667	-0.3278	-0.0262	-0.4502	-0.4589	-0.6462	-0.3728	0.3832	0.3337	0.453	0.149	-0.0199	-0.0234	0.1835	-0.6076	-0.075	-0.9178	-1.453	-0.1702		0.299	0.1305	-0.3147	-0.8135	-0.9056	-0.0212	0.0907	-0.524	-0.0191		-0.9265	0.2588	-0.0393	-0.1311	-1.1089	0.1368	0.3091	0.305	0.7992	-0.1464
WID:274379	WID:274379 || IMAGE:1492486 || MAP:20q12-q13.2 || UG5 tumor necrosis factor receptor superfamily, member 5	1	-0.1304	-0.3179	-0.5444	-0.5143	-0.4428	-0.1571	-0.5215	-0.3767	-0.3807	-0.0425	-0.3173	0.2436	-0.2322	-0.6523	-0.3407	0.1251	-0.729	-0.1966	-0.3185	-0.7961	-0.4296	0.0451	0.1782	-0.0357	-0.6433	-0.3821	-0.2333	0.1045	0.1342	0.2208	0.4092	-0.1429	0.0372	0.3345	0.0702	0.5161	-0.8733	-0.5582	0.2678	-0.4793	-0.5095	-0.3542
WID:274461	WID:274461 || IMAGE:2305693 || MAP:Xq28 || UG3 L1 cell adhesion molecule (hydrocephalus, stenosis of aqueduct of Sylvius 1, MASA (mental retardation, aphasia, shuffling gait and adducted thumbs) syndrome, spastic paraplegia 1)	1
WID:274480	WID:274480 || IMAGE:2330121 || Unknown	1		-0.0542	-0.0141	-0.3219	-0.3094	-0.027	-0.0479	-0.1165	-0.3915	0.2336		-0.9398	-0.0755	-0.0777	-0.1348	0.137	-0.381	0.076	0.1103	-0.3055	-0.3126	0.2134	0.4614	0.3293	-0.244	-0.2231	0.557	0.0555	0.2897	0.1991	-0.1842	0.0379	0.0262	0.2544	0.1894	-0.2499	-0.322	-0.4925	-0.1863	-0.2457	-0.2257	-0.2733
WID:274541	WID:274541 || IMAGE:2417330 || MAP:1p36 || UG3 CDW52 antigen (CAMPATH-1 antigen)	1
WID:274719	WID:274719 || IMAGE:2506776 || MAP:13q12 || UG3 peroxiredoxin 2	1
WID:275086	WID:275086 || IMAGE:247614 || MAP:17q24.1 || UG3 sperm associated antigen 9	1	-0.0096	-0.051	0.0946	0.0067	-0.4421	0.5008	0.2955	1.2161	0.3703	1.5301	1.5912	1.3899	1.7465	1.108	0.8116	1.003	0	0.3063	0.2805	-0.4714	0.2615	1.6293	0.8357	1.7276	0.0616	0.1792	0.5257	0.5015	1.3478	0.1449	0.2509	1.2331		0.8053	0.9422	0.6659	-0.9959	-0.0578	-0.2639	0.4722	0.8013	0.472
WID:275100	WID:275100 || IMAGE:324342 || MAP:4 || UG5 Homo sapiens, clone IMAGE:4122755, mRNA, partial cds	1	1.6284	0.0044	0.7594	2.193	1.3823	0.3732	1.3084	1.3553	1.1114	0.7804	1.8297	0.8715	0.1334	1.2729	2.0596	1.1757	2.2591	1.9748	1.4276	0.6512	1.0955	1.438	1.0037	0.4192	0.9466	1.1738	1.073	1.1151	1.2045	1.3864	0.5713	0.7127	-0.0447	1.6799	0.3946	0.9307	0.596	0.6324	0.3532	0.6876	0.7758	-0.1716
WID:275160	WID:275160 || IMAGE:296616 || MAP:Xq22.1 || UG5 hypothetical protein FLJ21174	1	0.1467	-0.001	0.1563	-0.1316	-0.0379	0.0787	0.1947	-0.3031	-0.2821	-0.0071		-0.3343	-0.1886	-0.2113	0.0158		-0.1914	-0.1311	-0.408	-0.7448	-0.1016	0.2342	0.0511	0.5871	-0.1833			-0.0742	0.0003	-0.4511	-0.257	-0.2467	-0.5797	-0.2328	-0.2831	-0.3812	-0.174	0.5383	-0.0393	0.0546	0.4435	-0.233
WID:275304	WID:275304 || IMAGE:810062 || MAP:17 || UG5 ESTs, Weakly similar to hypothetical protein FLJ11267 [Homo sapiens] [H.sapiens]	1
WID:275488	WID:275488 || IMAGE:195736 || UG5 ESTs, Weakly similar to ubiquitously transcribed tetratricopeptide repeat gene, Y chromosome; Ubiquitously transcribed TPR gene on Y chromosome [Homo sapiens] [H.sapiens]	1	0.3163	-0.4944	0.0795	-0.2389	0.0538	0.0254	0.1191	-0.1004	-0.1048	-0.0677	0.6229	0.1941	0.464	0.5718	0.5122	0.5202	0.2952	0.3565	0.4671	0.1145	0.2961	1.0429	-0.3344	-0.0601	-0.1268	-0.4848	0.3264	-0.4809	0.282	-0.05	0.231	0.2733	-1.2135	-0.1921	-0.4712	0.0276	-1.0101	0.0233	0.4786	0.5041	-0.3366	0.1983
WID:275489	WID:275489 || IMAGE:196579 || MAP:2 || UG5 ESTs	1	0.3101	-0.7301	-0.2216	-0.4914	-0.2261	-0.1388	-0.1803	-0.4368	-0.1962	-0.4435	0.4896	-0.0577	0.3092	0.4796	0.2314	0.2326	-0.0148	0.133	0.1005	-0.1475	0.025		-0.4866	-0.2108	-0.2979	-0.999	0.1292	-0.6278	0.1139	-0.1931	0.0375	0.0862	-1.5758	-0.3575	-0.618	-0.1117	-1.3618	-0.1786	0.1988	0.2913	-0.4325	0.3157
WID:275493	WID:275493 || IMAGE:203008 || MAP:13q14.11 || UG5 hypothetical protein FLJ10956	1	0.0467	-0.1139	-0.1545	0.2719	-0.2764	0.2302	0.025	0.5288	-0.0915	0.9086	0.996	1.1957	1.1344	0.6509	0.2648	0.5947	0.1836	0.4372	0.3106	-0.864	0.3276		0.9692	0.9705	0.3362	0.5889	0.6661	0.6091	0.8234	0.3064	0.8252	0.8557	0.5242	1.3887	1.1023	1.3125	-0.741	0.0019		0.0471	0.5514	-0.1045
WID:275622	WID:275622 || IMAGE:811032 || MAP:12 || UG5 ESTs	1	1.0546	-0.137	-0.0695	0.1075	-0.0203	0.412	0.39	0.212	-0.1129	-0.0628	0.717	-0.2764	1.3341	0.5897		1.0305	0.1135	0.5811	0.4766	-0.5031	-0.0206	1.6849	0.2593	0.5198	-0.298	-0.5033	0.0348	0.5105	0.622	0.2589	0.2249	0.7901	-0.4731	0.6102	0.3795	0.7674	-1.4382	-0.3513	1.4464	0.7683	0.8969	0.2467
WID:275811	WID:275811 || IMAGE:244931 || MAP:13q14.11 || UG3 KIAA0853 protein	1	0.0727	-0.3289	-0.2441	-0.3384	-0.5892	-0.4162	-0.3943	0.2276	-0.1447	0.6412	0.3054	0.8331	0.1671	-0.1603	-0.228	-0.2355	-0.2633	-0.1717	-0.4347	-0.9885	-0.0576	0.0002	0.5959	0.715	-0.4568	-0.4761	-0.4898	-0.1732	0.572	-0.2569	-0.4071	0.8212	-0.494	0.1995	0.299	-0.323	-0.4839	-0.4155	-0.1688	0.1795	0.822	0.0177
WID:275910	WID:275910 || IMAGE:730412 || MAP:1q32.2 || UG5 hypothetical protein FLJ10874	1	0.8715	-0.0047	0.231	0.0607	-0.2309	0.4312	0.1499	0.5879	0.4786	1.0287	0.5565	1.3229	1.4922	0.807	0.6448	0.9543	0.209	0.43	0.5534	-0.1247	0.4073	1.4505	0.8431	1.3901	-0.0384	-0.0242	1.1067	0.44	1.1433	0.2701	0.5515	1.3129	0.4658	0.8446	1.0081	1.1195	-0.7082	0.0162	-0.1189	0.8344	1.1321	0.6417
WID:275968	WID:275968 || IMAGE:626544 || MAP:5p15.1-p14.3 || UG5 myosin X	1	-0.8594	-1.6205	-0.4523	-1.1732	-1.4023	-0.6852	-0.7516	-0.6237	-1.1438	-0.2623	1.0908	-0.0658	-0.1647	-0.253	-0.6608	-0.9616	-1.2881	-0.8069	-0.7227	-1.3836	-1.0882	-0.3827	0.2666	0.1262	-1.2889	-1.3025	-0.0138	-0.1765	-0.1933	-0.6821	-0.7746	-0.3011	-1.3967	-0.2314	-0.0444	-0.879	-1.5724	-1.3202	-1.1879	-0.8334	-0.6968	-0.6032
WID:276110	WID:276110 || IMAGE:897641 || MAP:1q43 || UG5 heterogeneous nuclear ribonucleoprotein U (scaffold attachment factor A)	1		-0.7175	0.5038	-0.259	-0.2163	-1.2972	-0.5758	0.7163	-0.5042	-2.4589	-0.9067	-2.0752	-1.4766	-1.0534	-1.0932	-1.2208	-0.6431	-0.9025	-1.0236	-0.3028	-0.9899			-1.8571	-0.6507	-0.4749	-1.723	-1.1442	-2.1458	-0.6341	-1.4186	-1.6827	-1.5316	-1.7783	-1.9535	-1.1292	0.0018	-0.8667	-0.8662	-1.4477	-2.8053	-0.6036
WID:276147	WID:276147 || IMAGE:753278 || MAP:17p13 || PA CXCL16=transmembrane CXC chemokine=ligand for HIV-coreceptor Bonzo	1	0.0815	-0.699	-0.6035	-0.477	-0.5323	-0.3866	-0.6767	-0.8247	-1.088	-0.953	-1.2011	-0.4134	-1.401	-0.8434	-1.1892	0.0141	-1.2223	-0.2867	-1.0717	-1.7249	-0.9144	-0.8055	-0.4541	-1.1346	-1.0081	-1.0204	-0.735	-0.7589	-0.9745	-0.7543	-1.1147	-1.3499	-1.8929	-1.3888	-1.0094	-1.3752	-0.6702	-0.7147	-0.219	-0.5308	-0.7941	-0.6247
WID:276152	WID:276152 || IMAGE:753320 || MAP:8q13.2 || UG5 hypothetical protein FLJ20533	1	-0.0121	0.1099	-0.0932	-0.0496	-0.3519	-0.0275	-0.1956	-0.1657	-0.1261	0.2163	-0.1677	0.0499	0.2726	0.0972	-0.2138	0.1335	-0.3724	-0.2635	-0.5524	-1.4095	-0.0262	0.0776	0.1796	0.3756	-0.116	-0.2884	-1.1585	-0.5964	-0.2881	-0.4391	0.0843	0.1507	-0.3485	0.2967	0.3299	-0.077	-0.7871	-0.1457	-0.0605	0.0484	0.5328	-0.7335
WID:276241	WID:276241 || IMAGE:785701 || MAP:18p11.3 || UG5 RAB31, member RAS oncogene family	1	0.2027	-0.1281	0.2331	-0.3017	-0.3894	-0.1014	-0.0986	0.1298	0.0974	0.3234	0.9234	0.7326	0.7951	0.1526	0.3627	0.7407	-0.0555	0.067	-0.2728	-0.5968	0.1712		0.4215	0.7329	-0.1008	-0.2262	0.1063	-0.1229	0.4339	0.0119	0.1463	0.303	-0.4639	0.3522	0.076	0.6295	-0.8784	0.1639	-0.0622	0.4054	0.5731	-0.0204
WID:276511	WID:276511 || IMAGE:246851 || Unknown	1		-0.6138	-0.6446	-0.5081	-0.4914	-0.7487	-0.8529	-0.7768	-0.5765	-0.3694	-0.5378	-0.3395	-0.5414	-0.5895	-0.6935	-0.5922	-0.6043	-0.4819	-0.4614	-1.0059	-0.6711	-0.5314	-0.8419	-0.3458	0.032	0.4074	-0.3749	-0.8298	-0.3002	-0.5492	-0.5964	-0.555	-0.8868	0.6099	-0.2685	-0.5748	-0.6196	0.1129	-0.451	-0.214	-0.4761	-0.5138
WID:276645	WID:276645 || IMAGE:151240 || MAP:4 || UG3 Homo sapiens cDNA FLJ37284 fis, clone BRAMY2013590	1		-0.2988	-0.3001	-0.2729	-0.3036	-0.5304	-0.4299	-0.215	-0.2238	-0.6988	-0.5829	-0.6104	-0.498	-0.2505	-0.4418	-0.5008	-0.4391	-0.3459	-0.3454	-0.3344	-0.5258				-0.5393	-0.6868	-0.5541	-0.3615	-0.7603	-0.4923	-0.5041	-0.5455	-0.3053	-0.5267	-0.5293	-0.5853	-0.4342	-0.195	-0.3421	-0.5491	-0.6832	-0.3418
WID:276974	WID:276974 || IMAGE:277165 || MAP:9q31 || UG5 transmembrane protein with EGF-like and two follistatin-like domains 1	1		0.0536	0.1199	0.6216	1.087	0.2489	0.1683		0.0074	0.6054	0.6289	0.5934	0.3486	0.0573	0.1732	0.3782	-0.3467	0.1851	0.3528	-0.7674	0.2878	1.2523		0.7462	0.1891	0.5078		0.4135	0.6605	-0.1339	0.5602	0.4807	0.1185	0.275	0.882	0.3221	-0.8467	-0.0236	0.1537	0.4472	0.6137	0.2202
WID:277028	WID:277028 || IMAGE:279482 || MAP:3p14.1 || PA Damage-specific DNA binding protein 1 (127 kD)	1	0.7849	0.0574	0.5918	0.4738	0.3408	-0.1444	0.5263	0.3779	0.1424	-0.1431	0.3347	0.1947	0.0425	0.0507	0.3248	0.7329	0.4541	0.2548	-0.2557	-0.2464	0.7472	0.3367	0.783	0.5529	0.0036	0.7042	0.7908	0.2088	0.5454	0.2389	-0.1681	-0.181	-0.381	0.0185	0.006	-0.0971	0.5991	0.7263	-0.0864	0.4592	0.6606	-0.0335
WID:277159	WID:277159 || IMAGE:306466 || MAP:1 || UG5 ESTs, Weakly similar to hypothetical protein FLJ20489 [Homo sapiens] [H.sapiens]	1	1.3195	0.33	-0.0541	0.1344	-0.1748	0.8012	0.2263	-0.0921	0.2321	-0.1543	1.2663	1.0422	1.1213	0.8197	0.4728	1.3801	0.0795	0.6306	0.2563	-0.6106	0.0869	0.8548	0.5301	0.9485	-0.3375	-0.4261	1.2321	0.8411	1.0524	1.0982	0.0088	0.5683	-0.0667	0.304	0.6273	0.228	-0.0856	-0.9219	0.1071	0.6726	0.7133	0.4491
WID:277206	WID:277206 || IMAGE:827204 || MAP:12q24.11 || UG3 T-cell activation protein phosphatase 2C	1	0.738	0.3312	-0.086	0.2494	-0.1138	0.2859	-0.4763	-0.1738	-0.2057	0.2996	0.8956	1.0454	0.8012	0.4987	0.2998	0.3587	-0.5935	0.2515	-0.9759	-1.7444	-0.1436	0.3991	0.9354	0.902	0.2489	-0.0686	-0.1307	0.4854	0.5905	0.2392	-0.0499	0.5553	-0.558	0.5134	0.5428	0.3951	-1.5238	-0.1717	0.1227	0.9933	1.1411	-0.0462
WID:277225	WID:277225 || IMAGE:824723 || MAP:17q22-q23 || UG5 mitochondrial ribosomal protein S23	1
WID:277372	WID:277372 || IMAGE:486561 || MAP:11p15.2 || UG5 parvin, alpha	1
WID:277386	WID:277386 || IMAGE:32489 || MAP:2 || UG5 ESTs, Weakly similar to hypothetical protein FLJ20489 [Homo sapiens] [H.sapiens]	1		-0.1767	-0.3865	-0.3868	-0.9166	-0.5644	-0.3048		-0.3342	-0.4499	0.0744	-0.1753	-0.3613	0.2116	-0.145	-0.1947	0.0949	-0.0332	-0.6144	-0.5453	-0.0002	-0.4044	-0.6084	-0.6611	-0.4737	-0.1098	-0.4707	-0.3131	-0.3589	-0.1284	-0.2425	-0.3134	-0.6983	-0.4203	-0.8032	-0.7467	-0.1937	-0.8332	-0.9731	-0.9193	-0.4663	-0.8162
WID:277582	WID:277582 || IMAGE:124246 || UG5 ESTs, Weakly similar to neuronal thread protein [Homo sapiens] [H.sapiens]	1		-0.0505	-0.0307	-0.2059	-0.3133	-0.1923	-0.1463	-0.345	-0.2304	-0.103	-0.1029	-0.1295	-0.2146	-0.3733	-0.4218	-0.281	-0.5615	-0.4918	-0.4207	-0.3751	-0.3644	-0.2538	-0.046	-0.406	-0.3975	-0.3988	-0.2179	-0.5239	-0.0325	-0.3651	-0.3301	-0.1848	-0.2314		-0.2494	-0.226	-0.7342	-0.3605	-0.3058	-0.0966	-0.3464	-0.1476
WID:278059	WID:278059 || IMAGE:32117 || MAP:7 || UG3 ESTs	1		-0.5343	0.1793	-0.3937	-0.2744	-0.6704	-0.4201		-0.5858	-0.7013	-0.2938	-0.4418	-0.4871	-0.3473	-0.4026	-0.4593	-0.2975	-0.3767	-0.644	-0.4524	-0.0899				-0.2988	-0.4615		-0.1529	-0.3989	-0.3695	-0.5077	-0.351	-0.7708	-0.553	-0.774	-0.4603	-0.4389	-0.2333	-0.2946	-0.715	0.6364	-0.3747
WID:278117	WID:278117 || IMAGE:152069 || MAP:2p11.2 || UG5 inner membrane protein, mitochondrial (mitofilin)	1	-0.1135	-0.338	-0.447	-0.3695	-0.1849	-0.1226	-0.1134	-0.1848	-0.2593	-0.1068	0.3545	0.3169	0.1073	-0.0109	-0.0713	0.2209	-0.2519	-0.173	-0.2985	-1.4075	0.0082	0.0773	-0.1945	0.0764	-0.3471	-0.7694	-0.2171	-0.2102	0.1228	-0.1602	0.0663	0.3375	-0.4677	0.2737	0.2998	-0.0038	-0.9699	-0.3368	-0.3075	-0.3071	0.2215	-0.3745
WID:278367	WID:278367 || IMAGE:586971 || MAP:8p22 || UG5 cathepsin B	1	0.5998	0.4204	0.3999	0.06	-0.4361	0.049	0.0778	0.0961	0.0801	0.2632	0.7876	0.4762	0.5428	0.098	-0.0939	0.5364	-0.0912	-0.6642	-0.7009	-0.2642	0.0021	0.3028	0.7125	0.9736	-0.5936	-0.5112	-0.0967	-0.811	0.1274	-0.0436	-0.3643	-0.4799	-0.8003	-0.1671	-0.3228	-0.1934	-0.1622	0.317	-0.0718	0.2264	0.6269	-0.3618
WID:278700	WID:278700 || IMAGE:1455452 || UG3 ESTs, Moderately similar to hypothetical protein FLJ20489 [Homo sapiens] [H.sapiens]	1		-0.7918	-1.0481	-0.329	-0.3288		-0.6927	-0.7901	-0.6773	-2.022		-2.4346	-1.2166	-1.7681	-0.3325	-0.3935	-0.3048	-1.1647	-0.6013	0.2296	-0.304				-0.3937	0.1368		-1.6863	-1.7012	-0.8015	-1.2257	-1.3569	-0.6242	-1.5847	-0.3041	-1.3581	1.4572	-0.7992	-0.4911	-1.7076	-1.1545	-0.1557
WID:278882	WID:278882 || IMAGE:1565445 || MAP:7p13-p11.2 || UG3 myosin IG	1	0.3226	0.1086	0.0474	0.2976	-0.1397	0.544	0.2493	1.1598	0.2017	0.8047	0.7085	0.8013	0.7401	0.2367	0.2	0.7175	0.1144	0.1025	0.2944	-0.3376	0.4978	1.1238	0.812	1.0882	0.5158	0.0706	1.1054	0.6192	0.9349	0.2891	0.1866	0.3603	-0.0634	0.8094	0.6797	0.7282	-0.3738	0.1759	0.2829	0.5402	0.3361	0.3996
WID:278920	WID:278920 || IMAGE:1586251 || MAP:17p11.1 || UG3 CGI-148 protein	1	-0.453	-0.1567	0.1346	-0.8592	-0.6878	0.2613	-0.0906	-0.0499	-0.5966	-0.3025	-0.2663		0.2687	-0.4529	-0.4252	-0.0187	-0.7764	-0.3683	-0.6271	-1.1344	0.0027	0.4214	0.3119	0.4434	-0.1459	-0.5506	-0.4616	-0.0724	0.2241	-0.1846	-0.2971	-0.0671	-0.8181	-0.1508	-0.4312	0.8015	-1.6717	-0.1852	-0.1873	-0.0649	-0.1553	-0.0446
WID:278942	WID:278942 || IMAGE:1593658 || MAP:1p13 || UG3 immunoglobulin superfamily, member 3	1		-0.2498	-0.4222	-0.2805	-0.8282	-0.6143	0.0326		-0.519	-0.7562	-0.2518	-0.8044	-0.5681	-0.2889	-0.2882	-0.4252	-0.0739	-0.4318	-0.4943	-0.7027	-0.1526	-0.5415		-0.1998	-0.8538	-0.2108		-0.3102	-0.3163	-0.2863	-0.5982	-0.3714	-0.4175	-0.5631	-0.3566	-0.2308	-0.7969	-0.6964	-0.22	-1.0103	-1.0144	-0.3471
WID:278974	WID:278974 || IMAGE:1609975 || MAP:15q22.33 || UG3 DKFZP434H204 protein	1	-0.4025	-0.4895	-0.1055	-0.18	-0.5563	-0.4815	-0.2937	-0.4741	0.2316	-0.4323	0.0063	-0.5252	-0.2601	-0.1879	-0.3037	-0.1747	-0.1121	-0.2027	-0.7636	-0.941	0.3163	-0.2673	-0.2403	-0.1844	0.0331	0.4336	-0.5141	-0.5642	-0.2195	0.5028	-0.1321	-0.4023		-0.4743	-0.4716	-0.1585	-0.8281	-0.8854	-0.718	-0.6154	0.0238	-0.4626
WID:279215	WID:279215 || IMAGE:1569167 || MAP:17q25 || UG3 BAI1-associated protein 2	1	0.7736	-0.1182	0.012	0.2283	-0.0247	0.5377	-0.0685	0.1145	-0.2217	0.823	0.4167	0.7926	0.0686	0.0769	-0.4563	-0.0174	-0.301	0.7445	0.0723	-1.0385	0.048	0.7012	1.1149	0.7749	-0.4788	0.0112	1.432	1.2159	0.7136	0.1329	-0.1994	0.0314	-0.2551	0.585	0.2234	0.1685	-0.4875	-0.1462	-0.3766	0.608	0.9935	0.2229
WID:279408	WID:279408 || IMAGE:1631735 || MAP:1 || UG3 Homo sapiens, clone IMAGE:3604336, mRNA, partial cds	1	0.1764	-0.4336	-0.4909	-0.1007	-0.7198	0.2125	-0.4753	-0.6376	-0.3272	0.0632	-0.6718	0.0872	-0.3712	-0.0384	-0.4082	-0.4736	-0.8785	-0.0183	-0.8704	-2.1901	-0.7725	-0.5233	-0.0543	0.2698	-0.7285	-1.0498	-0.2093	-0.0797	0.3828	-0.7251	-0.2601	0.3676	-0.7539	0.1912	0.068	-0.2856	-1.1083	-0.5279	-0.2379	0.096	0.7683	-0.5988
WID:279605	WID:279605 || IMAGE:840921 || MAP:2p25 || UG5 inhibitor of DNA binding 2, dominant negative helix-loop-helix protein	1	0.2723	0.3594	0.0485	-0.0669	0.1088	0.162	0.0432	-0.5572	-0.416	-0.0883	0.3419	-0.1731	0.4779	0.0045	-0.0072	-0.6176	-0.0989	-0.5922	-0.5761	-1.1027	-0.1801	-0.032	-0.3279	0.0443	-0.1831	-0.2974	-0.7266	-0.4509		-0.0064	-0.0263	-0.2432	-0.297	-0.2801	-0.0931	0.2275	-1.2759	0.4358	-0.735	-0.1764	0.0062	-0.2404
WID:279883	WID:279883 || IMAGE:646801 || MAP:9q34 || UG5 SET translocation (myeloid leukemia-associated)	1
WID:279994	WID:279994 || IMAGE:1551030 || MAP:1p36.2-p35 || UG3 cytidine deaminase	1	-0.9	0.0235	-0.0427	-0.9491	-0.7705	-0.1712	-0.2711	0.0607	-0.4929	-0.9974	-0.3372	-0.9631	-0.7957	-0.2061	-0.5187	-0.3913	-0.2016	-0.138	-0.5271	-0.2111	-0.1473	-0.6543		-0.6764	-0.8141	-0.9199		-0.4233	-0.6353	-0.1345	-0.535	-0.708	-0.6302	-0.7247	-0.7342	-0.4771	0.0969	-0.4134	-0.6926	-1.2269	-0.8568	-0.3384
WID:280026	WID:280026 || IMAGE:377384 || MAP:15q26 || UG5 nuclear receptor subfamily 2, group F, member 2	1		0.0953	-0.0876			-0.2339	-0.3542		-0.1088	-0.6176	0.1254	-0.2429	-0.4294	-0.1718	-0.1379	-0.2424	-0.3819	-0.2931	-0.2602	-0.1875	-0.3622	-0.4693		-0.2246	-0.3865	-0.0353		-0.3291	-0.2167	-0.3376	-0.3159	-0.2921	-0.4763	-0.3836	-0.634	-0.183	-0.2344	-0.4065	-0.1727	-0.685	-0.5768	-0.3416
WID:280100	WID:280100 || IMAGE:134645 || Unknown	1	-1.4518	-0.9995	-0.856	-1.3305	-2.0231	-0.7084	-0.5856	-0.8559	-1.4542	-0.9627	-1.201	-0.7986	-1.1172	-1.5295	-1.7578	-1.1205	-1.8459	-1.4961	-1.5548	-1.9005	-1.4901	-0.1679	0.0582	-0.528	-1.4853	-1.756	0.2714	-1.1498	-0.8212	-1.6591	-1.8759	-1.13	-2.0145	-1.03	-0.3696	-1.7255	-1.7841	-1.3713	-2.4953	-0.8211	-1.0071	-0.1131
WID:280216	WID:280216 || IMAGE:359778 || UG5 ESTs	1	0.2887	-0.1037	-0.0844	0.1308	-0.0283	0.0214	-0.1337	-0.1818	-0.1686	0.2787		-0.2368	0.0407	0.064	0.3015	0.1211	0.0859	0.0074	0.1857	-0.0124	0.1826	0.1057			0.0079	-0.2477	0.0682	0.1626	0.2312	-0.0604	0.0068	0.191	0.2321	0.207	0.2367	0.2873	0.1175	-0.0395	0.0966	0.1249	0.1411	-0.0194
WID:280254	WID:280254 || IMAGE:1056188 || Unknown	1		-0.0836	-0.1736	-0.3869	-0.022	-0.3984	-0.2179	-0.179	-0.1053	-0.182	-0.4642	-0.481	0.0376	0.0653	-0.0466	-0.0056	0.2639	-0.3447	-0.1704	-0.3553	-0.5277	-0.0998			-0.3458	-0.5339		-0.759	-0.3281	-0.3134	-0.0593	-0.2576	0.7095	0.341	-0.3568	0.3091	-0.4798	-0.0758	0.4502	-0.1008	-0.1843	0.1188
WID:280280	WID:280280 || IMAGE:31839 || MAP:15q26.3 || UG5 interleukin 16 (lymphocyte chemoattractant factor)	1	0.4879	-0.3326	-0.5932	-0.1281	-0.9476	-0.8989	-0.8784	-0.3092	-0.5074	-0.0927	0.1873	0.6413	0.0871	-0.3897	-0.6269	-0.4816	-1.1054	-0.5299	-1.2194	-1.4865	-0.304	0.0774	0.5901	0.1054	-1.254	-1.881	-0.7909	-0.4815	-0.0275	-0.696	-0.7121	-0.1557	-0.392	0.3633	-0.4729	-0.2889	-0.8659	-0.9617	-0.1602	0.5601	0.7909	-0.559
WID:280421	WID:280421 || IMAGE:767402 || MAP:11q13.2 || UG5 mitochondrial ribosomal protein L48	1
WID:280617	WID:280617 || IMAGE:897961 || MAP:6 || UG3 ESTs, Highly similar to TVHUR1 transforming protein rap1b - human [H.sapiens]	1	-0.0601	-0.6826	-0.2095	0.146	-0.5878	0.099	-0.1481	-0.3057	-0.577	-0.9901	-0.5203	0.0029	-0.1157	0.2945	0.0236	0.2541	-0.3579	-0.0577	-0.5094	-1.2242	-0.3956	0.0341	-0.2031	-0.1078	-0.4615	-0.5971	-0.6424	-0.4933		-0.0103	0.1973	-0.1284	-0.5759	-0.12	-0.2752	-0.0439	-2.3791	-0.4191	-0.4749	-0.237	-0.2845	-0.4156
WID:280722	WID:280722 || IMAGE:322235 || UG5 ESTs	1	-0.2904	-0.2982	-0.7015	-0.6373	-0.8377	-0.977	-0.6598	-1.371	-0.4918	0.7364	0.5056	0.4342	0.5312	0.017	0.2869	-0.0076	-0.115	-0.383	-1.1417	-1.2567	0.0229	0.2227	0.4249	0.8078	-0.5736	-0.7234	-0.5845	-0.5192	0.3066	-0.5907	-0.2015	0.7541	-0.564	0.4637	-0.2172	-0.4035	-1.068	-0.1859	-0.3889	0.0738	1.1021	-0.0299
WID:280770	WID:280770 || IMAGE:1841906 || MAP:7p21.2 || UG3 twist homolog (acrocephalosyndactyly 3; Saethre-Chotzen syndrome) (Drosophila)	1		0.2024	-0.1065			-0.2529	-0.4956		-0.1381	-0.5429	-0.1043	-0.3562	-0.213	0.1792	-0.0766	-0.1494	-0.1515	0.002	0.0409	-0.1411	-0.2671	-0.2777		-0.2184	-0.418	0.2348		-0.112	-0.2728	-0.0089	-0.0442	-0.1168	0.2238	-0.095	-0.3567	0.0416	-0.1338		-0.1375	-0.8209	-0.5301	-0.2761
WID:280857	WID:280857 || IMAGE:812099 || MAP:3p21.3 || UG3 RNA binding motif protein 5	1
WID:280863	WID:280863 || IMAGE:897760 || MAP:1q31 || UG3 laminin, gamma 1 (formerly LAMB2)	1
WID:280876	WID:280876 || IMAGE:377270 || MAP:2pter-p12 || UG5 ras homolog gene family, member B	1
WID:280952	WID:280952 || IMAGE:824108 || MAP:20q11.1-q11.23 || UG5 SCAN domain containing 1	1	0.5478	0.0104	-0.4079	-0.2123	-0.4242	-0.0824	0.2501	-0.2997	-0.3117	-0.5283	-0.5226	-0.4016	0.3437	0.2343	-0.501	-0.3409	-0.5333	-0.2523	-0.2252	-0.7671	-0.0965	1.0688	0.4858	0.6153	-0.8469	-0.361	0.3791	0.1366	0.4734	-0.4469	-0.2145	0.0742	0.3966	-0.175	0.2946	0.1791	-1.025	-0.4238	0.1562	0.1982	0.4928	-0.4331
WID:281003	WID:281003 || IMAGE:1552136 || Unknown	1		-0.2668	-0.4369	-0.0246	-0.4346	0.1251	-0.1019	-0.6257	-0.3036	-0.4475	-0.5204	-0.0646	-0.4168	-0.5772	-0.5636	-0.3677	-0.7322	-0.4563	-0.5416	-0.865	-0.5429	-0.4549		-0.3717	-0.3398	-0.3157	-0.3593	-0.3719	0.1084	-0.7569	-0.4099	-0.3508	-0.504	-0.2542	-0.5028	-0.4193	-0.5035	-0.4266	-0.3944	-0.1769	-0.36	-0.4228
WID:281022	WID:281022 || IMAGE:1640332 || UG3 EST, Highly similar to potassium channel, subfamily K, member 10, isoform 1; outward rectifying potassium channel protein TREK-2; TWIK-related K+ channel 2 [Homo sapiens] [H.sapiens]	1	1.3172	0.2912	0.0549	0.5765	0.1347	0.5471	0.5824	0.0736	-0.5178	-0.1157	0.8743	0.3405	0.9555	-0.0417	0.2502	0.6602	-0.755	0.1738	-0.013	-0.765	-0.1746	0.9525	1.0975	0.9843	-0.3607	-0.3607	0.6731	0.5864	0.4016	0.3329	-0.1978	0.2592	-0.4359	0.2896	0.3508	0.6139	-1.1618	0.3023	0.994	0.7781	0.9957	0.257
WID:281230	WID:281230 || IMAGE:2011308 || MAP:8q22.3 || UG3 DKFZP564O0463 protein	1	0.1221	0.1928	0.1938	0.2441	-0.0048	0.4708	0.4664	0.2564	0.2264	0.5026	0.3885	0.3914	0.5531	0.4544	0.1174	0.302	-0.1796	-0.0916	-0.1851	-0.8723	0.4411	0.6271	0.8069	1.1477	0.3251	0.0592	0.1978	0.2935	0.4617	-0.0247	0.2181	0.5119	-0.4008	0.497	0.5933	0.3208	-1.1832	0.4724	-0.1505	0.4164	1.1435	0.1311
WID:281265	WID:281265 || IMAGE:2028876 || MAP:14q24 || UG3 splicing factor, arginine/serine-rich 5	1	0.494	-0.4684	0.2599	-0.2411	-0.3567	0.0052	-0.05	-0.4218	-0.0836	-0.3341	0.0405	-0.1628	-0.3936	-0.3367	-0.2486	0.1031	-0.3724	-0.3954	-0.735	-0.4285	0.1813	0.3028	-0.5448	0.0697	0.2017	0.8381	-0.2786	-0.2326	-0.2164	-0.2552	-0.4447	-0.5631	-1.3814	-0.3844	-0.7662	-0.8976	-1.1633	-0.1937	-0.0209	-0.1417	0.3439	-0.0912
WID:281319	WID:281319 || IMAGE:1555741 || MAP:10q23 || UG3 cholesterol 25-hydroxylase	1				-0.7134					-0.3629	-0.2272	2.5187	-0.0648			-0.354	-0.2949	0.0523	0.2241	-0.2837			0.0683				0.1731	0.3422	0.6288	0.2433	0.2763	0.0782	0.1578	1.3651	0.1659	0.2345	0.1586	-0.8562				-0.2387
WID:281343	WID:281343 || IMAGE:1674813 || Unknown	1
WID:281381	WID:281381 || IMAGE:1909506 || UG3 Homo sapiens cDNA FLJ33790 fis, clone BRSSN2009389, weakly similar to Homo sapiens mRNA for Kelch motif containing protein	1
WID:281387	WID:281387 || IMAGE:1948154 || MAP:22q13.31 || UG3 nucleoporin 50kDa	1
WID:281405	WID:281405 || IMAGE:2063758 || MAP:5p15.3 || UG3 solute carrier family 6 (neurotransmitter transporter, dopamine), member 3	1
WID:281683	WID:281683 || IMAGE:2313852 || MAP:16q12.2-q13 || UG3 homocysteine-inducible, endoplasmic reticulum stress-inducible, ubiquitin-like domain member 1	1	-0.2334	-0.2338	-0.7267	-0.1063	-0.0481	-0.339	-0.3357	0.2199	-0.3246	-0.577	-0.3019	-0.3704	-0.392	-0.2415	-0.1322	0.0141	-0.2973	-0.0622	-0.3945	-0.6803	-0.093	0.3045	-1.0554	-0.3963	-0.081	-0.0003	-0.7855	-0.6086	-0.4367	-0.2411	-0.1694	-0.3642	-0.9335	-0.2247	-0.5142	-0.2068	-0.7318	-0.1354	-0.5948	-0.4273	-0.5141	-0.187
WID:281729	WID:281729 || IMAGE:2322367 || MAP:2p14-p13 || UG3 reticulon 4	1	0.3656	0.0759	-0.1718	0.0008	-0.5547	-0.0797	-0.1874	-0.4316	-0.3896	-0.292	-0.4473	0.1771	0.1279	-0.1323	-0.1164	0.1473	-0.8673	-0.7123	-1.2675	-1.3428	-0.4898	-0.2708	0.231	0.1399	-0.4952	-0.75	-1.301	-0.4785		0.1447	0.0046	-0.0592	-0.5522	0.2215	-0.2718	-0.0442	-2.4572	0.0034	-0.4048	0.0932	0.5873	-0.624
WID:281766	WID:281766 || IMAGE:1643689 || MAP:1q24 || UG3 basic leucine zipper nuclear factor 1 (JEM-1)	1		-0.0133	-0.0741	-0.2009	-0.0093	-0.2318	-0.0652	-0.0301	0.0198	0.238	-0.5117	-0.6059	0.0483	0.1351	0.2127	-0.1679	0.3111	-0.2056	0.1066	-0.1978	-0.3457				-0.1832	-0.7241			0.0692	-0.0382	-0.0037	-0.0344	0.8912	0.1806	0.0678	0.2059	-0.3274	0.0499	0.6987	0.2754		0.0204
WID:281919	WID:281919 || IMAGE:2295522 || Unknown	1		-0.5158	0.3166	-0.3958	-0.2016	-0.3138	-0.4603		-0.5277	-0.4778	-0.3241	-0.3227	-0.4128	-0.4619	-0.4679	-0.4064	-0.3084	-0.4148	-0.217	-0.5196	-0.0005				-0.1261	-0.6077		-0.0108	-0.1931	-0.4497	-0.6041	-0.2826	-0.7602	-0.4823	-1.0435	-0.4509	-0.2994	-0.0824	-0.1467	-0.4149	0.2882	-0.2166
WID:281995	WID:281995 || IMAGE:2300281 || MAP:6p24.3-p25.1 || UG3 eukaryotic translation elongation factor 1 epsilon 1	1		-0.2746	0.0438	0.2206	0.0472	0.1617	0.1587	0.0685	-0.0905	0.1955	0.3279	0.1769	-0.1529	-0.0703	-0.1965	-0.267	-0.4121	-0.2702	-0.1523	-0.7518	0.0811	-0.1088	0.7415	0.1518	0.1919	0.0817	-0.0581	0.3484	0.2092	-0.2455	-0.2535	-0.0815	-0.7812	0.0574	0.1783	0.1422	-0.7188	0.0432	0.0291	0.1592	0.082	-0.1049
WID:282203	WID:282203 || IMAGE:2511663 || MAP:2p12 || UG3 M-phase phosphoprotein 10 (U3 small nucleolar ribonucleoprotein)	1	2.3906	-0.4771	-0.6291	-0.4557	-0.6549	-0.1327	-0.5164	-0.3935	-0.6066	-0.2886	1.5435	-0.3558			-0.7223		-0.2782	-0.5557	-0.9325	-0.357	-0.4802	-0.3278	-0.6957	-0.5162	-0.7554	-0.1454	0.2779	0.1471	0.1744	-0.1423	-0.5877	0.0541	0.9384	-0.2127	-0.5003	0.0778	-0.9089	-0.3634	-0.5507	-0.1887	-0.5025	-0.6711
WID:282208	WID:282208 || IMAGE:2512070 || MAP:15q21.2 || UG3 BCL2/adenovirus E1B 19kDa interacting protein 2	1	0.9659	0.2312	0.4998	0.5511	0.6552	0.635	0.244	0.2944	-0.1665	0.2848	0.4157	0.2694	0.3865	0.4509	0.364	0.3473	0.1373	0.11	-0.2907	-1.1393	0.6894	1.1612	0.2934	0.5611	0.8567	0.2938	-0.0634	0.1077	0.2156	-0.2748	0.441	0.0942	-0.524	0.1721	-0.1027	0.4604	-0.7123	0.5766	0.6203	0.5292	0.6994	-0.0381
WID:282265	WID:282265 || IMAGE:2541566 || MAP:2p22.1 || UG3 protein phosphatase 1B (formerly 2C), magnesium-dependent, beta isoform	1	1.6577	-0.2646	-0.5358	-0.8818	-0.5523	-0.1674	-0.6273	-0.2869	-0.1736	-0.257	1.1058	0.2622					-0.3393	0.2057	-0.4481	-0.155	-0.3857	-0.5185	-0.1721	0.459	-0.1376	-0.0064	0.7993	0.7354	0.2851	0.1994	-0.4531	0.0171	1.8077	-0.033	-0.7186	-0.3941	-0.4484	-0.5979	-0.4158	0.1257	-0.0625	2.468
WID:282392	WID:282392 || IMAGE:2569053 || MAP:11q13.1-q13.3 || UG3 FK506 binding protein 2, 13kDa	1	-0.4589	-1.1347	-0.8021	-1.2364	-1.487	-0.2415	-0.4693	-0.9331	-0.8849	-0.4854	-0.9084	0.1332	-0.2103	-0.7981	-0.8467	-0.4214	-1.25	-0.8042	-0.9019	-0.3911	-1.2628	-0.2991	-0.0817	-0.1413	-1.5218	-1.5315	0.1334	-0.3121	0.2464	-0.6032	-1.1041	0.2197	-0.9208	-0.1752	-0.7621	-0.5513	-0.504	-1.3256	-0.8661	-0.5977	-0.235	-0.6002
WID:282455	WID:282455 || IMAGE:2578396 || UG5 tubulin beta-5	1	0.0648	-0.2879	-0.1915	-0.1287	-0.7157	0.4479	-0.1304	-0.2597	-0.1536	-0.0494	0.1887	0.1046	0.1032	-0.306	-0.4802	-0.2278	-0.2676	-0.1979	-0.4525	-0.371	-0.4265	0.31	0.0489	0.4571	-0.5822	-0.4033	0.2314	-0.2333	0.0304	-0.5322	-0.2614	0.1338	-0.1204	-0.0201	0.1925	0.1553	-0.7869	-0.3332	-0.3405	0.1789	0.6077	-0.1081
WID:282460	WID:282460 || IMAGE:2578793 || MAP:16q22-q24 || UG5 aldolase A, fructose-bisphosphate	1	0.7339	0.3982	0.485	0.3582	0.2218	1.3031	0.7383	0.456	0.3848	-0.0047	0.6853	0.3432	0.7235	0.8111	0.5783	1.0978	0.4664	0.1414	0.5146	1.3013	0.0831	0.509	0.342	0.9842	-0.0366	0.2884	1.1522	0.2535	0.7383	0.9738	0.6712	0.5798	0.7503	0.6287	0.3769	0.5128	0.2687	0.2264	0.0983	0.3943	0.1598	0.0179
WID:184009	WID:184009 || IMAGE:1492412 || MAP:19p13.1-p12 || UG3 ubiquitin A-52 residue ribosomal protein fusion product 1	1	0.6963	0.3164	0.5044	0.9244	0.8488	0.7364	1.2496	1.7084	1.5206	0.7635	1.1572	0.6266	0.4218	0.6729	1.2238	0.9816	0.8448	1.4185	0.9308	0.0972	1.4704	2.0147	0.5604	1.0544	1.7141	1.1193	1.2109	0.9417	0.7389	0.9165	0.8319	0.6282	-0.1156	0.4949	-0.172	0.3015	0.7439	1.0945	0.678	0.9662	0.9209	1.0272
WID:184082	WID:184082 || IMAGE:506369 || MAP:1 || UG3 ESTs	1		-0.3321	-0.1965	-0.3757	-0.5309	-0.0504	-0.4831	0.0527	-0.2264	-0.2618	-0.0002	-0.0495	-0.0912	0.418	-0.1137	0.0763	-0.3201	0.2049	-0.8936	-0.5513	0.0772	0.0798	0.0198	0.0918	-0.4878	-0.6877	-0.7331	-0.2336	-0.3358	-0.3117	-0.1583	-0.3674	-0.9221	-0.357	-0.0947	-0.4214	-0.6754	0.0386	-0.0715	-0.1396	0.0258	-0.5116
WID:184158	WID:184158 || IMAGE:366893 || UG5 ESTs, Moderately similar to A34734 transcription factor 3 - human [H.sapiens]	1	0.9673	0.2756	-0.0556	0.5186	0.1726	0.9083	0.5885	0.463	-0.2782	1.092	0.8259	0.92	0.7685	0.4787	0.3595	0.9009	0.024	0.2787	0.1706	-0.9056	0.6399	0.0896	1.08	1.0563	0.0897	0.4748	0.5844	1.0986	1.2934	0.4587	0.4847	0.6644	0.4339	0.4645	0.7289	0.742	-0.9395	0.0958	0.2515	0.2648	-1.0903	0.4891
WID:184173	WID:184173 || IMAGE:359835 || MAP:Xp22.1 || UG5 spermidine/spermine N1-acetyltransferase	1	-1.0113	-1.1864	-0.5528	-0.8891	-1.6742	-0.389	-1.0711	-0.9975	-0.4878	-0.2723	-0.7103	0.0079	-0.0975	0.0674	-0.901	-0.7208	-1.381	-0.7754	-1.8026	-2.2283	-1.2285	-1.0455	-0.8444	-0.1924	-0.71	-1.1269	-1.4227	-1.7648	-0.3622	-0.5709	-0.2524	-0.0483	-2.059	-0.3034	-0.9095	-0.7162	-2.5273	-1.5162	-0.9177	-0.8297	-0.5824	-1.1293
WID:184198	WID:184198 || IMAGE:809578 || MAP:19q13.4 || UG5 ribosomal protein S5	1	-0.538	-0.8515	-0.3839	-0.8288	-0.5159	0.1426	-0.2603	-0.5574	-0.0224	-1.4921	-0.9016	-1.0365	-0.5476	-0.3309	-0.9078	-1.0457	-0.4167	-1.0022	-0.6311	0.0141	-0.717	-0.2527		-0.279	-0.7452	-1.0103	0.0249	-0.5731	-0.6867	0.0699	-0.6531	-0.9815	-0.5601	-0.7097	-0.5025	-0.3757	0.2214	-0.6612	-0.6974	-0.8247	-0.7464	-0.3278
WID:184299	WID:184299 || IMAGE:153025 || MAP:22q12.2 || PA LIF	1	1.5172	-0.5511	-0.4193	-0.223	-0.5087	0.7682	-0.2052	-1.0218	-0.919	-0.0899	-0.327	-0.1112	0.1196	-0.3837	-0.7184	-0.5577	-0.794	-0.5239	-0.8474	-0.502	-0.6777	0.083	-0.1547	0.0017	-0.5093	-0.7136	0.4528	0.0341	0.4564	-0.3566	-0.3625	-0.3854	-0.1978	-0.1077	-0.241	-0.2801	-1.0834	-0.2005	-0.3921	0.3691	-0.0598	-0.0501
WID:184303	WID:184303 || IMAGE:32609 || MAP:6q21 || UG3 laminin, alpha 4	1	-0.2769	-0.229	-0.2841	-0.2869	-0.2427	-0.202	-0.2529	-0.4452	-0.3291	-0.0662	-0.5934	-0.5018	-0.3344	-0.3227	-0.384		-0.485	-0.3863	-0.4644	-0.095	-0.2778	-0.2484	-0.1867	-0.8182	-0.1904	-0.343	-0.6546	-0.2719	-0.4298	-0.3632	-0.3828	-0.2433	-0.147	-0.2518	-0.0797	-0.3373	-0.5093	-0.0723	-0.2935	-0.0432	-0.479	-0.0855
WID:184318	WID:184318 || IMAGE:811740 || MAP:5q23-q31 || UG5 integrin, alpha 2 (CD49B, alpha 2 subunit of VLA-2 receptor)	1	1.6183	0.127	0.4616	1.6094	0.3811	0.4428	0.1389	0.9987	0.3805	1.3398	0.9375	1.7788	0.9873	-0.0982	0.3599	0.3908	0.0595	-0.2397	0.2173	-0.3759	0.6469	1.3195	0.7638	1.1041	0.21	1.0853	0.4863	0.8427	1.2137	-0.1348	0.6847	1.1185	0.4044	1.0731	0.8573	0.384	-0.6003	0.0513	0.1014	1.0534	1.0233	0.5001
WID:184375	WID:184375 || IMAGE:753775 || MAP:6p23 || UG5 guanosine monophosphate reductase	1	-0.7988	-1.2904	-1.4227	-1.7158	-1.4017	-1.5735	-1.411	-1.9171	-0.5716	-2.4061	-2.1335	-1.7285	-2.6883	-2.2374	-2.0324	-2.4509	-1.6449	-2.2232	-1.853	-1.3774	-1.6044	-1.2072	-2.2653	-1.8099	-1.0624	-2.0881	-1.846	-2.3952	-2.8971	-2.2693	-1.2423	-2.7238	-2.618	-2.6961	-2.3009	-2.4285	-0.5994	-1.5845	-1.7017	-1.6512	-2.2844	-1.5799
WID:184423	WID:184423 || IMAGE:813648 || MAP:7q31-q32 || PA Dihydrolipoamide dehydrogenase (E3 component of pyruvate dehydrogenase complex, 2-oxo-glutarate complex, branched chain keto acid dehydrogenase complex)	1	-0.4672	-0.6371	-0.3547	-0.3803	-0.7382	0.0101	-0.2916	-0.3148	-0.1518	0.2955	0.4141	0.6409	0.6256	0.7039	0.1925	0.4667	-0.2949	0.4674	-0.6774	-2.3881	-0.1682	-0.2132	-0.162	0.2303	-0.4749	-0.367	-0.3513	-0.5001	0.1631	0.148	0.4432	0.8453	-0.4217	0.5875	0.3741	0.3442	-2.1343	-0.5182	-0.788	-0.1593	0.2159	-0.3338
WID:184465	WID:184465 || IMAGE:363058 || MAP:Xp22.3 || UG5 chloride channel 4	1
WID:184550	WID:184550 || IMAGE:127821 || MAP:19p13.3-p13.2 || PA TRAP-5 (tartrate-resistant acid phosphatase)	1	0.1945	0.1792	0.0582	-0.214	-0.0125	0.5259	0.0459	-0.1967	-0.0554	0.0316	0.9292	-0.214	1.0293	0.7705	0.5299	0.8698	0.1407	0.3565	0.575	0.2744	-0.0548	0.171	-0.0921	0.4117	0.0079	-0.0846	0.5694	0.548	0.1404	0.7983	0.7283		1.3638	0.6579	0.7042	0.7184	0.1645	-0.3294	0.1051	-0.104	-0.0543	-0.2237
WID:184554	WID:184554 || IMAGE:222181 || MAP:12q23-q24.1 || UG5 ATPase, Ca++ transporting, cardiac muscle, slow twitch 2	1	0.2538	-0.3646	-0.4005	0.1288	-0.3277	0.1591	-0.1784	-0.0384	-0.1343	0.0364	0.552	0.4547	0.2344	0.1845	0.0218	0.4712	-0.3368	0.1585	-0.4517	-1.3477		0.0695	0.2885	0.33	-0.2933	0.2008	-0.1264	0.1709	0.1582	0.0531	-0.0521	0.095	-0.1399	0.5897	0.409	0.5341	-1.0626	-0.3467	-0.1302	-0.0197	0.0877	-0.2568
WID:184575	WID:184575 || IMAGE:826254 || MAP:7q32 || PA ubiquitin-conjugating enzyme E2H (homologous to yeast UBC8)	1	1.2629	0.116	0.2093	0.5456	-0.0051	0.3998	-0.0111	0.0462	0.1598	0.5332	1.8491	0.6743	1.7605	1.3953	1.146	1.1054	0.1366	0.5998	0.2528	-0.4449	0.1914	0.987	0.9874	0.9648	0.2589	0.2048	0.4046	0.7184	1.1951	0.6053	0.6429	1.3904	0.0118	1.1743	0.7392	0.454	-0.7822	-0.098	0.3476	1.3919	0.6436	0.1859
WID:184667	WID:184667 || IMAGE:897673 || MAP:1p36.3-p36.13 || UG3 phosphogluconate dehydrogenase	1	0.2939	0.0545	0.0609	0.219	-0.2357	0.6123	-0.1597	-0.2421	-0.4014	-0.2395	0.6717	0.3272	0.2841	0.3015	-0.0501	0.4938	-0.4305	0.24	-0.4267	-0.7681	-0.2979	-0.0086	0.2419	0.5752	-0.2558	-0.1472	0.2876	-0.177	0.0503	0.2543	0.3751	0.3071	-0.6729	0.007	0.2129	0.1791	-1.0391	-0.3775	-0.4564	0.2528	-0.0228	-0.1486
WID:184689	WID:184689 || IMAGE:815542 || MAP:21q22.3 || PA MxA=interferon-induced cellular resistance mediator protein	1
WID:184720	WID:184720 || IMAGE:488019 || MAP:10p15-p14 || PA IL-15 receptor alpha chain	1	-0.343	-0.4741	-0.3779	-0.2849	-0.2691	-0.4072	-0.5328	-0.5571	0.1342	-0.3806	-0.2459	0.2575	0.1408	-0.0117	-0.3691	-0.3228	-0.0462	-0.0425	0.299	-0.8045	-0.3916	0.5639	-0.3684	-0.2435	0.0989	0.7108	-0.2109	-0.1701	-0.0211	0.4356	0.6953	0.1141	0.2027	0.2804	0.0884	-0.255	-0.4439	-0.1105	0.1241	-0.3951	-0.4481	-0.364
WID:184729	WID:184729 || IMAGE:214441 || MAP:14q32.33 || PA Immunoglobulin mu	1
WID:184804	WID:184804 || IMAGE:753862 || MAP:14q || UG5 ribosomal protein S29	1		-0.3807	-0.9474	-0.37	0.0035	-0.6405	-0.5493	-1.4823	-0.1437	-1.2454	-0.9983	-1.1395	-1.1616	-1.1552	-0.192	-0.6594	-0.574	-0.3153	-0.4347	-0.3569	-0.1156	-1.1666	0.3699	-1.2438	0.206	-0.5225	-0.9346	-0.1766	-1.1896	-0.4785	-1.1178	-1.0517	-0.7201	-1.1664	-0.8828	-1.1482	0.2905	-0.998	-0.2981	-1.0047	-0.3358	0.5288
WID:184809	WID:184809 || IMAGE:739901 || MAP:7q21.2-q21.3 || PA Cytochrome P450, 51 (lanosterol 14-alpha-demethylase)	1	0.1847	-0.5546	-0.2677	-0.5457	-0.6523	0.1264	-0.3226	-0.575	-0.9029	-0.4129	0.1119	0.1874	0.0487	-0.0945	-0.7653	-0.1084	-0.6037	-0.4257	-0.7345	-0.8935	-0.5715	0.2389	-0.2857	0.3263	-0.4549	-0.401	-0.155	-0.7244	0.0554	-0.3541	-0.206	-0.2618	-0.5376	-0.3381	-0.2846	0.1848	-1.4862	-0.4963	-0.3792	-0.0014	-0.0791	-0.7839
WID:184940	WID:184940 || IMAGE:795309 || MAP:4p16.3-q21 || UG5 superoxide dismutase 3, extracellular	1	-0.0591	-0.2744	-0.5209	-0.143	-0.14	-0.1512	-0.1717	-0.2076	-0.2463	-0.1773	-0.5337	-0.183	-0.3613	-0.4576	-0.3261	-0.4155	-0.2239	-0.366	-0.3733	-0.0766	-0.3318			-0.3108	-0.2428	-0.3882	0.1769	0.0811	-0.1053	-0.3003	-0.5176	-0.2354	0.312	-0.5342	-0.3178	-0.2191	-0.1685	-0.1911	-0.2077	-0.2551	-0.6132	-0.141
WID:184968	WID:184968 || IMAGE:855749 || MAP:12p13 || PA Triosephosphate isomerase 1	1	0.4111	0.16	0.209	0.2921	-0.0903	0.3859	0.1955	-0.1903	0.1083	-0.1889	0.1137	-0.1982	-0.1137	0.1731	0.1819	0.5207	0.2256	-0.4438	-0.0818	-0.0099	-0.0768	0.1036	-0.0328	0.4427	0.1895	-0.1482	0.447	-0.1486	0.1096	0.4217	0.0282	-0.2289	-0.6283	-0.2004	-0.3818	-0.1569	-0.1036	0.0023	-0.2954	-0.0608	-0.3417	-0.1562
WID:185005	WID:185005 || IMAGE:562729 || MAP:1q21 || PA S100 calcium-binding protein A8 (calgranulin A)	1	-0.5653	-0.0865	-0.21	-0.4592	-0.5429	-0.2268	0.0446	-0.0288	0.2282	-0.2937	-0.6609	0.1033	-0.3946	-0.3673	0.253	0.488	-0.2046	-0.0283	-0.6361	-0.2167	-0.2156	-0.5651	0.3122	-0.4292	-0.3688	-0.6874	-0.2307	-1.2577	-0.4012	-0.1282	-0.6997	-0.0582	-0.1157	-1.0478	-0.2248	-0.9282	0.818	-0.2245	-0.0708	-0.2697		-0.3236
WID:185122	WID:185122 || IMAGE:754406 || MAP:16p11.2 || PA Integrin, alpha M (complement component receptor 3, alpha; also known as CD11b (p170), macrophage antigen alpha polypeptide)	1	0.1986	-0.0867	-0.079	0.2571	-0.5353	0.2117	-0.1826	0.0203	-0.1703	-0.5691	0.2796	-0.1358	0.0688	0.213	-0.408	-0.2761	-0.5909	-0.6224	-0.8877	-0.779	-0.421	-0.5038	0.0532	-0.056	-0.0882	-0.1078	-0.3557	-0.5974	-0.2785	0.0858	-0.0662	-0.5011	-0.9297	-0.0772	-0.2702	0.2769	-0.8438	-0.4657	-0.421	-0.4334	-0.2858	-0.3123
WID:185158	WID:185158 || IMAGE:884655 || MAP:7p15 || UG3 glycyl-tRNA synthetase	1	0.5491	0.3097	-0.0814	-0.2749	0.3219	-0.2008	0.0108	-0.1663	-0.4173	-0.1529	0.5128	0.4961	0.5906	0.4284	0.2968	0.3488	-0.0181	-0.0532	-0.6498	-0.9315	0.1024	0.3359	0.8869	0.9551	-0.4136	-0.9392	0.0485	0.1549	0.5325	-0.1534	-0.0356	0.5562	-0.6806	0.5218	0.5416	0.1828	-0.0604	0.4677	0.0321	0.5063	0.372	-0.0533
WID:185170	WID:185170 || IMAGE:855586 || MAP:5q31 || UG3 nuclear receptor subfamily 3, group C, member 1 (glucocorticoid receptor)	1	0.4762	-0.2403	-0.5221	-0.373	-0.098	0.2584	-0.5108	-0.6999	-0.7421	-0.5563	0.0105	-0.0133	-0.2611	-0.2891	-0.186	-0.2771	-0.8961	-0.061	-0.4288	-2.0343	-0.7818	-0.2796	0.1552	-0.1589	-0.9318	-1.2135	-0.4618	-0.2475	-0.1994	-0.4403	-0.3328	0.0266	-1.2514	0.0154	-0.2227	-0.3	-1.3424	-0.0957	-0.0863	-0.304	-0.8734	-0.6827
WID:185198	WID:185198 || IMAGE:343987 || MAP:2q24.3 || UG5 dipeptidylpeptidase IV (CD26, adenosine deaminase complexing protein 2)	1		-0.1767	-0.1071	-0.9305	-0.7017	-1.3472	-0.9686	-0.9762	0.3409	-0.8638	-1.1572	-1.7736	-1.0439	-0.521	-0.7973	-1.7261	-0.7281	-0.976	-1.3515	-0.4442	-0.4657	0.0148			-0.0646	-1.9707	-1.4001	-1.5573	-1.4803	-0.9445	-0.7705	-1.0423	-2.1876	-0.9793	-0.7842	-1.0218	-0.2188	-0.6909	-0.767	-0.6537	-0.0456	-0.8529
WID:185250	WID:185250 || IMAGE:486787 || MAP:1p22-p21 || UG5 calponin 3, acidic	1		-0.6738	-0.0738	-0.8308	-0.3448	-0.1157	-1.0599	-0.0314	-0.0868	-0.9956	-0.3848	-1.254	-0.7383	-0.2565	-0.4738	-0.7078	-0.1446	-0.3673	-0.8176	0.027	-0.0352	0.1549			-0.3209	-0.7563	0.6297	-0.4014	-1.0341	-0.3227	-0.3856	-1.0011	-0.2212	-0.6332	-1.9723	-0.4393	0.2318	-0.2636	0.0285		-0.5915	-0.4971
WID:185323	WID:185323 || IMAGE:825312 || MAP:21q21.1 || PA ATP synthase, H+ transporting, mitochondrial F0 complex, subunit F6	1	-0.6997	-0.4621	-0.2018	-0.111	-0.7627	-0.2197	-0.2733	-0.9862	-0.167		-0.0066	0.3447	0.525	-0.0949	0.0128	-0.0944	-0.6545	0.1641	-0.8904	-1.572	-0.7019	-0.894	-0.401	0.4787	-0.6696	-0.2467	-0.4965	-0.532	0.2617	-0.0502	-0.0128	0.6944	-0.0141	0.2776	0.4935	0.1877	-1.2971	-0.5449	-0.9563	-0.3768	0.4502	-0.4955
WID:185349	WID:185349 || IMAGE:564492 || MAP:11q12.1 || UG5 mitochondrial carrier homolog 2	1	0.7502	0.3359	0.6905	0.222	0.1907	0.3487	0.4794	0.1279	-0.0999	0.0536	0.5316	0.2497	0.3817	0.4927	0.5326	0.6179	0.4579	0.1308	0.5379	-0.0898	0.441	0.8077	0.5864	1.0271	0.1335	0.03	0.9653	0.2046	0.705	0.2279	0.1653	0.5151	-0.255	0.3777	0.1736	0.2985	0.1249	0.2995	0.4675	0.3595	0.2563	0.241
WID:185351	WID:185351 || IMAGE:233479 || MAP:7p14-p13 || UG5 oxoglutarate (alpha-ketoglutarate) dehydrogenase (lipoamide)	1		-0.5259	-0.3104	-0.4448	-0.4757	-0.598	-0.2926	-1.1425	-0.2402	-0.3686	-0.3023	-0.4285	-0.2022	-0.4173	-0.3496	-0.2588	-0.5329	-0.4262	0.2429	-0.0794	-0.5945	-0.5504	-0.1971	0.1891	-0.7938	-0.6628	-0.4173	-0.5383	-0.1858	-0.3649	-0.6032	0.1574	-0.832	-0.4576	-0.1225	-0.4556	-0.2991	-0.626	-0.4275	-0.2168	0.229	-0.2259
WID:185359	WID:185359 || IMAGE:290234 || MAP:16p11.2 || UG5 integrin, alpha X (antigen CD11C (p150), alpha polypeptide)	1	0.4049	0.0526	0.0132	-0.1977	-0.4232	0.215	-0.025	-0.0911	-0.6095	-1.6966	0.103	0.1668	-0.0223	-0.4086	-0.4216	0.1475	-1.0655	-0.3055	-0.7941	-0.1401	-0.3883	-0.1324	0.3413	0.3697	-0.5829	-0.8328	0.143	-0.8192	-0.7459	-0.3163	-0.8707	-0.3948	-0.6678	-0.4168	-0.2087	-0.5375	-1.5583	0.0263	-0.803	-0.037	0.1957	-0.0762
WID:185428	WID:185428 || IMAGE:741988 || MAP:3p21.1 || UG5 aminoacylase 1	1
WID:185445	WID:185445 || IMAGE:1476065 || MAP:1p36.1-p35 || UG3 stathmin 1/oncoprotein 18	1	2.0093	0.7768	0.8861	1.2944	1.1934	0.8134	0.8776	0.9046	1.5241	0.9482	0.5116	0.519	0.4446	1.036	2.0359	1.5806	1.5164	0.6233	-0.1278	0.3935	1.7001	0.8006	1.6039	0.7748	1.8859	1.2355	0.4336	0.5678	1.2402	0.1429	1.0018	0.0671	1.4968	1.17	1.3415	0.1852	1.1832		0.3985	1.8936	1.1491	1.7741
WID:185700	WID:185700 || IMAGE:34184 || MAP:5 || UG5 Homo sapiens, Similar to Phosphoinositide 3-kinase p85, clone MGC:22760 IMAGE:4290954, mRNA, complete cds	1	2.3737	0.1588	0.3739	0.0274			-0.0379	0.0605	0.8329	0.3168	1.1306	1.4065	1.2623	0.5582	0.3256	0.4267	0.2122			0.2953	0.0542	0.9988	0.257	1.1625		0.9505		0.8858	0.7144	0.2578	0.6899	0.6565		0.8551	0.4183		0.1411	0.948	0.986	1.0505	1.4111	0.1421
WID:185724	WID:185724 || IMAGE:814240 || MAP:6q21 || UG5 forkhead box O3A	1	0.6905	-0.4365	-0.0621	-0.0556	-0.7089	0.0342	-0.5364	-0.2401	-0.5083	-0.2058	0.6559	0.4351	-0.0085	-0.1483	-0.2046	0.0813	-0.8152	-0.0886	-0.9007	-1.1145	-0.3568	-0.1815	0.0049	0.1821	-1.0761	-0.3944	-0.0136	-0.3504	0.1511	0.1263	-0.643	-0.7297	-0.849	0.2449	-0.3718	-0.2572	-0.9239	0.0197	-0.1768	0.4909	0.1208	-0.2534
WID:185747	WID:185747 || IMAGE:347560 || UG5 H1 histone family, member X	1		0.3832	0.1881	0.0879	0.2349	0.1177	-0.0825	-0.1536	0.097	0.1748	-0.7285	-0.4066	-0.2625	-0.2953	-0.3713	-0.365	-0.3278	-0.4057	-0.8362	-0.1186	-0.3291	-0.132			-0.2138	-0.2459	-0.2924	-0.0866	-0.5733	0.2665	-0.4594	-0.7041	0.0561	-0.1214	-0.6085	-0.4288	0.6399	-0.1366	-0.2713	-0.6575	0.3433	-0.2785
WID:185818	WID:185818 || IMAGE:214133 || MAP:6p21.3 || UG5 bromodomain containing 2	1	0.6098	0.0687	-0.301	0.0893	-0.9107	-0.4259	-0.5847	0.0241	-0.5937	0.0224	1.0685	0.3818	0.6487	0.3436	0.253	0.4437	-0.2142	-0.6057	-1.2649	-0.6558	0.0771	-0.0864	0.4407	0.6243	-0.5682	-0.0955	-0.5316	-0.581	0.2348	-0.044	0.1188	0.3545	-0.4407	0.4978	-0.0716	-0.1397	-0.2211	0.0837	-0.1194	0.2673	-0.1084	0.2188
WID:185860	WID:185860 || Empty/Unknown || PA EmptyWell	1	0.8985	-0.2026	0.3405	0.3168	0.0853	0.405	0.0192	-0.3082	-0.1848	0.0103	0.2648	-0.0366	-0.0007	-0.112	-0.3484	-0.0833	-0.322	-0.1432	-0.5057	-0.3847	-0.2574	0.5014	-0.1651	0.3698	-0.0676	-0.0068	0.136	-0.1459	0.4007	-0.0402	0.0288	-0.3801	-0.5478	-0.0673	-0.5472	0.0734	-0.7753	0.2992	0.1112	0.2097	-0.0909	-0.2512
WID:185878	WID:185878 || IMAGE:811108 || MAP:7q22 || UG5 thyroid hormone receptor interactor 6	1	0.4213	1.2653	0.5094	-0.0251	0.2772	1.1684	0.1157	0.3526	0.7115	0.457	1.0801	1.1555	1.1969	0.8564	0.1935	1.2462	0.2087	0.6107	0.3017	-0.0635	-0.0746	1.0248	0.1627	1.5131	0.6826	0.3922	1.0188	1.0563	1.4827	1.2287	1.0737	0.97	0.8171	1.3045	0.6825	1.0103	0.2253	0.6938	-0.0167	0.9117	-0.2753	0.238
WID:185939	WID:185939 || IMAGE:342378 || MAP:10q25 || PA DUSP5=dual specificity phosphatase 5= induced by serum stimulation and heat shock	1	1.0142	-0.0832	0.2236	0.4339	-0.0145	0.8008	0.2321	-0.1959	-0.1821	-0.0183	0.5343	0.5772	0.0914	0.323	-0.06	0.0371	-0.157	0.202	-0.1305	-0.7022	-0.1046	0.4422	0.1787	0.5925	0.1328	-0.0206	0.2732	0.4266	0.4203	-0.0424	0.1054	-0.1699	-0.9786	0.6001	-0.0837	0.1397	-1.0129	0.1723	0.2296	0.3676	-0.0109	-0.0535
WID:185963	WID:185963 || IMAGE:22918 || MAP:1p35-p33 || UG5 EBNA1 binding protein 2	1	0.7184	-0.4244	0.3813	-0.471	-0.626	0.3346	0.2459	-0.1836	0.2206	0.4103	-0.1305	0.9956	0.8872	0.4297	0.4498	0.6673	-0.1797	0.3654	-0.4732	-0.6941	-0.5661	0.2635	-0.1375	1.2695	-0.2043	-0.3676	0.3815	0.0879	0.9012	-0.0542	0.197	0.9429	-0.1698	0.4828	0.7852	0.2975	-0.6918	-0.2535	0.0848	0.4399	0.5624	0.1052
WID:186060	WID:186060 || IMAGE:823663 || MAP:17p13.1 || UG5 fragile X mental retardation, autosomal homolog 2	1
WID:186097	WID:186097 || IMAGE:204335 || MAP:6q21 || UG5 CD24 antigen (small cell lung carcinoma cluster 4 antigen)	1		1.5487	1.0869	1.4504	1.5677		1.003	1.4012	1.6894	0.9471		0.1229	0.092	0.8129	1.7381	-0.0304	0.9419	0.3312	-0.0093	0.9041	2.3726	0.4998		0.3374	1.8709	1.9853	-0.4011	0.8063	0.3062	0.4903	1.0075	0.1173	2.3577	-0.1167	0.3287	0.8584	2.2749	0.9413	1.1187	0.5706	1.7633	0.5209
WID:186148	WID:186148 || IMAGE:138917 || MAP:1 || PA L-myc	1	-0.1526	-0.1836	-0.4937	-0.0016	0.2599	-0.3964	0.1493	-0.5904	-0.6774	-0.5871	-0.8102	-0.9088	-0.7977	-0.879	-0.5855	-0.7623	-0.4981	-0.9083	-0.8601	-0.6448	-0.1731	-0.6452	-0.3317	-0.6187	-0.1372	-0.4235	-0.8728	-0.6711	-0.7326	-0.9276	-0.759	-0.6107	0.5157	-0.5244	-0.7055	-0.8462	-0.1559	-0.644	-0.4309	-0.6022	-0.2194	-0.488
WID:186226	WID:186226 || IMAGE:123730 || MAP:17q21.32 || UG5 src family associated phosphoprotein 1	1		-0.0399	0.1037	-0.5861	0.5342	-1.063	-0.5807	-0.0256	0.4708	-0.1881		-0.8158	-1.046	-0.4373	-0.7189	-1.6023	0.1715	-0.6415	-0.8737	0.0949	-0.4895	-0.9064		-0.7184	-0.6276	-0.6374		-0.7047	-1.297	-0.4116	-1.052	-1.9557	0.1747	-1.8101	-1.6268		0.1968	1.0559		-1.1739	1.0383	-0.2926
WID:186309	WID:186309 || IMAGE:40056 || MAP:15 || UG5 chondroitin sulfate proteoglycan 4 (melanoma-associated)	1
WID:186320	WID:186320 || IMAGE:137794 || MAP:3p22 || UG5 activin A receptor, type IIB	1	-0.2935	-0.1886	-0.2987	-0.1035	-0.1764	-0.3916	-0.2638	-0.3279	-0.3205		-0.8764	-0.3262	-0.3656		-0.4173	-0.385	-0.34	-0.4434	-0.3162	-0.1509	-0.3228	-0.7651		-0.2164	-0.3171	-0.2476		-0.3449	-0.3607	-0.3393	-0.3296	-0.0888	0.2406	-0.2127	-0.2335	-0.3882	-0.0136	-0.5979	-0.2527	-0.3486	-0.4114	-0.2471
WID:186329	WID:186329 || IMAGE:727292 || MAP:12p13.3 || UG5 CD163 antigen	1	0.8619	0.3709	0.9217	0.6153	0.1709	0.9442	0.5183	0.4312	0.5659	0.7921	0.448	0.7475	0.7192	0.9411	0.3765	0.8228	-0.1419	0.0468	-0.279	-0.4598	0.1776	0.5346	0.6827	1.5565	0.5618	0.9779	0.3682	0.4341	0.7607	0.6054	0.9664	0.7277	0.2084	0.8892	0.3768	0.6695	-0.113	0.6297	0.4318	0.7377	0.5643	0.5805
WID:186358	WID:186358 || IMAGE:194182 || MAP:15q22.2 || PA Leptin receptor gene-related protein	1	0.3795	0.0491	-0.0252	0.2511	-0.0903	0.2987	0.1644	-0.2109	-0.1031	0.3333	0.5207	0.2567	0.2138	0.5362	0.0623	0.1395	-0.472	-0.0993	-0.7478	-1.8396	-0.2069	0.0987	0.2633	0.3855	-0.3389	-0.2387	-0.6043	0.3097	0.1704	-0.1099	0.0583	0.1474	-0.7228	0.6284	0.2254	-0.0023	-1.9869	0.0926	-0.6233	0.1957	-0.2347	-0.2581
WID:186436	WID:186436 || IMAGE:840691 || MAP:2q32.2 || PA STAT1=IFN alpha/beta-responsive transcription factor ISGF3 beta subunits (p91/p84)	1	-0.2389	0.2096	-0.7709	0.5539	-0.0586	-0.1706	-0.1905	0.4229	1.6782	0.2911	-0.4142	1.622	-0.4816	-0.0691	-0.2424	-0.2135	0.3807	-0.3433	1.2225	-0.1893	0.0188	2.0044		-0.436	0.6839	0.0398	-0.2564	-0.298	-0.3968	-0.7384	1.7762	-0.0758	-1.6128	-0.7957	-0.1629	-0.8943	0.1407	-0.2565	2.6192	0.2605	-0.4213	0.3134
WID:186458	WID:186458 || IMAGE:123666 || MAP:12q24.31 || UG3 putative chemokine receptor; GTP-binding protein	1	0.5625	-0.3909	-0.4552	0.0366	0.0606	0.4975	-0.2222	0.0638	-0.562	0.337	0.5418	0.6658	0.2506	-0.3	-0.0668	0.8032	-0.3768	0.3139	0.4193	-0.5969	-0.0018	0.5936	0.3146	0.2479	-0.5392	-0.4017	0.6403	0.7143	0.9643	0.3747	0.1363	0.369	0.1231	0.1326	0.2781	0.2449	-0.9845	0.068	0.7016	0.5995	0.162	-0.0571
WID:186481	WID:186481 || IMAGE:825295 || MAP:19p13.3 || UG5 low density lipoprotein receptor (familial hypercholesterolemia)	1	-0.9826	-1.2385	-0.6864	-1.188	-1.647	-0.9892	-1.1649	-1.0061	-1.5081	-0.4978	0.0743	-0.0759	-0.4132	-0.7403	-1.1913	-0.8903	-1.8214	-1.4064	-1.8251	-1.6191	-1.4146	-1.1464	-0.0639	0.152	-1.42	-1.4464	-0.7607	-1.223	-0.3446	-0.578	-1.2659	-0.6484	-1.227	-0.2498	-0.2155	-1.3191	-1.9195	-1.5111	-1.357	-0.9768	-1.0249	-1.0997
WID:186490	WID:186490 || IMAGE:898221 || MAP:2q22-q23 || PA NOT=Immediate early response protein=Nurr1 homologue=Nurr77 orphan steroid receptor family member	1	1.0106	0.6266	0.3056	0.215	0.0746	-0.089	-0.0336	-0.1418	-0.1058	-0.3217	-0.4749	-0.7146	-0.3801	-0.33	-0.8389	-1.0357	-0.9996	-0.6812	-1.9801	-0.6485	-0.2715	-0.6548	0.026	-0.4395	0.1374	-0.7577	-1	-1.0838	-0.7691	-0.7583	-1.157	-0.9911	-1.1719	-0.9605	-0.9934	-1.1574	-0.6025	0.5259	0.3195	0.1493	0.207	0.1132
WID:186690	WID:186690 || IMAGE:48631 || MAP:1p36.3 || UG5 potassium voltage-gated channel, shaker-related subfamily, beta member 2	1
WID:186719	WID:186719 || IMAGE:162208 || MAP:2q36.1 || UG3 actin related protein 2/3 complex, subunit 2, 34kDa	1	0.798	-0.9974	-1.0193	-0.3757	-0.303	-0.1556	-0.4958		-0.6418	-0.4011	-0.6735	-0.4901	-0.7248	-0.6997	-0.5941	-0.6658	-1.2208	-0.3936	-1.3084	-1.6741	-0.562	-0.1474	-0.3561	-0.2445	-0.8773	-1.1704	-0.5201	0.1186	0.1271	-0.4079	-0.8107	-0.391	-1.0378	-0.5003	-0.7873	-1.1536	-1.4545	-0.2882	0.1959	-0.0603	-0.1321	-0.4906
WID:186762	WID:186762 || IMAGE:628418 || MAP:12q12-q13 || UG5 glycerol-3-phosphate dehydrogenase 1 (soluble)	1		-0.0207	0.3141	-1.1597	-0.234	-0.8056	-0.2978	-1.6092	-0.2072	-2.3351	-1.362	-1.7567	-1.3987	-0.8984	-1.2843	-1.6887	-0.3841	-1.3206	-1.7514	-0.4347	-0.2654	-0.9739		-0.687	-0.5482	-1.5754	-1.6107	-2.0742	-1.7604	-0.728	-0.8996	-1.5538	-1.8499	-1.4393	-1.7417	-1.7547	0.1661	-0.27	-0.6135	-0.9045	-1.0439	-0.7001
WID:186838	WID:186838 || IMAGE:784772 || MAP:6q24-q25 || UG5 A kinase (PRKA) anchor protein (gravin) 12	1	0.514	-0.3182	-0.2789	0.7203	-0.0091	0.2528	-0.162	0.4005	-0.4381	0.5632	0.6261	0.5953	0.4772	0.1106	0.0432	-0.2997	-0.1289	-0.3016	-0.2964	-0.8524	0.2995	0.4573	0.2888	0.8276	0.0227	0.121	0.2876	0.6953	0.5453	0.1341	0.4135	0.665	0.2359	0.6322	0.6724	0.3476	-0.821	0.1889	0.4183	0.3826	-0.0213	0.2706
WID:186848	WID:186848 || IMAGE:826173 || MAP:17p13.3 || UG3 profilin 1	1	0.1484	0.1046	0.7559	0.0385	0.5615	0.4261	0.3655	0.1325	0.1876	-0.1451	-0.0832	-0.486	-0.074	0.1211	0.27	0.6071	0.6173	-0.0223	0.0454	0.5785	0.0648	0.0889	0.0062	0.1483	-0.0596	0.0893	0.2088	-0.1256	-0.1194	0.3581	-0.0829	-0.1819	-0.2254	-0.2323	-0.4412	-0.5759	0.4032		-0.2113	-0.1979	0.4872
WID:186862	WID:186862 || IMAGE:51814 || MAP:21q22.3 || UG5 cystatin B (stefin B)	1	-0.087	-0.8101	-0.3612	-0.1652	-0.6357	0.2233	-0.0098	-0.412	-0.3108	-0.4428	0.0703	-0.0215	0.1084	-0.0223	-0.405	0.0096	-0.4159	-0.2731	-0.4351	-1.0337	-0.4192	0.0954	-0.1472	0.395	-0.4078	-0.2742	0.125	-0.175	0.1196	0.2019	-0.1274	0.1261	-0.2994	0.0115	0.2435	0.3123	-0.8846	-0.4186	-0.5806	-0.2992	0.2008	-0.3183
WID:186865	WID:186865 || IMAGE:77805 || MAP:3q23 || UG5 coatomer protein complex, subunit beta 2 (beta prime)	1	-0.1051	-0.4393	-0.2049	-0.2631	-0.8065	-0.0898	-0.2802	-0.417	-0.3716	0.386	0.0688	0.6778	0.8264	0.5085	-0.1543	0.2418	-0.3155	0.304	-0.9523	-1.6206	-0.3727	-0.0057	0.4515	0.5603	-0.2836	-0.3252	0.1032	-0.3561	0.2964	0.049	0.2007	0.5651	-0.6058	0.6242	-0.0942	0.2549	-1.3331	-0.3616	-0.517	0.0052	0.3759	-0.3672
WID:186895	WID:186895 || IMAGE:358531 || MAP:1p32-p31 || UG5 v-jun sarcoma virus 17 oncogene homolog (avian)	1	-0.3378	-0.3316	-0.2178	-0.038	-0.5037	0.4009	-0.1142	-0.439	-0.6782	0.1453	-0.6351	-0.1689	-0.0591	-0.0372	-0.2161	-0.6171	-0.4007	-0.2736	-1.0201	-1.062	-0.5466	-0.742	-0.4898	-0.2913	-0.1006	0.4405	-0.2534	-0.1609	-0.2127	-0.7157	-0.0949	-0.6651	-0.5097	0.2427	-0.8366	0.6105	-0.7281	-0.5716	0.1566	-0.5006	0.053	-0.0285
WID:186918	WID:186918 || IMAGE:609332 || MAP:8q23 || PA collagen, type XIV, alpha 1; undulin	1
WID:186961	WID:186961 || IMAGE:126221 || MAP:20q13.2-q13.3 || UG5 tumor protein D52-like 2	1	-0.5394	-0.1039	-0.3409	0.0398	-0.4667	0.8053	0.228	-0.0328	-0.7068	-0.3775	0.3243	0.0771	0.2171	-0.051	-0.415	-1.4161	-0.9288	-0.2592	-0.3341	-0.2347	-0.7053	0.2157	0.1482	0.7357	-0.5606	-0.0698	0.565	-0.0419	-0.0162	0.3514	0.3217	0.1084	0.1999	-0.1148	-0.1812	-0.0431	-0.7872		-0.3864	-0.0477	-0.2406	-0.7386
WID:187006	WID:187006 || IMAGE:782824 || MAP:1p33 || UG3 metal-regulatory transcription factor 1	1	1.206	0.2737	0.0766	0.5402	0.0862	0.3992	-0.0283	0.7841	-0.3932	1.0024	0.9666	0.8328	0.8258	0.2827	0.2818	0.6427	-0.0171	0.025	-0.1746	-0.4126	0.2456	0.2544	0.4313	1.0549	-0.1586	0.5541	0.4947	0.4548	1.1511	0.4272	0.7733	0.5644	0.6784	0.9823	0.5035	0.597	-0.2588	0.7934	0.3808	0.6996	0.1894	0.1396
WID:187020	WID:187020 || IMAGE:810762 || MAP:7p15.1 || UG5 SNARE protein Ykt6	1	0.5316	-0.2191	0.0076	-0.2222	-0.4481	0.9816	0.083	-0.5769	-0.5361	-0.1078	0.5273	0.6692	0.8189	0.2081	0.0861	0.5983	0.2022	0.3598	0.6627	-0.0069	0.2449	1.1572	0.2939	0.8074	-0.5751	-0.0742	1.3034	0.8844	1.1935	0.2983	0.3955	0.9706	0.5225	0.3014	0.3965	-0.5859	-0.3068	-0.5192	0.2958	0.4732	0.569	-0.1085
WID:187080	WID:187080 || IMAGE:810264 || MAP:Xq28 || UG5 coagulation factor VIII-associated (intronic transcript)	1	0.6837	0.0961	0.08	-0.0127	0.3476	0.2044	0.1947	-0.3052	-0.2961	-0.4789	0.0353	-0.3547	-0.3704	-0.1335	-0.1449	-0.0644	-0.4297	-0.33	-0.3483	-0.3982	0.277	0.3682	0.2364	0.2007	-0.0062	-0.4252	0.1969	0.2289	-0.0375	-0.0478	-0.6925	-0.3142	-1.3262	-0.4994	-0.3769	-0.4622	0.3445	0.3457	-0.0885	0.0985	-0.3042	0.0647
WID:187099	WID:187099 || IMAGE:198093 || MAP:20pter-q12 || UG5 eukaryotic translation initiation factor 2, subunit 2 beta, 38kDa	1	0.0747	-0.2321	0.2032	-0.249	0.0187	0.0995	-0.1324		-0.3987	-0.051	0.8251	-0.0267	0.3613	0.3044	0.3757	0.149	-0.0671	-0.2378	-0.8141	-1.5477	-0.2333	0.6743	0.3362	0.9907	-0.3597	-0.4933	0.3995	-0.0029	0.1029	-0.1765	0.0694	0.2386	-0.6754	0.0377	0.4529	0.2466	-0.7629	0.5287	0.2403	0.2456	0.1599	-0.075
WID:187118	WID:187118 || IMAGE:884425 || MAP:5p15.32 || UG3 chaperonin containing TCP1, subunit 5 (epsilon)	1	-0.5024	-0.5323	-0.3601	-1.0187	-0.6634	-1.3767	-0.658	-1.0073	-0.1797	-1.678	-1.0747	-1.7406	-1.6478	-1.3032	-1.3888	-1.9304	-1.5517	-1.4909	-2.028	-1.0645	-1.411	-1.4573		-1.5294	-0.2087	-0.3694	-1.7393	-1.7231	-1.9106	-1.5377	-1.2649	-1.8183	-1.7749	-1.6566	-1.6006	-1.6884	-1.16	-0.9964	-0.9855	-0.8404	-0.7555	-1.4735
WID:187119	WID:187119 || IMAGE:377560 || MAP:11q23 || PA CD3 delta=T cell surface glycoprotein	1		-1.7102	-1.3471		-1.2049		-1.4417	-2.1926	-1.9027	-2.3009	-2.4861	-3.0698	-3.0063	-2.311	-2.3157	-2.6486	-1.4398	-2.3302	-2.6924	-1.2241	-2.1526				-1.4121	-2.1234		-2.3379	-3.6712	-2.2591	-2.4213	-2.6493	-2.1446	-2.549	-2.8905	-2.2246	-0.6648	-1.2054		-2.3338	-2.7248	-1.6881
WID:187134	WID:187134 || IMAGE:756709 || MAP:15q15.2 || UG3 ubiquitin specific protease 8	1	0.2039	-0.2425	-0.1613	0.134	-0.262	0.3261	-0.0916	0.1657	-0.0341	0.6748	0.8717	0.7222	0.7746	0.7988	0.4574	0.6744	0.1908	0.6643	-0.4002	-1.2595	0.0975	0.2501	0.3437		0.0739	0.4174	0.3633	0.3673	0.5108	0.4927	0.7529	0.7967	-0.5763	0.4535	0.1828	0.6706	-1.115	-0.1566	-0.2142	0.1272	0.368	0.0292
WID:187177	WID:187177 || IMAGE:491486 || MAP:11q21 || UG5 hypothetical protein MGC5306	1	-0.1252	0.0561	0.2431	-0.5127	-0.2045	0.4065	0.3893	0.0277	-0.2448	0.0333	0.3051	0.2164	0.3999	-0.0024	0.2465	-1.1836	-0.4402	0.0547	0.0514	-0.8362	0.6483	0.9996	0.5116	0.8418	-0.0025	-0.0981	0.3203	0.4324	0.4058	0.0653	0.2471	0.0563	-0.0255	-0.0474	0.0042	0.5532	-1.097		0.4067	0.237	-0.248	-0.069
WID:187235	WID:187235 || IMAGE:178825 || MAP:11q24 || PA Neurogranin	1		0.2934	0.1609	0.0581	0.4902	-0.1196	-0.088	-0.0443	0.2397	0.0525		-0.527	-0.7363	-0.1844	-0.0612	-0.2093	0.1079	-0.1447	-0.7766	0.4214	-0.2489	-0.3045			0.0682	0.0022	-0.1553	0.1734	-0.6335	-0.2995	-0.1395	-0.4743	0.2392	-0.3504	-0.5211	-0.4674	0.8411	0.554	-0.0995	-0.5464	0.6173	-0.0563
WID:187245	WID:187245 || IMAGE:590759 || MAP:4q32-q34 || UG5 sterol-C4-methyl oxidase-like	1	-0.0535	-0.6131	-0.2756	-0.6488	-0.9152	-0.2289	-0.3516	-0.4817	-0.9289	-0.4437	0.1861	0.2162	0.0831	-0.1122	-0.7561	0.1385	-0.3877	-0.3175	-0.2065	-0.7525	-0.4454	0.4028	0.1759	0.3342	-0.6238	-0.5791	0.0131	-0.3015	0.0185	-0.1621	-0.178	-0.0452	-0.6383	-0.4449	0.1041	-0.3769	-1.3473	-0.4599	-0.3443	-0.02	-0.4129	-0.5852
WID:187247	WID:187247 || IMAGE:204257 || MAP:8p11.21 || PA a disintegrin and metalloproteinase domain 9 (meltrin gamma=MDC9	1	-0.6826	-0.599	-0.935	-0.7456	-0.7771	0.0963	-0.2984	-1.9382	-0.4794	0.1143		0.1007	0.0508	-0.1257	-0.3834	-0.0054	-1.0034	-0.3115	-0.8257	-1.5368	-0.6026	0.1108	-0.2002	0.121	-0.344	-0.6688	-0.623	-0.4943	-0.0216	-0.5018	-0.3994	-0.2231	-0.2671	-0.0131	-0.1705	0.3571	-2.196	-0.0828	-0.3951	0.1931	-0.0312	-0.6091
WID:187329	WID:187329 || IMAGE:252953 || MAP:7q22.1-q31.1 || UG5 family with sequence similarity 3, member C	1
WID:187350	WID:187350 || IMAGE:80633 || MAP:4q32 || UG5 toll-like receptor 2	1	0.7783	0.21	0.3754	0.1165	-0.0806	0.9112	0.4244	0.287	0.1646	0.2788	0.9968	0.6168	0.8019	0.502	0.3663	0.7054	0.0834	0.0515	0.0071	-0.0845	0.2433	1.0324	0.6248		0.3011	-0.0413	0.3849	-0.0528	0.3902	0.3239	0.6266	0.4379	-0.5929	0.4039	0.5381	0.1139	-0.8726	0.4282	0.2719	0.593	0.6504	0.0744
WID:187411	WID:187411 || IMAGE:857002 || MAP:6q16.1 || UG3 proline rich 2	1	0.5391	-0.3183	0.1013	-0.2878	0.0932	-0.1496	0.1381	-1.0052	-0.4282	-0.5206	0.3257	-0.3804	0.0976	-0.0237	0.0444	-0.1406	-0.35	-0.3081	-0.5938	-0.8317	-0.0149	0.7705	0.11	0.1664	-0.4034	-0.7132	-0.3119	-0.2699	-0.0475	-0.8593	-0.5399	-0.224	-1.697	-0.6423	-0.2852	-0.5365	-2.0087	0.48	0.5567	0.3766	-0.2756	0.3973
WID:187567	WID:187567 || IMAGE:884719 || MAP:11q24.1 || UG3 heat shock 70kDa protein 8	1	-0.0422	-0.4048	-0.5098	-0.3904	-0.9863	-0.5161	-0.878	-0.9712	-0.6468	0.0546	0.2376	0.0427	0.0429	0.2062	-0.2347	-0.5124	-0.6536	-0.7346	-1.4295	-1.4049	-0.5683	-0.3281	-0.0571	-0.1544	-0.4181	-0.9056	-0.791	-1.1673	-0.2279	-0.6855	0.003	-0.0859	-1.0511	-0.1983	-0.8086	-0.3397	-2.3148	-0.3072	-0.0486	0.1848	-0.3399	-0.4581
WID:187581	WID:187581 || IMAGE:854899 || MAP:12q22-q23 || UG3 dual specificity phosphatase 6	1	-0.2186	-0.393	-0.7518	-0.8209	-1.292	-0.6214	-1.2113	-1.0409	-1.2275	-0.2054	-0.1866	-0.0559	0.0181	-0.2426	-1.0759	-1.9959	-1.3271	-0.9462	-1.6532	-1.6286	-1.1035	-0.6778	-0.1229	-0.3595	-1.2851	-1.032	-1.2023	-1.4437	-0.6442	-1.02	-0.2031	-0.3983	-1.3699	-1.0841	-1.2313	-1.0261	-2.1796		-0.261	-0.1427	-0.3204	-0.9108
WID:187664	WID:187664 || IMAGE:345957 || MAP:3q21 || UG5 cystatin A (stefin A)	1	0.3272	0.0381	0.1855	0.4109	0.6312	0.2806	0.6144	0.2592	0.3611	0.3088	0.1003	0.0444	0.0218	0.2372	0.4464	0.3801	0.6373	0.6052	0.3959	-0.2549	0.758	0.6442	0.54	0.0575	0.4081	0.3435	1.1321	0.3654	0.4275	0.6256	0.5406	0.413	0.7054	0.2188	0.3022	0.2913	0.5729	0.6191	0.3426	0.3293	0.4503	0.5659
WID:187734	WID:187734 || IMAGE:25922 || MAP:12q13 || UG5 calcium channel, voltage-dependent, beta 3 subunit	1	0.3325	0.2463	0.1283	-0.1196	0.2246	0.059	0.3371	0.1602	0.0159	0.4455	0.0475	0.0111	-0.4095	-0.1895	0.007	-0.2927	-0.2018	-0.1815	-0.1845	0.3151	-0.0439	0.2731	0.0813		0.231	0.2638	0.5871	0.0265	-0.6002	0.0655	-0.3516	-0.2301	0.6959	-0.163	-0.2722	-1.1898	0.1689	0.2765	-0.8182	0.1469	0.3302	0.2526
WID:187760	WID:187760 || IMAGE:869187 || MAP:2 || UG3 Homo sapiens, clone MGC:27442 IMAGE:4701520, mRNA, complete cds	1	0.1799		-0.4517	-0.8693	-0.794	0.2515	-0.2299	-0.5801	-0.3575	-0.2286	0.1143	0.4068	0.4601	-0.2553	-0.4349	0.0346	-0.4163	-0.1835	0.0885	-1.0654	-0.365	0.4367	0.1333	0.7882	-1.3934	-0.6895	-0.1368	0.2659	0.3643	-0.0377	-0.2463	0.376	-0.188	0.3255	0.615	0.3508	-1.0427	-0.483	-0.1935	0.2381	0.3239	-0.3736
WID:187804	WID:187804 || IMAGE:784109 || MAP:7q21-q22 || UG5 sarcoglycan, epsilon	1		-0.1262	-0.0404	-0.0536	0.0126	-0.2643	-0.0239	-0.5042	-0.2854	-0.1111	-0.2331	-0.2568	-0.1936	-0.2185		-0.1256	-0.2127	-0.1036	0.0335	0.1431	0.1002	-0.1469	0.4179	-0.3042	0.0457	-0.4029		0.3365	-0.2242	-0.2133	-0.3965	-0.0152	-0.4628	-0.2283	-0.5623	-0.2538	-0.0276	-0.1901	0.1027	-0.5079	-0.2234	-0.0623
WID:187901	WID:187901 || Empty/Unknown || PA EmptyWell	1	0.4665	0.2486	0.2531	-0.0023	0.0974	0.9512	0.1304	0.5161	0.0219	0.2803	0.4913	0.4219	0.8332	0.3946	-0.3273	-0.128	-0.6685	-0.0689	-0.4294	-0.3409	0.4063	0.6253	0.5866	0.8839	0.2685	0.0978	0.4111	0.1462	0.0815	0.104	0.678	0.1759	-0.9616	-0.2511	0.1196	0.1823	-0.7693		0.0518	0.5196	0.3846	-0.4624
WID:187943	WID:187943 || IMAGE:768406 || MAP:14q24 || UG5 actinin, alpha 1	1	0.5863	-0.17	0.0417	0.0444	-0.0267	0.7064	-0.112	-1.3595	-0.0727	0.065	0.3594	0.1048	0.2968	0.1909	0.0555	-0.3366	-0.8613	-0.5343	-0.7144	-0.5542	-0.6109	0.7908	0.3362	0.7396	-0.7315	-0.4293	0.5157	0.0042	0.0433	-0.0439	0.4301	-0.0214	-1.1985	-0.347	-0.452	0.3355	-1.1971	0.6705	-0.4171	0.3231	-0.1227	-0.3294
WID:188037	WID:188037 || IMAGE:852608 || MAP:1q23 || UG3 Fc fragment of IgG, low affinity IIb, receptor for (CD32)	1	-0.156	-0.5039	-0.1495	-0.4222	-1.0182	-0.0569	-0.5767	-0.3873	-0.7818	0.0335	0.1191	0.3188	0.1689	0.2033	-0.5453	-0.212	-0.5928	-0.3735	-0.2179	-1.128	-0.401	0.1535	0.2123	0.145	-0.5922	-0.7056	0.2933	-0.723	0.2521	-0.6451	-0.2787	-0.3152	-1.1786	0.0139	-0.8697	-0.2711	-1.3175	-0.6492	-0.625	-0.0925	-0.5187	-0.5425
WID:188062	WID:188062 || IMAGE:36693 || MAP:15q22 || UG5 fem-1 homolog b (C. elegans)	1	0.2054	0.1539	-0.415	-0.548	0.0895	0.37	-0.2621	0.4687	-0.1863	1.5109	1.0718	1.4975	0.4967	-0.2228	-0.084	0.6228	-0.2251	-0.1831	-0.1939	-1.1646	0.1246	0.2589	0.8386	0.8998	0.2317	-0.078	0.2862	0.7232	1.3285	-0.0133	0.1744	0.5466	-0.257	0.3341	0.1537	0.1575	-1.2103	-0.4047	-0.3173	0.4135	0.1296	-0.0418
WID:188131	WID:188131 || IMAGE:1910715 || MAP:9p13-p12 || UG3 valosin-containing protein	1	0.2628	-0.269	-0.6393	-0.0971	-0.4683	0.6623	-0.0708	-1.6715	-0.3873	-0.0156	0.1734	0.0559	0.0759	-0.0947	-0.4757	0.0246	-0.6007	-0.4064		-0.3087	-0.2616	0.2976	0.2253	0.6885	-0.1132	-0.0008	0.4378	-0.0003	0.3169	0.034	-0.0113	-0.2501	-0.1799	0.2383	-0.1343	0.2396	-1.2436	-0.147	-0.454	-0.0811	0.1536	-0.5769
WID:188351	WID:188351 || IMAGE:2490047 || MAP:Xq22.1 || UG3 ribosomal protein L36A	1	0.1745	0.0852	0.6896	-0.046	-0.0085	0.6449	0.4011	1.0145	-0.0119	-0.4398	0.2275	-0.5044	0.0506	0.3559	0.1294	-0.204	0.105	-0.3122	-0.1771	0.6868	0.3365	0.739	0.1353	0.809	0.1082	0.0114	0.4648	0.5347	-0.2122	-0.0336	-0.0408	-0.1422	-0.3232	-0.3487	0.0172	-0.0263	0.5093	0.2308	-0.0005	-0.1428	0.1534	0.1225
WID:188361	WID:188361 || IMAGE:2499057 || MAP:19q13.1 || UG3 CCAAT/enhancer binding protein (C/EBP), alpha	1	0.5368	0.206	0.0124	0.3893	-0.2258	0.9637	0.2818	0.4223	0.0076	0.5585	1.1815	0.6621	1.3109	1.0518	0.1469	0.2776	-0.0363	-0.2891	0.1887	-0.4631	0.0802	0.2562	0.4783	0.7401	0.0649	0.2523	0.2876	0.292	0.9196	0.8611	0.7067	0.6838	0.9505	1.5094	0.5767	1.6825	0.0336		0.3508	0.0773	-0.0892	-0.471
WID:188365	WID:188365 || IMAGE:2505022 || MAP:7q35-q36 || UG3 protein kinase, AMP-activated, gamma 2 non-catalytic subunit	1	1.2718	0.251	0.2762	0.3628	0.7487	0.4573	0.3264	0.3212	-0.2292	0.6134	0.6237	0.7912	0.2963	0.2559	-0.018	-0.7963	-0.1419	0.4507	0.0602	-1.3744	0.0179	1.3104	0.5385	0.9636	0.4112	0.325	0.2368	0.3495	0.6012	-0.4094	0.4471	0.6955	-0.4395	0.6642	0.3423	0.5129	-1.0904		0.6114	0.4549	0.4413	-0.0351
WID:188426	WID:188426 || IMAGE:30502 || MAP:6q27 || PA Delta=ligand for Notch receptor=neuroendocrine-specific protein A (NSP)	1	0.5853	-0.3266	-0.1176	0.5496	-0.1418	0.8435	0.1085	-0.1618	-0.6448	0.2747	0.9799	0.6326	0.626	0.2027	0.1107	0.5756	0.1811	-0.088	-0.0089	-1.0552	0.24	0.4673	0.114	0.6656	0.051	0.0572	0.5755	1.0126	0.8661	0.3096	0.5562	0.125	-0.094	0.287	0.3909	0.6788	-1.6048	0.5163	0.5046	0.6946	-0.6452	0.3268
WID:188456	WID:188456 || IMAGE:746321 || MAP:5q12 || UG3 phosphodiesterase 4D, cAMP-specific (phosphodiesterase E3 dunce homolog, Drosophila)	1	0.4637	0.5029	0.6502	0.6108	0.7122	0.0997	0.6299	0.7338	0.6126	-0.176	0.6657	-0.0517	-0.0934	-0.0334	0.1064	0.1214	-0.5297		-1.0347	0.6085		0.6858	1.3872	4.3879	0.7056	0.9083	0.3363	-0.0743	-0.6784	0.2576	-0.1893	0.0438	1.434	0.4355	-0.0759	0.1684	0.9621	1.1117	0.3441	0.1791	1.0937	0.6296
WID:188549	WID:188549 || IMAGE:230235 || MAP:10p15-p14 || UG5 G protein-binding protein CRFG	1	0.9537	-0.0465	-0.0156	0.2	-0.1731	0.5037	-0.3883	-0.0823	-0.4791	0.6701	0.3851	0.6572	0.453	0.172	-0.402		-0.6092	0.1917	-0.9609	-1.5385	-0.3319	0.506	0.5781	0.6243	0.0605	0.4289	0.0032	0.211	0.4761	0.0362	0.6233	0.1221	-0.8646	0.2442	-0.3488	0.2837	-1.1819		0.0496	0.1218	0.495	-0.3885
WID:188654	WID:188654 || IMAGE:161993 || MAP:20q13.1 || PA NF-IL6=C/EBP beta	1	-0.1847	-0.5765	-0.5477	-0.2523	-0.3929	0.1602	-0.5413	-0.5876	-0.7284	-0.6767	-0.1016	-0.5464	-0.4279	-0.2074	-1.0872	-0.5363	-0.7879	-0.641	-0.9752	-2.2188	-0.7937	-0.5508	-0.6938	-0.0717	-0.6586	-0.5348	-0.7855	-0.0486	-0.3468	-0.4337	-0.4538	-0.6411	-1.2911	-0.3371	-0.5384	-0.1884	-1.9065	-0.3785	-0.8557	-0.6274	-0.9049	-0.5198
WID:188761	WID:188761 || IMAGE:810901 || MAP:10q26.3 || UG5 tubulin, gamma complex associated protein 2	1	0.3944	-0.3523	-0.002	-0.1175	-0.2567	0.2947	0.0815	-0.1918	-0.4668	-0.151	0.3283	0.3663	0.2505		-0.8295	0.4485	-0.7409	0.2545	-0.1435	-1.0287	-0.3057	0.7775	0.3721	0.5289	-0.0572	-0.0774	-0.3953	0.0301	0.2256	-0.1843	0.1582	0.1049	-0.6783	0.1293	0.0513	-0.1042	-1.8369	-0.0697	0.3547	0.1715	0.182	-0.4526
WID:188847	WID:188847 || IMAGE:504461 || MAP:1q43 || UG5 opsin 3 (encephalopsin, panopsin)	1		0.0179	0.1115	-0.3743	0.1555	0.0645	0.1257	0.1045	-0.0213	0.0329	-0.0924	-0.1477	-0.0308	0.2428	-0.0601	-0.0841	-0.0453	-0.0114	-0.2342	0.1012	0.1759	0.5496		-0.5166	0.0916	-0.4035	-0.2449	-0.2012	-0.4238	-0.3446	-0.2685	-0.331	-0.5684	-0.226	-0.2422	-0.3733	-0.0398	0.3825	0.0994	-0.1565	0.4909	-0.0552
WID:188873	WID:188873 || IMAGE:731118 || MAP:20p13 || UG5 protein tyrosine phosphatase, non-receptor type substrate 1	1	0.9498	0.4599	0.1693	0.4191	0.1032	1.1302	0.5621	0.5759	0.1414	0.1342	0.8517	0.6071	0.6844	0.6673	-0.0183	0.5726	-0.219	0.2138	-0.1616	0.4637	0.1109	1.1479	0.7812	0.866	0.264	0.232	0.5725	0.077	0.285	-0.0247	0.6448	-0.0689	-0.2189	0.1251	0.3394	0.6296	-0.3435		0.0915	0.4456	0.4374	-0.2179
WID:188904	WID:188904 || IMAGE:781366 || MAP:1q12 || UG3 RNA binding motif protein 8A	1	-0.2495	-0.6907	0.0936	-0.4365	-0.7438	0.3256	-0.4138	-0.2259	-0.3022	-0.0261	0.3388	0.2002	0.1835	-0.0069	-0.2638	-0.2448	-0.1813	-0.2558	-0.477	-0.6714	-0.3049	0.072	-0.5414	0.6214	-0.1681	-0.3138	0.4071	-0.3594	0.2685	0.1071	0.1092	0.4939	-0.2691	0.0984	-0.2594	0.2434	-1.2828	-0.2228	-0.4714	-0.2316	-0.1136	-0.4653
WID:188987	WID:188987 || IMAGE:50615 || MAP:6p21.3 || PA heat shock 70kD protein-like 1=HSP70-HOM	1	-0.959	-0.8373	-0.6415	-0.6592	-0.9178	-1.2432	-1.6199	-0.9877	-0.9786	-1.9731	-1.5956	-2.0752	-1.908	-1.6065	-1.6435	-2.0516	-1.6135	-1.8117	-2.3182	-0.6565	-1.5969	-2.0029		-1.252	-1.0014	-1.4371		-2.3141	-2.5112	-1.624	-1.5362	-1.8689	-1.6837	-2.3074	-2.2325	-2.1233	-0.6366	-1.0313	-1.3281	-1.344	-1.6206	-0.7986
WID:189063	WID:189063 || IMAGE:625234 || MAP:22q13.1 || UG5 KDEL (Lys-Asp-Glu-Leu) endoplasmic reticulum protein retention receptor 3	1		0.0897	-0.0036	-0.1453	-0.0006	-0.356	0.0621	0.0829	0.0278	0.3075	-0.0818	-0.098	0.3285	0.072	-0.173	0.0478	0.022	0.1418	0.9152	0.671	-0.0624	-0.0428	0.5234	0.0035	-0.0225	-0.081	0.4282	0.1486	0.0812	0.1749	-0.0373	0.0431	0.8973	-0.144	0.3158	-0.1516	0.2896	0.0772	-0.1331	-0.0287	0.0327	0.2585
WID:189070	WID:189070 || IMAGE:589617 || MAP:10q11.2-q21 || UG5 ubiquitin-conjugating enzyme E2D 1 (UBC4/5 homolog, yeast)	1	0.5897	0.1707	0.1363	-0.0606	0.2797	0.0512	0.2514	-0.1419	0.0565	-0.1753	0.2105	-0.0585	0.186	0.1866	0.1748	0.2472	-0.3725	0.0669	-0.3692	-1.5666	0.4031	0.7608	0.3969	0.6249	-0.0398	-0.2482	-0.686	0.0562	0.0782	-0.3625	-0.0093	-0.0645	-1.1629	-0.0018	0.399	-0.0738	-1.4978	0.3934	0.5482	0.149	0.1757	-0.1823
WID:189088	WID:189088 || IMAGE:809455 || MAP:14q32.12 || UG5 NADH dehydrogenase (ubiquinone) 1 beta subcomplex, 1, 7kDa	1	-0.9811	-1.1202	-1.002	-1.0652	-0.9012	-0.8459	-0.9303	-1.211	-1.0063	-1.2458	-0.6636	-1.1527	-1.3228	-1.1154	-1.2193	-0.9181	-1.1081	-1.1553	-0.7672	-1.4202	-1.0584	-1.3257	-1.2507	-1.2673	-1.2831	-1.2383	-0.9828	-1.6235	-1.1276	-1.0895	-1.3381	-0.2722	-0.423	-1.1211	-1.0741	-0.8912	-1.0133	-1.0436	-1.1288	-1.174	-1.3586	-1.1029
WID:189184	WID:189184 || IMAGE:595037 || MAP:12p13-p12.3 || UG5 retinoic acid induced 3	1	0.5661	-0.166	0.13	0.0868	0.2996	0.7691	0.3424	0.0507	0.13	0.0056	0.7289			1.0774	0.8944	1.2719	0.3236	0.5203	0.723	-0.3069	0.3845	0.7067	0.5843	1.278	-0.2138	0.3901	1.3125	1.2943	1.5459	1.1976	0.4651	1.5472	0.4927	1.3498	1.3098	0.1244	0.6621	-0.3653	0.1444	0.7491	0.6323	0.5793
WID:189319	WID:189319 || IMAGE:813629 || MAP:10p14 || UG5 YME1-like 1 (S. cerevisiae)	1	0.4643	0.0731	0.2596	0.4773	-0.2307	0.8686	0.1261	0.2037	0.4696	0.5215	0.8514	0.9942	0.9533	0.4594	0.327	0.5558	-0.0187	0.1186	-0.4203	-0.4528	-0.0769	0.714	0.4675	0.7534	0.1299	0.2498	0.1327	0.261	0.6223	0.4276	0.5515	0.4602	-0.1351	0.4016	0.5117	0.6975	-1.0639	-0.2428	0.1217	0.4462	0.3244	-0.0043
WID:189377	WID:189377 || IMAGE:813584 || MAP:6q21 || UG3 p53 regulated PA26 nuclear protein	1	0.1474	0.1881	0.2167	0.5905	0.7966	0.0035	0.1709	0.456	0.1814	0.029	0.2678	0.0282	0.0031	-0.031	0.5781	0.4482	0.3562	0.1275	-0.2461	-0.3348	0.6225	0.6666	-0.0758	0.2675	0.8221	0.565	-0.4559	-0.2666	-0.0509	-0.3152	0.5371	-0.1286	0.2744	0.2293	0.1791	0.1451	1.0524	0.2177	0.7775	0.1421	0.4425	-0.0584
WID:189445	WID:189445 || IMAGE:469151 || MAP:20pter-q12 || UG3 eukaryotic translation initiation factor 2, subunit 2 beta, 38kDa	1	0.689	0.2972	0.2911	-0.0187	0.2757	0.4193	0.195	0.2166	-0.532	0.2743	0.7799	0.339	0.6452	0.4505	0.0053	0.6698	-0.0649	0.1337	-0.3421	-1.2937	0.2794	0.9981	0.6728	1.2105	0.1597	0.0577	0.5678	0.0707	0.5032	0.0299	0.4403	0.6078	-0.2938	0.1846	0.2027	0.4988	-0.2075		0.6038	0.3959		-0.1553
WID:189449	WID:189449 || IMAGE:878596 || MAP:Xq13.3-Xq21.2 || UG3 integral membrane protein 2A	1
WID:189454	WID:189454 || IMAGE:786690 || MAP:12q24.11 || UG5 protein predicted by clone 23733	1
WID:189478	WID:189478 || IMAGE:361668 || UG5 ESTs	1	0.9731	0.4471	0.2438	0.1339		-0.2174	0.1808	0.7562	-0.3084	0.0016	0.2079	0.6654	0.6186	-0.2587	-0.5183	-0.0165	-0.7863	-0.2871	-0.8964	-0.8387	-0.2346	0.513		0.6044	0.046	1.4805	-0.1902	-0.1181	0.3117	-0.1071	-0.6893	0.3711	-1.2181	0.1082	0.098	-0.2276	-0.9197	-0.0488	-0.2139	0.8002	1.5513	1.09
WID:189495	WID:189495 || IMAGE:725707 || MAP:15q15 || UG5 RAS guanyl releasing protein 1 (calcium and DAG-regulated)	1		-0.5322	-0.6062	-0.5522	-0.4904	-0.8807	-0.544	-0.6639	-0.3996	-0.4531	-0.8099	-0.7065	-0.6582	-0.4137	-0.5664	-0.3573	-0.3736	-0.6959	-1.4441	-0.2301	-0.4125	-0.8138	0.1106	-1.0324	-0.2157	-0.309	-1.4564	-0.4097	-1.0919	-0.7268	-0.6156	-0.718	-0.2721	-0.832	-0.4829	-0.877	0.5004	-0.5097	-0.5367	-1.0877	-0.4338	-0.4913
WID:189524	WID:189524 || IMAGE:279915 || MAP:11q13.2 || UG3 E2IG2 protein	1	-0.7329	-0.0466	-0.5169	-0.0515	-0.087	-0.0231	-0.0966	-0.6318	-0.2477	-0.2676	-0.4658	-0.5459	-0.2764	-0.3222	-0.2749	-0.1772	-0.017	-0.2579	-0.1406	0.0768	-0.0139			0.029	-0.2939	-0.4759	-0.3619	0.1177	-0.1909	-0.0961	-0.314	-0.3879	-0.0655	-0.4246	-0.1591	-0.1567	-0.0104	-0.1659	-0.2164	-0.3967	-0.3968	-0.2461
WID:189644	WID:189644 || IMAGE:858167 || MAP:Xq22.3-q23 || UG3 fatty-acid-Coenzyme A ligase, long-chain 4	1	0.3886	-0.2829	-0.6013	-0.1038	-0.0322	0.1248		-0.2706	-0.1663	0.4517	0.9816	0.8759	0.3622	0.3548	0.1153	0.2508	-0.3182	0.3571	-0.3279	-2.1435	-0.2322	0.1917	0.0986	0.1666	-0.1345	-0.5971	-0.7823	-0.3067	0.2436	-0.2445	0.3848	0.6446	-1.0558	0.6288	0.4941	0.1056	-2.0288	-0.4059	-0.3614	0.0083	0.3022	-0.7746
WID:189650	WID:189650 || IMAGE:683059 || MAP:2p21 || UG5 CDC42 effector protein (Rho GTPase binding) 3	1	0.544	-0.3367	-0.0103	0.0438	-0.187	0.2421	0.1258	0.4348	0.0332	-0.1009	0.649	0.483	0.5365	-0.0215	0.1003	0.1855	-0.1238	-0.2986	-0.6988	-0.3774	-0.0679	0.2743	0.6017	0.6502	-0.3008	-0.0268	0.6109	-0.2532	0.2555	-0.0424	-0.2468	0.107	-0.6765	0.0111	-0.0291	0.1223	-0.2912	0.4343	-0.1434	0.4011	0.3076	0.0232
WID:189746	WID:189746 || IMAGE:1552481 || MAP:5q33.1-qter || UG3 lymphocyte cytosolic protein 2 (SH2 domain containing leukocyte protein of 76kDa)	1	0.7342	-0.1922	0.191	0.2826	0.3596	0.4523	0.1539	0.0796	-0.0143	-0.1585	0.531	0.1111	0.3685	0.2155	0.2481	-0.0295	0.0047	-0.1373	-0.418	-0.4094	-0.0016	0.403	0.1097	0.5862	0.1707	0.0762	0.1117	0.2915	0.5088	-0.0205	0.1057	0.0376	-0.8764	0.2012	-0.0696	0.3622	-0.8274	0.0611	-0.1267	0.1769	0.3753	0.2779
WID:189951	WID:189951 || IMAGE:856567 || MAP:5q31.1-q31.2 || UG3 heat shock 70kDa protein 4	1	0.6921	0.0836	-0.028	0.3129	-0.1682	0.511	-0.0473	0.0854	0.0634	-0.0927	1.1136	0.686	0.793	0.3487	0.2735	0.5443	-0.6299	0.5682	-0.0411	-1.0009	0.0623	0.8842	0.7979	0.7098	-0.1556	-0.2797	0.4624	0.5679	0.3018	0.1528	-0.204	0.4345	-0.3101	0.2507	0.6628	0.0901	-1.3696	0.0869	-0.3252	0.7097	0.9905	0.0183
WID:190020	WID:190020 || IMAGE:363003 || MAP:20q13.33 || UG5 solute carrier family 21 (organic anion transporter), member 12	1	0.45	-0.1011	-0.1516	-0.1366	-0.4195	0.494	-0.1456	-0.1537	-0.2879	0.3726	1.051	0.9857	1.0182	0.0441	0.3011	0.5189	0.3814	0.1374	0.3606	-0.2406	0.083	0.8479	0.4876	0.6949	-0.5799	-0.2938	1.1238	0.6562	1.0982	0.3617	0.5046	0.9321	1.0438	0.6263	1.0993	0.9709	-0.3795	-0.1475	-0.1302	0.3162	0.9798	-0.0277
WID:190062	WID:190062 || IMAGE:1455544 || MAP:18p11.1 || UG3 hepatocellular carcinoma susceptibility protein	1
WID:190140	WID:190140 || IMAGE:66867 || MAP:1p22 || UG3 ecotropic viral integration site 5	1	0.1169	0.4922	0.5142	0.8647	0.0251	0.4171	0.1552	-0.021	0.0126	0.4489	0.5911	0.6761	0.2546		0.1483	0.7949	0.0117	0.1443	-0.4973	-0.3345	0.4891	0.0375	0.4731	1.2059	0.3215	0.6376	0.372	0.1705	0.2792	0.5554	0.1175	0.174	1.3376		0.695	0.9132	-0.4814	0.6867	0.4192	1.0191	-0.3859	0.1703
WID:190154	WID:190154 || IMAGE:32493 || MAP:2q31.1 || PA CD49F=Integrin alpha 6	1	1.4849	-0.0662	0.0469	0.0951	-0.014	0.1143	0.0887		0.1424	0.4853	2.9272	0.5624	0.0342		-0.0974	-0.0373	0.3298	0.3998	-0.4638	0.6694	-0.3537	0.5837		0.6484	0.2534	0.616	1.01	0.5819	0.34	0.3069	-0.0283	0.6774	1.1621	0.1588	0.4195	0.6687	0.216	0.1963	0.0639	-0.2287	0.1777	0.0197
WID:190392	WID:190392 || IMAGE:2012234 || MAP:Xp21.1 || UG3 retinitis pigmentosa GTPase regulator	1	0.9806	-0.2867	0.4955	0.2604	-0.1285	0.4584	0.3341	0.0497	0.0597	0.5949	0.6369	0.9486	0.5488	0.0081	0.0595	0.2308	-0.5447	0.4225	-0.529	-1.0075	0.1692	0.9728	0.9341	1.1506	-0.0452	-0.0328	0.4498	0.4434	0.6427	-0.0325	0.1355	0.5632	-0.5456	0.1159	0.1989	0.3322	-1.2279	0.2747	-0.0762	0.6005	0.9659	-0.1461
WID:190493	WID:190493 || IMAGE:1553696 || MAP:6q23-q24 || UG3 vanin 1	1	1.1548	0.9178	0.8791	0.9538	0.8313	0.6823	1.117	1.0028	0.7271	0.3968	0.5249	0.2921	0.5219	0.854	1.025	1.456	0.9015	0.4068	0.6409	0.7407	1.3756	0.5545	-0.1193	0.3141	0.5679	1.187	0.0786	-0.1777	0.1315	0.3757	0.5751	0.4599	0.5883	0.3772	0.0564	0.7554	1.4844	1.1483	1.1268	0.605	1.3285	0.5813
WID:190685	WID:190685 || IMAGE:2119876 || MAP:3p21 || UG3 chemokine (C-C motif) receptor 5	1	0.5324	0.0039	0.1792	0.0752	-0.3054	0.8305	-0.032	-0.0092	-0.1767	0.7942	0.7658	1.5034	0.728	0.4097	0.0668	0.3502	-0.1445	0.1069	0.0723	-0.2107	-0.072	1.0921	0.847	0.9783	-0.0252	0.0095	0.1691	0.3201	1.0192	0.5972	0.0395	0.2951	-0.2057	0.62	-0.0752	0.3529	-0.9835	0.0096	-0.0817	0.5741	0.536	0.3195
WID:190743	WID:190743 || IMAGE:2325850 || MAP:3p25-p24 || PA Solute carrier family 6 (neurotransmitter transporter, taurine), member 6	1	0.7751	-0.0765	-0.1872	0.4583	-0.0787	0.6631	0.089	-0.1804	-0.09	0.2586	1.0675	0.3488	1.341	0.774	0.5623	1.2456	-0.2368	0.6823	0.2179	-0.5782	-0.1687	1.2835	0.8115	0.9959	-0.2793	0.0073	1.0246	0.9896	1.0886	0.8497	0.2573	0.971	-0.0651	1.2303	0.9239	0.9618	-0.6902	-0.2453	0.4226	0.7929	0.8395	-0.0375
WID:190806	WID:190806 || IMAGE:1759582 || MAP:16p13.3 || UG3 type I transmembrane protein Fn14	1	0.0634	-0.214	-0.4577	-0.4223	-0.5072	0.6313	-0.1608	-0.2298	-0.5267	-0.0635	0.1976	0.6236	0.6085	-0.0186	-0.0847	0.4519	-0.5807	0.1938	0.3877	-0.6164	-0.3951	-0.1976	-0.0712	0.7175	-0.5036	-0.1611	0.594	1.0755	0.9342	0.3194	0.2393	1.1703	1.3774	0.9653	0.695	1.1396	-0.7718	-0.5585	0.6131	0.2216	0.4741	-0.0796
WID:190958	WID:190958 || IMAGE:2345206 || MAP:17q12-q21.2 || UG3 chemokine (C-C motif) receptor 7	1	0.3691	0.2607	0.3833	0.5414	0.2715	0.659	0.2671	0.2834	0.2751	-0.0291	-0.089	-0.0761	0.0155	0.138	-0.1451	-0.637	0.0129	-0.1075	-0.4906	-0.1003	0.0456	0.0735			0.2935	0.0778	-0.056	-0.0027	0.0258	0.5085	0.3609	-0.1211	-0.3168	0.1141	0.1863	0.019	0.6177	0.6225	-0.2126	0.2496	0.6156	0.3295
WID:190992	WID:190992 || IMAGE:2400900 || MAP:2p23.3-p23.2 || UG3 ketohexokinase (fructokinase)	1		-0.6742		-0.852	-0.8332	-0.7084	-0.8183	-0.991	-0.9798	-1.011		-0.8179	-1.1134	-1.2711	-1.0017	-1.1696	-1.1735	-1.0619	-0.8646	-0.8172	-0.8984	-0.9844	1.6879	-0.9147	-0.8399	-0.8574		-0.6479	-0.9704	-1.0611	-1.0848	-0.8768	-1.3039	-1.1008	-1.0071	-1.0944	-0.9739	-1.1033	-0.7029	-0.8817		-0.9346
WID:191035	WID:191035 || IMAGE:2465022 || MAP:1q32 || UG3 cysteine and glycine-rich protein 1	1		-0.0859	0.3996	-0.4096	-0.1961	0.6534	0.0757		-0.3369	-0.5138	0.1607	-0.5894	0.041	-0.3551	-0.304	-0.1516	-0.0531	-0.3333	-0.5261	0.146	0.4285	-0.0595		-0.1846	-0.123	-0.3428	-0.0652	0.1136	-0.113	0.1937	-0.0024	-0.2362	-0.3348	-0.5039	-0.1615	-0.2982	-0.0356	0.0811	-0.2103	-0.6184	-0.1808	-0.195
WID:191087	WID:191087 || IMAGE:2504881 || MAP:17q11.2 || PA STAT5A	1	0.3516	-0.0827	-0.0026	0.0137	-0.2846	0.1304	-0.2244	0.1563	0.3976	-0.0027	0.6638	0.4556	0.4725	0.9443	0.0935	0.7622	-0.0822	0.2548	-0.4022	-0.3434	-0.1608	0.1171	-0.0643	0.5542	0.0309	-0.0739	0.093	0.0642	0.2069	0.9034	0.3384	-0.009	-0.0393	0.39	-0.0429	0.7238	-0.3472	-0.3785	-0.2344	-0.1741	-0.0727	-0.3888
WID:191098	WID:191098 || IMAGE:2516692 || MAP:11q13.1 || UG3 cathepsin W (lymphopain)	1
WID:191102	WID:191102 || IMAGE:2519536 || MAP:7p13-p14 || UG5 Retina-derived POU-domain factor-1	1	0.7011	0.4746	0.2466	0.1374	0.1386	0.6664	0.3884	0.3727	0.2987	0.5208		0.6984	0.581	0.2854	0.3664	0.466	0.3211	0.2385	0.2862	0.4265	0.1885	0.5034	0.4703		0.4025	1.0164	1.5348	1.3429	0.6711	0.686	0.4216	0.8749	3.1083	0.4112	0.7742	0.5288	0.3384	0.5659	0.3036	0.2717	0.2724	0.4047
WID:191133	WID:191133 || IMAGE:2572290 || MAP:5q35 || UG3 sequestosome 1	1	0.4824	-0.1932	-0.1945	0.0951	0.1423	0.2848	-0.2385	-0.2038	-0.3789	-0.0778	0.5225	0.1334	0.0784	0.1647	-0.2734	0.0703	0.0559	-0.2787	-0.2173	-0.6581	0.1208	0.5053	0.3318	0.541	0.0309	-0.1406	0.4983	-0.0337	0.261	0.094	0.2684	0.2305	-0.5664	0.4439	0.2895	0.2419	-0.0732	0.174	-0.1425	0.2651	-0.2337	-0.2863
WID:191214	WID:191214 || IMAGE:2557650 || Unknown	1	0.1545	-0.0979	-0.038	-0.4106	-0.5851	-0.4086	-0.3946	-0.2995	-0.3323	-0.2139	0.3244	0.3638	0.3395	-0.2433	0.0791	-0.129	-0.2404	-0.5226	-1.1704	-0.886	-0.2085	-0.3487	0.199	0.6886	-0.1446	-0.4547	-0.6041	-0.4545	0.1799	-0.1563	-0.2379	0.1565	-0.7401	0.2201	-0.2007	-0.0877	-0.7159	0.1025	-0.3678	0.2794	0.8696	-0.1603
WID:191243	WID:191243 || IMAGE:2143529 || MAP:3q13 || UG3 T-cell receptor interacting molecule	1		0.0798	-0.2392	-0.2268	-0.3436	-0.855	-0.0763	-0.4092	-0.5032	-0.6054		-1.4917	-1.3903	-0.6501	-0.928	-1.1838	-0.5348	-0.8274	-1.5286	0.0289	-0.3871	-0.9179	-0.1887		0.3112	-0.2042	-0.8849	-1.255	-1.8948	-0.8662	-0.6926	-1.1325	0.5328	-1.1848	-1.2078	-1.1881	0.1831	0.4679	-0.7073	-1.2343	-0.6488	-0.5113
WID:191337	WID:191337 || IMAGE:2509911 || MAP:17q25.3 || UG3 synaptogyrin 2	1
WID:191350	WID:191350 || IMAGE:2543085 || MAP:22q11.1 || UG3 interleukin 17 receptor	1	-0.102	0.1509	-0.0103	0.1662	-0.5593	-0.0681	-0.0522	0.2515	0.219	0.2769	0.5664	0.5138	0.4284	0.2935	0.0263	0.7691	-0.0442	-0.4212	-0.8516	-0.4573	-0.0959	-0.0881	0.1595	0.5701	-0.4768	0.0405	-0.1695	-0.4313	0.3787	0.614	-0.0605	0.0269	-0.2416	0.469	0.208	0.3068	-0.5979	-0.2057	-0.58	-0.0468	0.4093	-0.1931
WID:191496	WID:191496 || IMAGE:41511 || UG5 ESTs, Highly similar to IF2B_HUMAN Eukaryotic translation initiation factor 2 subunit 2 (Eukaryotic translation initiation factor 2 beta subunit) (eIF-2-beta) [H.sapiens]	1	0.5102	-0.0002	0.4296	-0.2302	-0.2441	0.0127	0.0117	-0.0367	-0.0612	0.1647	0.8971	0.1181	0.5964	0.2999	0.3587	0.2672	0.1301	-0.2326	-0.648	-1.0978	0.4553	0.6162	0.5392	1.0415	-0.2155	-0.2625	0.2092	-0.1948	0.1808	-0.1662	0.0013	0.3642	-0.7726	0.074	0.3476	0.1429	-0.8647	0.4412	0.1713	0.3777	0.2898	-0.0105
WID:191502	WID:191502 || IMAGE:42993 || MAP:15q26.1 || UG5 paired basic amino acid cleaving enzyme (furin, membrane associated receptor protein)	1	0.307	0.098	-0.1956	0.1724	0.1759	0.5892	0.2833	0.0228	-0.1563	0.4404	0.6822	0.3806	0.4719	0.3233	0.1516	0.274	0.0245	0.3236	0.3644	-0.4663	0.2906	0.4729	0.21		0.0889	0.4118	0.6942	0.8962	0.7789	0.1854	0.4772	0.4164	1.1506	0.5408	0.7693	0.9684	-0.3157	-0.1106	0.2157	0.0965	0.3272	0.1959
WID:191504	WID:191504 || IMAGE:43129 || MAP:20q12-q13.1 || PA Topoisomerase I	1	0.5782	0.0013	-0.0538	0.0737	-0.2056	0.5381	-0.2596	0.0733	-0.3426	0.065	0.6795	0.4836	0.5428	0.2438	0.0584	0.1346	-0.1538	0.5353	-0.5117	-1.7159	-0.1097	0.582	0.4525	0.7589	-0.1561	-0.2823	0.2692	-0.1277	-0.4101	-0.2686	0.1087	0.1249	-0.7462	0.1778	0.4074	0.5998	-1.3586	-0.3283	0.4502	0.4006	0.2726	-0.0698
WID:191509	WID:191509 || IMAGE:43563 || MAP:2q33-qter || UG5 cytochrome P450, subfamily XXVIIA (steroid 27-hydroxylase, cerebrotendinous xanthomatosis), polypeptide 1	1	-0.1851	-0.3742	-0.473	-0.4708	-0.807	0.8151	-0.2895	-0.6092	-0.6493	-0.0606	-0.1742	0.4475	0.2891	1.144	-0.3942	0.9852	-0.1025	0.6896	0.2872	-0.3195	-0.1924	0.4312	-0.1677	0.255	-0.7664	-0.5228	0.9036	0.162	0.1221	0.5396	0.1518	0.2561	0.0228	0.1229	0.3171	-0.2277	-0.7222	-0.8151	-0.2587	-0.0816	-0.226	-0.282
WID:191536	WID:191536 || IMAGE:126531 || MAP:11p15.5 || UG5 hemoglobin, beta	1		-0.1802	0.2021	-0.1916	-0.0935	-0.6596	0.1234	-0.0781	0.6493	-0.3555	-1.4892	-1.9293	-1.3546	-1.0182	-0.4362	-1.687	0.7322	-1.149	-1.288	-0.1775	-0.7559	-1.2496	-0.8538	-1.0452	0.8252	0.8794	-1.236	-1.4932	-0.3359	-1.1911	0.6183	-0.9825	-0.9682	0.2882	-0.9628	-0.8882	-0.2227	2.0372	-0.2162	-0.2528	-0.9363	-0.1236
WID:273478	WID:273478 || IMAGE:122354 || UG3 EST	1	-0.3768	0.0604	-0.1526	-0.2261	-0.2668	0.2235	0.0142	0.5978	-0.2239	0.3323	0.3846	0.6902	0.2916	-0.2269	-0.4115	0.3199	-0.4079		-0.1196	-0.4039	-0.0742	1.0064	0.8424	0.9598	-0.3007	-0.0185	0.9516	0.5436	0.9253	-0.2553		0.2436	0.1608	0.4864	0.7724	0.4334	-0.8032	0.0764	-0.1141	0.286	0.5626	-0.0187
WID:273556	WID:273556 || IMAGE:214614 || MAP:3q21.1 || UG5 sorting nexin 4	1	-0.0828	0.0906	0.1234	-0.3973	-0.3914	0.3078	0.2361	0.1308	-0.3595	-0.0752	0.1277	0.5624	0.5223	-0.2096	-0.3597	0.4787	-0.6645	-0.0388	-0.7876	-1.0276	-0.0165	0.5646	0.6511	1.1117	-0.822	-0.6411	0.3936	-0.1486	-0.3351	-0.4169	-0.2346	0.3829	-1.1294	0.0574	-0.015	-0.5653	-0.8826	-0.503	0.0265	0.0563	0.6605	-0.3453
WID:273680	WID:273680 || IMAGE:266483 || MAP:22 || UG5 Homo sapiens, clone IMAGE:5263091, mRNA, partial cds	1	-0.0053	-0.8587	-0.4696	-0.2852	0.0296	-0.8636	-0.6871	-0.3275	-0.1891	-0.2828	0.1384	0.0832	-0.7622	-0.6105	-0.0186	0.4391	-0.251	-0.0714	-0.4189	-0.8144	-0.4393	0.0576	-0.4758		-0.4759	-0.0327	-0.7897	-0.4496	0.3875	0.402	-0.6739	-0.1192	-1.905	-0.5388	-1.224	-0.6852	-0.6703	-0.426	0.0098	0.1171	-0.5311	0.0015
WID:273694	WID:273694 || IMAGE:31837 || MAP:3q25.1 || UG3 ring finger protein 13	1	0.3413	0.0608	-0.324	-0.1374	-0.5134	-0.6567	-0.4742	-0.6232	-0.729	-0.4309	0.1496	0.3226	0.3347	-0.2824	-0.4425	0.0447	-0.8731	0.0094	-1.1435	-2.0369	-0.4116	-0.2959	0.3566	0.3146	-0.6221	-1.0999	-0.8502	-0.7396	-0.503	-0.4104	-0.2608	0.2119	-0.7137	0.416	-0.1498	-0.3417	-1.4092	-0.0926	-0.2967	0.1624	-0.5641	-0.2111
WID:273795	WID:273795 || IMAGE:341774 || MAP:6p21.3 || UG3 major histocompatibility complex, class I, C	1	-0.0481	-0.2137	-0.0969	0.0766	-0.7221	0.5074	-0.2376	-0.2661	-0.1671	-0.5659	-0.0629	-0.2931	-0.0787	0.1153	-0.6762	-0.2416	-0.4623	-0.6989	-0.8199	-0.9053	-0.4032	-0.2939	-0.2993	0.0378	-0.0287	-0.4406	-0.2955	-0.87	-0.1817	-0.0547	0.0456	-0.4726	-0.9385	-0.0555	-0.1091	0.0058	-1.0241	-0.5613	-0.6259	-0.2246	-0.9733	-0.2093
WID:273845	WID:273845 || IMAGE:837953 || MAP:18q21 || UG5 neural precursor cell expressed, developmentally down-regulated 4-like	1	0.5882	-0.0997	-0.3767	-0.0237	-0.2175	0.5553	-0.0051	0.0852	-0.2146	0.4681	0.42	0.9921	0.5209	-0.1383	-0.1206	0.2048	-0.3267	-0.0937	-0.0672	-0.8112	-0.0702	0.7696	0.8923		-0.243	0.9939	0.7174	0.9693	0.9524	0.0752	0.0156	0.3895	0.0775	0.478	0.2445	0.5003	-0.6224	0.0301	-0.2654	0.2416	0.6946	0.0454
WID:273856	WID:273856 || IMAGE:365348 || MAP:16p12.3 || PA fus=fused to CHOP in t(12;16)(q13:p11) malignant myxoid liposarcoma and to erg in t(16;21)(p11;q22) myeloid malignacies	1	-0.1754	-0.8588	-0.6374	-0.5115	-0.8895	-0.5564	-1.1202	-1.2482	-0.9128	-0.8754	-0.7312	0.1052	-0.6378	-0.6842	-1.2298	-0.6343	-0.9925	-0.9374	-1.5242	-2.029	-1.03	-0.9975	-0.0619	-0.2023	-0.8953	-0.8721	-0.6569	-0.9259	-0.0961	-1.0339	-0.8992	-0.5738	-1.3144	-0.463	-0.74	-0.6562	-1.1024	-0.8701	-0.8392	-0.4128	-0.3728	-1.1113
WID:273950	WID:273950 || IMAGE:261567 || MAP:8q21-q24 || UG3 Nijmegen breakage syndrome 1 (nibrin)	1	0.3527	-0.17	-0.1417	-0.0686	-0.3889	-0.4293	-0.2537	-1.288	-0.084	0.7471	0.403	0.8949	0.7285	0.1343	0.1935	-0.1042	-0.8133	-0.5312	-0.7188	-1.4743	-0.314	0.597	0.5109	0.7123	-0.4616	-0.6965	-0.5386	-0.2815	0.5684	0.007	-0.0334	0.4873	-0.8217	0.187	-0.0219	-0.257	-1.3569	0.2101	0.3325	0.5275	1.1323	0.0058
WID:273985	WID:273985 || IMAGE:449328 || Unknown	1	0.9455	0.5034	0.1592	0.0626	0.3432	0.9386	0.3746	0.3354	0.0549	1.0855	0.5315	1.0842	0.6701	0.1584	-0.1247	0.6634	-0.2576	0.2951	0.4773	-0.6638	0.3086		0.6091	0.9583	-0.2874	0.4549	0.5627	1.1296	0.9148	0.3346	0.3799	0.7095	0.693	1.039	1.1703	1.5442	-0.2204	0.6268	0.4713	0.4519	0.7343	0.1917
WID:274349	WID:274349 || IMAGE:1639622 || MAP:1q21.2 || UG3 hypothetical protein FLJ12671	1	0.4435	-0.2005	-0.3427	-0.1591	-0.2074	-0.216	-0.2688	0.1062	-0.3122	0.4565	0.5513	0.5411	0.2981	-0.1847	-0.0521	0.3572	-0.5491	-0.0328	-0.6551	-0.8784	0.0982		0.4048	0.5843	-0.3165	-0.3418		-0.0788	0.2564	-0.3708	-0.0944	0.2901	-0.8897	0.3026	0.138	-0.0157	-0.9528	-0.0414	-0.0553	0.171	0.7237	-0.034
WID:274376	WID:274376 || IMAGE:1420842 || MAP:18q21 || UG3 mucosa associated lymphoid tissue lymphoma translocation gene 1	1	0.1775	-0.4683	-0.0494	-0.1024	-0.1172	-0.8802	0.0476	-0.3999	0.2175	-0.677	0.2726	-1.0408	-0.3884	0.1114		0.8188	1.1113	-0.1074	0.165	0.1018	0.0236	-0.1482	-0.1468	-0.3982	-0.0636	0.3744		-0.8208	0.7734	0.0334	-0.0208	-0.2918	0.2653	-0.0779	-0.383	-0.4486	0.2616	0.9962	-0.2414	-0.429	-0.6512	0.2152
WID:274444	WID:274444 || IMAGE:1947826 || MAP:16p11.2 || UG3 integrin, alpha L (antigen CD11A (p180), lymphocyte function-associated antigen 1; alpha polypeptide)	1	0.5403	0.7614	0.5578	0.9641	1.1034	0.2715	0.501	0.9147	0.7727	0.1243	0.516	0.314	0.3564	-0.0038	0.8104	0.6912	0.7013	0.015	-0.2728	0.8642	0.5253	-0.216	0.4739	0.5456	0.5099	0.4106	0.0797	-0.688	0.0336	0.46	0.4235	-0.1515	0.5489	-0.0295	0.4456	0.1846	1.7404	0.6393	0.5116	0.1968	0.1744	0.5158
[truncated: 15,711 more rows]
